# Supplementary material for: Multi-Omics Analysis of the Potential Mechanisms of Skin Albinism in Edangered Percocypris pingi: Abnormal Ubiquitination and Calcium Signal Inhibition
Source: Cells. 2025 Oct 27;14(21):1684. doi: 10.3390/cells14211684 (PMC12607500; doi:10.3390/cells14211684)
Supplement: Supplementary file 1 [file cells-14-01684-s001.zip]

Archive with 3 entries (3 files):
- Table S1. FPKM expression matrix .xlsx
- Table S2. skin-DEGs.xlsx
- Table S3. Primer sequences in this study.pdf
