# Supplementary material for: Multi-Omics Analysis of the Potential Mechanisms of Skin Albinism in Edangered Percocypris pingi: Abnormal Ubiquitination and Calcium Signal Inhibition
Source: Cells. 2025 Oct 27;14(21):1684. doi: 10.3390/cells14211684 (PMC12607500; doi:10.3390/cells14211684)
Supplement: Supplementary file 1 [file cells-14-01684-s001.zip › Table S1. FPKM expression matrix .xlsx]

## Sheet: all.genes.expression.annot
id	C1-S_fpkm	C2-S_fpkm	C3-S_fpkm	W1-S_fpkm	W2-S_fpkm	W3-S_fpkm	C1-S_count	C2-S_count	C3-S_count	W1-S_count	W2-S_count	W3-S_count	Symbol	Description	KEGG_A_class	KEGG_B_class	Pathway	K_ID	GO Component	GO Function	GO Process	TF_family
Unigene0000001	0.164	0.158	1.026	0	0	0.593	1	1	6	0	0	4	--	-	-	-	-	-	-	-	-	--
Unigene0000002	55.353	51.89	50.364	61.457	66.054	58.488	1195	1164	1045	1353	1495	1400	rps6	NP_001003728.1 40S ribosomal protein S6 [Danio rerio]	Environmental Information Processing;Human Diseases;Human Diseases;Organismal Systems;Genetic Information Processing;Environmental Information Processing;Environmental Information Processing;Organismal Systems;Environmental Information Processing;Human Diseases	Signal transduction;Infectious disease: viral;Cancer: overview;Environmental adaptation;Translation;Signal transduction;Signal transduction;Endocrine system;Signal transduction;Drug resistance: antineoplastic	ko04151//PI3K-Akt signaling pathway;ko05171//Coronavirus disease - COVID-19;ko05205//Proteoglycans in cancer;ko04714//Thermogenesis;ko03010//Ribosome;ko04066//HIF-1 signaling pathway;ko04371//Apelin signaling pathway;ko04910//Insulin signaling pathway;ko04150//mTOR signaling pathway;ko01521//EGFR tyrosine kinase inhibitor resistance	K02991;K02991;K02991;K02991;K02991;K02991;K02991;K02991;K02991;K02991	GO:0005575//cellular_component;GO:0005622//intracellular anatomical structure;GO:0005634//nucleus;GO:0005654//nucleoplasm;GO:0005730//nucleolus;GO:0005737//cytoplasm;GO:0005783//endoplasmic reticulum;GO:0005829//cytosol;GO:0005840//ribosome;GO:0005844//polysome;GO:0005938//cell cortex;GO:0012505//endomembrane system;GO:0015935//small ribosomal subunit;GO:0022626//cytosolic ribosome;GO:0022627//cy…	GO:0003674//molecular_function;GO:0003676//nucleic acid binding;GO:0003723//RNA binding;GO:0003729//mRNA binding;GO:0003735//structural constituent of ribosome;GO:0005198//structural molecule activity;GO:0005488//binding;GO:0005515//protein binding;GO:0019899//enzyme binding;GO:0019900//kinase binding;GO:0019901//protein kinase binding;GO:0097159//organic cyclic compound binding;GO:1901363//heter…	GO:0000003//reproduction;GO:0000075//cell cycle checkpoint signaling;GO:0000082//G1/S transition of mitotic cell cycle;GO:0000184//nuclear-transcribed mRNA catabolic process, nonsense-mediated decay;GO:0000278//mitotic cell cycle;GO:0000281//mitotic cytokinesis;GO:0000910//cytokinesis;GO:0000956//nuclear-transcribed mRNA catabolic process;GO:0001775//cell activation;GO:0001776//leukocyte homeosta…	--
Unigene0000003	0.33	0	0	0.485	0	0.149	2	0	0	3	0	1	--	-	-	-	-	-	-	-	-	--
Unigene0000004	0.147	0.283	0.613	0.433	0	0.398	1	2	4	3	0	3	--	-	-	-	-	-	-	-	-	--
Unigene0000005	0.324	0.097	0.084	0.358	0.193	1.516	16	5	4	18	10	83	Ugt2b1	KAG1933262.1 UDP glucuronosyltransferase 5 family, polypeptide G1 [Pimephales promelas]	Metabolism;Human Diseases;Organismal Systems;Metabolism;Metabolism;Metabolism;Human Diseases;Metabolism;Metabolism;Metabolism;Metabolism;Metabolism	Global and overview maps;Cancer: overview;Digestive system;Xenobiotics biodegradation and metabolism;Metabolism of cofactors and vitamins;Xenobiotics biodegradation and metabolism;Cancer: overview;Metabolism of cofactors and vitamins;Xenobiotics biodegradation and metabolism;Lipid metabolism;Carbohydrate metabolism;Carbohydrate metabolism	ko01100//Metabolic pathways;ko05207//Chemical carcinogenesis - receptor activation;ko04976//Bile secretion;ko00983//Drug metabolism - other enzymes;ko00830//Retinol metabolism;ko00980//Metabolism of xenobiotics by cytochrome P450;ko05204//Chemical carcinogenesis - DNA adducts;ko00860//Porphyrin metabolism;ko00982//Drug metabolism - cytochrome P450;ko00140//Steroid hormone biosynthesis;ko00053//As…	K00699;K00699;K00699;K00699;K00699;K00699;K00699;K00699;K00699;K00699;K00699;K00699	-	GO:0008194//UDP-glycosyltransferase activity;GO:0016706//2-oxoglutarate-dependent dioxygenase activity;GO:0016758//hexosyltransferase activity;GO:0050511//undecaprenyldiphospho-muramoylpentapeptide beta-N-acetylglucosaminyltransferase activity	GO:0009252//peptidoglycan biosynthetic process	--
Unigene0000006	0	0	0	0	0	0	0	0	0	0	0	0	--	-	-	-	-	-	-	-	-	--
Unigene0000007	0	0	0	0	0	0.27	0	0	0	0	0	2	--	-	-	-	-	-	-	-	-	--
Unigene0000008	0.363	1.222	1.51	1.067	0.346	2.454	2	7	8	6	2	15	--	-	-	-	-	-	GO:1990423//RZZ complex	-	GO:0007093//mitotic cell cycle checkpoint signaling	--
Unigene0000009	0	0	0	0	0	0	0	0	0	0	0	0	--	-	-	-	-	-	-	-	-	--
Unigene0000010	1.658	1.823	3.511	1.567	1.412	3.15	28	32	57	27	25	59	--	XP_042627722.1 LOW QUALITY PROTEIN: NACHT, LRR and PYD domains-containing protein 3-like [Cyprinus carpio]	-	-	-	-	-	-	-	--
Unigene0000011	1.225	1.01	0.303	0.743	0.501	0.789	21	18	5	13	9	15	--	XP_042626758.1 NACHT, LRR and PYD domains-containing protein 12-like isoform X3 [Cyprinus carpio]	-	-	-	-	-	-	-	--
Unigene0000012	0.798	0	0	0	0	0	2	0	0	0	0	0	--	-	-	-	-	-	-	-	-	--
Unigene0000013	0.19	0.365	0.395	0.186	0.362	0	1	2	2	1	2	0	--	-	-	-	-	-	-	-	-	--
Unigene0000014	49.304	47.02	51.671	48.83	43.467	58.362	2205	2185	2221	2227	2038	2894	RAB2A	XP_016128137.1 PREDICTED: ras-related protein Rab-2A isoform X1 [Sinocyclocheilus grahami]	Environmental Information Processing	Signal transduction	ko04152//AMPK signaling pathway	K07877	GO:0000139//Golgi membrane;GO:0005575//cellular_component;GO:0005622//intracellular anatomical structure;GO:0005737//cytoplasm;GO:0005768//endosome;GO:0005769//early endosome;GO:0005783//endoplasmic reticulum;GO:0005789//endoplasmic reticulum membrane;GO:0005794//Golgi apparatus;GO:0005795//Golgi stack;GO:0005802//trans-Golgi network;GO:0005829//cytosol;GO:0005886//plasma membrane;GO:0009898//cyt…	GO:0000166//nucleotide binding;GO:0001882//nucleoside binding;GO:0001883//purine nucleoside binding;GO:0003674//molecular_function;GO:0003824//catalytic activity;GO:0003924//GTPase activity;GO:0005488//binding;GO:0005515//protein binding;GO:0005525//GTP binding;GO:0016462//pyrophosphatase activity;GO:0016787//hydrolase activity;GO:0016817//hydrolase activity, acting on acid anhydrides;GO:0016818/…	GO:0001558//regulation of cell growth;GO:0006810//transport;GO:0006897//endocytosis;GO:0006909//phagocytosis;GO:0006928//movement of cell or subcellular component;GO:0006996//organelle organization;GO:0007010//cytoskeleton organization;GO:0007017//microtubule-based process;GO:0007018//microtubule-based movement;GO:0007154//cell communication;GO:0007165//signal transduction;GO:0007264//small GTPas…	--
Unigene0000015	1.341	2.059	1.96	1.941	0.974	2.131	42	67	59	62	32	74	RAB2A	XP_010164460.2 ras-related protein Rab-2A, partial [Antrostomus carolinensis]	Environmental Information Processing	Signal transduction	ko04152//AMPK signaling pathway	K07877	-	GO:0003924//GTPase activity;GO:0005525//GTP binding	-	--
Unigene0000016	0.97	0.233	0.252	0	0.231	0	4	1	1	0	1	0	--	-	-	-	-	-	-	-	-	--
Unigene0000017	10.105	4.095	3.228	4.433	4.904	5.676	114	48	35	51	58	71	rnf213a	KAF4115057.1 hypothetical protein G5714_002546 [Onychostoma macrolepis]	-	-	-	-	-	-	-	--
Unigene0000018	0	8.283	5.616	3.433	1.902	1.316	0	177	111	72	41	30	rnf213a	XP_016331452.1 PREDICTED: E3 ubiquitin-protein ligase rnf213-alpha-like [Sinocyclocheilus anshuiensis]	-	-	-	-	-	-	-	--
Unigene0000019	1.397	7.801	1.745	0	1.866	2.017	5	29	6	0	7	8	rnf213a	XP_016368920.1 PREDICTED: E3 ubiquitin-protein ligase rnf213-alpha-like isoform X1 [Sinocyclocheilus rhinocerous]	-	-	-	-	-	-	-	--
Unigene0000020	2.534	1.382	1.318	2.65	3.061	0.457	60	34	30	64	76	12	Synpr	KAF4107554.1 hypothetical protein G5714_011918 [Onychostoma macrolepis]	-	-	-	-	GO:0005575//cellular_component;GO:0005622//intracellular anatomical structure;GO:0005737//cytoplasm;GO:0008021//synaptic vesicle;GO:0012505//endomembrane system;GO:0012506//vesicle membrane;GO:0016020//membrane;GO:0016021//integral component of membrane;GO:0030054//cell junction;GO:0030133//transport vesicle;GO:0030285//integral component of synaptic vesicle membrane;GO:0030658//transport vesicle…	-	-	--
Unigene0000021	0	0	0	0	0	0	0	0	0	0	0	0	Synpr	XP_016302046.1 PREDICTED: synaptoporin-like [Sinocyclocheilus anshuiensis]	-	-	-	-	GO:0016020//membrane	-	-	--
Unigene0000022	1.397	0.224	0.969	0.457	0	1.68	6	1	4	2	0	8	--	-	-	-	-	-	-	-	-	--
Unigene0000023	0.2	0.321	0.624	0.719	0.572	0.661	3	5	9	11	9	11	--	-	-	-	-	-	-	-	-	--
Unigene0000024	0.183	0	0	0	0	0	1	0	0	0	0	0	--	-	-	-	-	-	-	-	-	--
Unigene0000025	5.361	5.21	3.129	5.617	3.842	4.199	205	207	115	219	154	178	TMEM108	KAF4095984.1 hypothetical protein G5714_023587 [Onychostoma macrolepis]	-	-	-	-	GO:0005575//cellular_component;GO:0005622//intracellular anatomical structure;GO:0005737//cytoplasm;GO:0005768//endosome;GO:0005769//early endosome;GO:0005886//plasma membrane;GO:0010008//endosome membrane;GO:0012505//endomembrane system;GO:0014069//postsynaptic density;GO:0016020//membrane;GO:0016021//integral component of membrane;GO:0030054//cell junction;GO:0030424//axon;GO:0030425//dendrite;…	-	GO:0000902//cell morphogenesis;GO:0006810//transport;GO:0006897//endocytosis;GO:0006898//receptor-mediated endocytosis;GO:0006928//movement of cell or subcellular component;GO:0006996//organelle organization;GO:0007017//microtubule-based process;GO:0007018//microtubule-based movement;GO:0007275//multicellular organism development;GO:0007399//nervous system development;GO:0007417//central nervous …	--
Unigene0000026	0.581	0	0	1.139	0	0	2	0	0	4	0	0	--	-	-	-	-	-	-	-	-	--
Unigene0000028	9.056	6.53	5.172	8.18	7.684	9.095	634	475	348	584	564	706	Slit3	KAF4104656.1 hypothetical protein G5714_013987 [Onychostoma macrolepis]	Organismal Systems	Development and regeneration	ko04360//Axon guidance	K06850	GO:0005575//cellular_component;GO:0005576//extracellular region;GO:0005615//extracellular space;GO:0005622//intracellular anatomical structure;GO:0005737//cytoplasm;GO:0005739//mitochondrion;GO:0005886//plasma membrane;GO:0016020//membrane;GO:0043226//organelle;GO:0043227//membrane-bounded organelle;GO:0043229//intracellular organelle;GO:0043231//intracellular membrane-bounded organelle;GO:007194…	GO:0003674//molecular_function;GO:0005102//signaling receptor binding;GO:0005488//binding;GO:0005509//calcium ion binding;GO:0005515//protein binding;GO:0043167//ion binding;GO:0043169//cation binding;GO:0046872//metal ion binding;GO:0048495//Roundabout binding	GO:0000003//reproduction;GO:0000902//cell morphogenesis;GO:0000904//cell morphogenesis involved in differentiation;GO:0001554//luteolysis;GO:0001558//regulation of cell growth;GO:0001959//regulation of cytokine-mediated signaling pathway;GO:0001960//negative regulation of cytokine-mediated signaling pathway;GO:0003006//developmental process involved in reproduction;GO:0003007//heart morphogenesis…	--
Unigene0000029	0	0.13	0	0	0.129	0.366	0	1	0	0	1	3	INTS8	XP_008585573.1 PREDICTED: integrator complex subunit 8-like, partial [Galeopterus variegatus]	-	-	-	-	GO:0005615//extracellular space	-	-	--
Unigene0000030	0	0.29	0	0	0.287	0.271	0	1	0	0	1	1	--	-	-	-	-	-	-	GO:0005524//ATP binding;GO:0017111//nucleoside-triphosphatase activity	GO:0006351//transcription, DNA-templated;GO:0007596//blood coagulation	--
Unigene0000031	0.93	0.796	1.183	0.507	0.296	1.119	9	8	11	5	3	12	FBXO6	XP_042606318.1 F-box only protein 6-like isoform X2 [Cyprinus carpio]	Genetic Information Processing	Folding, sorting and degradation	ko04141//Protein processing in endoplasmic reticulum	K10100	-	-	-	--
Unigene0000032	2.886	3.703	4.861	2.83	2.359	3.842	21	28	34	21	18	31	--	-	-	-	-	-	-	-	-	--
Unigene0000033	0.128	0.37	2.53	0	0	0.346	1	3	19	0	0	3	--	-	-	-	-	-	-	-	-	--
Unigene0000034	19.989	24.58	20.798	19.116	22.696	25.08	767	980	767	748	913	1067	ITPRID1	XP_016301503.1 PREDICTED: coiled-coil domain-containing protein 129 [Sinocyclocheilus anshuiensis]	-	-	-	-	-	GO:0003674//molecular_function;GO:0005102//signaling receptor binding;GO:0005488//binding;GO:0005515//protein binding	-	--
Unigene0000035	0.713	0.172	0	0.175	0	0.241	8	2	0	2	0	3	--	-	-	-	-	-	-	-	-	--
Unigene0000036	0	0.138	0	0	0.818	0.516	0	1	0	0	6	4	--	-	-	-	-	-	-	-	-	--
Unigene0000037	0.316	0.405	0	0	0.201	0.38	3	4	0	0	2	4	--	-	-	-	-	-	-	-	-	--
Unigene0000038	0.978	0.377	0.814	0.767	0.933	2.118	5	2	4	4	5	12	--	-	-	-	-	-	-	-	-	--
Unigene0000039	0.785	0.486	0.292	0.44	0.482	0.607	14	9	5	8	9	12	--	-	-	-	-	-	-	-	-	zf-C2H2
Unigene0000040	0	0	0	0.125	0	0	0	0	0	1	0	0	--	-	-	-	-	-	-	-	-	--
Unigene0000041	0	0	0	0	0	0	0	0	0	0	0	0	--	-	-	-	-	-	-	-	-	--
Unigene0000042	0.215	0.206	0.223	0	0	0	1	1	1	0	0	0	--	-	-	-	-	-	-	-	-	--
Unigene0000043	0	0	0	0	0	0	0	0	0	0	0	0	--	-	-	-	-	-	-	-	-	--
Unigene0000044	0.167	0	3.642	0.654	0	0.15	1	0	21	4	0	1	--	-	-	-	-	-	-	-	-	--
Unigene0000045	1.264	0.608	5.097	0.62	0	0.285	8	4	31	4	0	2	--	-	-	-	-	-	-	-	-	--
Unigene0000046	0	0	0	0	0	0	0	0	0	0	0	0	--	-	-	-	-	-	-	-	-	--
Unigene0000047	0	0.157	0	0	0	0	0	1	0	0	0	0	--	-	-	-	-	-	-	-	-	--
Unigene0000049	5.436	5.328	6.036	6.794	6.988	16.891	164	167	175	209	221	565	atp1a1	KAF4119133.1 hypothetical protein G5714_001184 [Onychostoma macrolepis]	Environmental Information Processing;Organismal Systems;Environmental Information Processing;Organismal Systems;Organismal Systems;Organismal Systems;Organismal Systems;Organismal Systems;Organismal Systems;Organismal Systems;Organismal Systems;Organismal Systems;Organismal Systems;Organismal Systems;Organismal Systems;Organismal Systems;Organismal Systems;Organismal Systems	Signal transduction;Circulatory system;Signal transduction;Endocrine system;Circulatory system;Endocrine system;Digestive system;Digestive system;Endocrine system;Digestive system;Digestive system;Digestive system;Endocrine system;Excretory system;Digestive system;Excretory system;Digestive system;Excretory system	ko04024//cAMP signaling pathway;ko04261//Adrenergic signaling in cardiomyocytes;ko04022//cGMP-PKG signaling pathway;ko04919//Thyroid hormone signaling pathway;ko04260//Cardiac muscle contraction;ko04925//Aldosterone synthesis and secretion;ko04972//Pancreatic secretion;ko04974//Protein digestion and absorption;ko04911//Insulin secretion;ko04971//Gastric acid secretion;ko04970//Salivary secretion;…	K01539;K01539;K01539;K01539;K01539;K01539;K01539;K01539;K01539;K01539;K01539;K01539;K01539;K01539;K01539;K01539;K01539;K01539	GO:0031004//potassium ion-transporting ATPase complex	GO:0005375//copper ion transmembrane transporter activity;GO:0005388//P-type calcium transporter activity;GO:0008556//P-type potassium transmembrane transporter activity;GO:0015434//ABC-type cadmium transporter activity;GO:0015444//P-type magnesium transporter activity;GO:0016787//hydrolase activity;GO:0042625//ATPase-coupled ion transmembrane transporter activity;GO:0046873//metal ion transmembr…	GO:0006545//glycine biosynthetic process;GO:0006564//L-serine biosynthetic process;GO:0006813//potassium ion transport;GO:0006816//calcium ion transport;GO:0006825//copper ion transport;GO:0008152//metabolic process;GO:0015691//cadmium ion transport;GO:0015693//magnesium ion transport;GO:0030001//metal ion transport	--
Unigene0000050	0.163	0.078	0.763	1.118	1.476	0.294	2	1	9	14	19	4	--	-	-	-	-	-	-	-	-	--
Unigene0000051	1705.16	1656.89	1562.31	2279.9	2707.4	2450.1	38244	38613	33677	52145	63660	60928	actbb	KAF7691098.1 hypothetical protein HF521_011395 [Silurus meridionalis]	Human Diseases;Human Diseases;Human Diseases;Human Diseases;Human Diseases;Cellular Processes;Organismal Systems;Cellular Processes;Environmental Information Processing;Cellular Processes;Cellular Processes;Organismal Systems;Cellular Processes;Human Diseases;Organismal Systems;Organismal Systems;Human Diseases;Human Diseases;Human Diseases;Organismal Systems;Organismal Systems;Environmental Info…	Neurodegenerative disease;Infectious disease: bacterial;Infectious disease: bacterial;Cancer: overview;Infectious disease: bacterial;Cellular community - eukaryotes;Environmental adaptation;Cell motility;Signal transduction;Cellular community - eukaryotes;Transport and catabolism;Endocrine system;Cell growth and death;Infectious disease: bacterial;Immune system;Immune system;Cardiovascular diseas…	ko05014//Amyotrophic lateral sclerosis;ko05131//Shigellosis;ko05132//Salmonella infection;ko05205//Proteoglycans in cancer;ko05130//Pathogenic Escherichia coli infection;ko04510//Focal adhesion;ko04714//Thermogenesis;ko04810//Regulation of actin cytoskeleton;ko04015//Rap1 signaling pathway;ko04530//Tight junction;ko04145//Phagosome;ko04921//Oxytocin signaling pathway;ko04210//Apoptosis;ko05135//Y…	K05692;K05692;K05692;K05692;K05692;K05692;K05692;K05692;K05692;K05692;K05692;K05692;K05692;K05692;K05692;K05692;K05692;K05692;K05692;K05692;K05692;K05692;K05692;K05692;K05692;K05692;K05692;K05692;K05692;K05692;K05692;K05692	GO:0005575//cellular_component;GO:0005622//intracellular anatomical structure;GO:0005634//nucleus;GO:0005737//cytoplasm;GO:0005856//cytoskeleton;GO:0005886//plasma membrane;GO:0005912//adherens junction;GO:0005925//focal adhesion;GO:0015629//actin cytoskeleton;GO:0016020//membrane;GO:0030054//cell junction;GO:0030055//cell-substrate junction;GO:0032991//protein-containing complex;GO:0043226//orga…	GO:0000166//nucleotide binding;GO:0003674//molecular_function;GO:0005488//binding;GO:0005524//ATP binding;GO:0017076//purine nucleotide binding;GO:0030554//adenyl nucleotide binding;GO:0032553//ribonucleotide binding;GO:0032555//purine ribonucleotide binding;GO:0032559//adenyl ribonucleotide binding;GO:0035639//purine ribonucleoside triphosphate binding;GO:0036094//small molecule binding;GO:00431…	-	--
Unigene0000052	375.596	342.426	428.218	573.356	677.042	559.962	5389	5105	5905	8389	10184	8908	actba	TSK31301.1 Actin, cytoplasmic 1 [Bagarius yarrelli]	Human Diseases;Human Diseases;Human Diseases;Human Diseases;Human Diseases;Cellular Processes;Organismal Systems;Cellular Processes;Environmental Information Processing;Cellular Processes;Cellular Processes;Organismal Systems;Cellular Processes;Human Diseases;Organismal Systems;Organismal Systems;Human Diseases;Human Diseases;Human Diseases;Organismal Systems;Organismal Systems;Environmental Info…	Neurodegenerative disease;Infectious disease: bacterial;Infectious disease: bacterial;Cancer: overview;Infectious disease: bacterial;Cellular community - eukaryotes;Environmental adaptation;Cell motility;Signal transduction;Cellular community - eukaryotes;Transport and catabolism;Endocrine system;Cell growth and death;Infectious disease: bacterial;Immune system;Immune system;Cardiovascular diseas…	ko05014//Amyotrophic lateral sclerosis;ko05131//Shigellosis;ko05132//Salmonella infection;ko05205//Proteoglycans in cancer;ko05130//Pathogenic Escherichia coli infection;ko04510//Focal adhesion;ko04714//Thermogenesis;ko04810//Regulation of actin cytoskeleton;ko04015//Rap1 signaling pathway;ko04530//Tight junction;ko04145//Phagosome;ko04921//Oxytocin signaling pathway;ko04210//Apoptosis;ko05135//Y…	K05692;K05692;K05692;K05692;K05692;K05692;K05692;K05692;K05692;K05692;K05692;K05692;K05692;K05692;K05692;K05692;K05692;K05692;K05692;K05692;K05692;K05692;K05692;K05692;K05692;K05692;K05692;K05692;K05692;K05692;K05692;K05692	GO:0005575//cellular_component;GO:0005622//intracellular anatomical structure;GO:0005634//nucleus;GO:0005737//cytoplasm;GO:0005856//cytoskeleton;GO:0005886//plasma membrane;GO:0005912//adherens junction;GO:0005925//focal adhesion;GO:0015629//actin cytoskeleton;GO:0016020//membrane;GO:0030054//cell junction;GO:0030055//cell-substrate junction;GO:0043226//organelle;GO:0043227//membrane-bounded orga…	GO:0000166//nucleotide binding;GO:0003674//molecular_function;GO:0005488//binding;GO:0005524//ATP binding;GO:0017076//purine nucleotide binding;GO:0030554//adenyl nucleotide binding;GO:0032553//ribonucleotide binding;GO:0032555//purine ribonucleotide binding;GO:0032559//adenyl ribonucleotide binding;GO:0035639//purine ribonucleoside triphosphate binding;GO:0036094//small molecule binding;GO:00431…	-	--
Unigene0000053	20.828	10.654	12.023	12.451	12.574	5.739	730	388	405	445	462	223	ACTA2	KAG9345990.1 hypothetical protein JZ751_007805 [Albula glossodonta]	Environmental Information Processing;Organismal Systems;Organismal Systems	Signal transduction;Circulatory system;Endocrine system	ko04371//Apelin signaling pathway;ko04270//Vascular smooth muscle contraction;ko04926//Relaxin signaling pathway	K12313;K12313;K12313	GO:0001725//stress fiber;GO:0005575//cellular_component;GO:0005622//intracellular anatomical structure;GO:0005737//cytoplasm;GO:0005829//cytosol;GO:0005856//cytoskeleton;GO:0005865//striated muscle thin filament;GO:0005884//actin filament;GO:0015629//actin cytoskeleton;GO:0016459//myosin complex;GO:0030016//myofibril;GO:0030017//sarcomere;GO:0030027//lamellipodium;GO:0030175//filopodium;GO:003048…	GO:0000166//nucleotide binding;GO:0003674//molecular_function;GO:0005198//structural molecule activity;GO:0005200//structural constituent of cytoskeleton;GO:0005488//binding;GO:0005515//protein binding;GO:0005524//ATP binding;GO:0017076//purine nucleotide binding;GO:0019899//enzyme binding;GO:0019900//kinase binding;GO:0019901//protein kinase binding;GO:0030554//adenyl nucleotide binding;GO:00325…	GO:0001568//blood vessel development;GO:0001655//urogenital system development;GO:0001822//kidney development;GO:0001932//regulation of protein phosphorylation;GO:0001934//positive regulation of protein phosphorylation;GO:0001944//vasculature development;GO:0002064//epithelial cell development;GO:0003008//system process;GO:0003012//muscle system process;GO:0003013//circulatory system process;GO:0…	--
Unigene0000054	0	0	0	0	0	0	0	0	0	0	0	0	act2	KAH8016895.1 Actin, alpha skeletal muscle [Sphaerodactylus townsendi]	-	-	-	-	-	-	-	--
Unigene0000055	2.4	1.902	3.673	0.277	2.424	1.783	17	14	25	2	18	14	--	-	-	-	-	-	-	-	-	--
Unigene0000056	1.92	2.725	3.296	3.059	2.655	2.294	40	59	66	65	58	53	ptar1	XP_016356576.1 PREDICTED: protein prenyltransferase alpha subunit repeat-containing protein 1 [Sinocyclocheilus anshuiensis]	-	-	-	-	GO:0005575//cellular_component;GO:0005622//intracellular anatomical structure;GO:0005737//cytoplasm;GO:0032991//protein-containing complex;GO:1902494//catalytic complex;GO:1990234//transferase complex	GO:0003674//molecular_function;GO:0003824//catalytic activity;GO:0004659//prenyltransferase activity;GO:0008318//protein prenyltransferase activity;GO:0016740//transferase activity;GO:0016765//transferase activity, transferring alkyl or aryl (other than methyl) groups;GO:0140096//catalytic activity, acting on a protein	GO:0006464//cellular protein modification process;GO:0006807//nitrogen compound metabolic process;GO:0008150//biological_process;GO:0008152//metabolic process;GO:0009987//cellular process;GO:0018342//protein prenylation;GO:0019538//protein metabolic process;GO:0036211//protein modification process;GO:0043170//macromolecule metabolic process;GO:0043412//macromolecule modification;GO:0044237//cellu…	--
Unigene0000057	2.565	3.357	5.444	3.487	3.653	3.362	75	102	153	104	112	109	--	-	-	-	-	-	-	-	-	--
Unigene0000058	0.321	0	0.334	0	0	0	2	0	2	0	0	0	--	-	-	-	-	-	-	-	-	--
Unigene0000059	0.201	0.483	0.292	0.433	0.345	0.29	10	25	14	22	18	16	Lcor	XP_043079035.1 ligand-dependent corepressor isoform X1 [Puntigrus tetrazona]	-	-	-	-	GO:0005575//cellular_component;GO:0005622//intracellular anatomical structure;GO:0005634//nucleus;GO:0005654//nucleoplasm;GO:0031974//membrane-enclosed lumen;GO:0031981//nuclear lumen;GO:0043226//organelle;GO:0043227//membrane-bounded organelle;GO:0043229//intracellular organelle;GO:0043231//intracellular membrane-bounded organelle;GO:0043233//organelle lumen;GO:0070013//intracellular organelle l…	GO:0000981//DNA-binding transcription factor activity, RNA polymerase II-specific;GO:0003674//molecular_function;GO:0003676//nucleic acid binding;GO:0003677//DNA binding;GO:0003700//DNA-binding transcription factor activity;GO:0005488//binding;GO:0005515//protein binding;GO:0008134//transcription factor binding;GO:0097159//organic cyclic compound binding;GO:0140110//transcription regulator activi…	GO:0000122//negative regulation of transcription by RNA polymerase II;GO:0006139//nucleobase-containing compound metabolic process;GO:0006351//transcription, DNA-templated;GO:0006355//regulation of transcription, DNA-templated;GO:0006357//regulation of transcription by RNA polymerase II;GO:0006366//transcription by RNA polymerase II;GO:0006725//cellular aromatic compound metabolic process;GO:0006…	HTH
Unigene0000060	0	0	0.648	0	0	0	0	0	2	0	0	0	--	-	-	-	-	-	-	-	-	--
Unigene0000061	0.456	0.205	0.063	0.134	0.101	0.164	30	14	4	9	7	12	glra1	KAA0709270.1 Glycine receptor subunit alphaZ1 [Triplophysa tibetana]	Environmental Information Processing	Signaling molecules and interaction	ko04080//Neuroactive ligand-receptor interaction	K05193	GO:0005575//cellular_component;GO:0005622//intracellular anatomical structure;GO:0005737//cytoplasm;GO:0005783//endoplasmic reticulum;GO:0005886//plasma membrane;GO:0005887//integral component of plasma membrane;GO:0009897//external side of plasma membrane;GO:0009986//cell surface;GO:0012505//endomembrane system;GO:0016020//membrane;GO:0016021//integral component of membrane;GO:0030054//cell junc…	GO:0003674//molecular_function;GO:0004888//transmembrane signaling receptor activity;GO:0005215//transporter activity;GO:0005216//ion channel activity;GO:0005230//extracellular ligand-gated ion channel activity;GO:0005231//excitatory extracellular ligand-gated ion channel activity;GO:0005237//inhibitory extracellular ligand-gated ion channel activity;GO:0005253//anion channel activity;GO:0005254/…	GO:0000003//reproduction;GO:0001101//response to acid chemical;GO:0001508//action potential;GO:0001964//startle response;GO:0002087//regulation of respiratory gaseous exchange by nervous system process;GO:0003008//system process;GO:0003012//muscle system process;GO:0006810//transport;GO:0006811//ion transport;GO:0006820//anion transport;GO:0006821//chloride transport;GO:0006936//muscle contractio…	--
Unigene0000062	0	0.561	0.606	0.571	0.278	1.314	0	2	2	2	1	5	--	-	-	-	-	-	-	-	-	--
Unigene0000063	0	1.198	0	0	0	0	0	4	0	0	0	0	--	-	-	-	-	-	-	-	-	--
Unigene0000064	10.6	8.638	9.057	4.515	8.303	15.702	274	232	225	119	225	450	ocln	KAF4113380.1 hypothetical protein G5714_005925 [Onychostoma macrolepis]	Human Diseases;Environmental Information Processing;Cellular Processes;Organismal Systems;Human Diseases	Infectious disease: bacterial;Signaling molecules and interaction;Cellular community - eukaryotes;Immune system;Infectious disease: viral	ko05130//Pathogenic Escherichia coli infection;ko04514//Cell adhesion molecules;ko04530//Tight junction;ko04670//Leukocyte transendothelial migration;ko05160//Hepatitis C	K06088;K06088;K06088;K06088;K06088	GO:0016020//membrane;GO:0016021//integral component of membrane	-	GO:0055085//transmembrane transport	--
Unigene0000065	0.183	0.353	0.382	0.899	0.35	0.165	1	2	2	5	2	1	--	-	-	-	-	-	-	-	-	--
Unigene0000066	0	0	0	0	0	0	0	0	0	0	0	0	--	-	-	-	-	-	-	-	-	--
Unigene0000067	0	0	0	0	0	0	0	0	0	0	0	0	--	-	-	-	-	-	-	-	-	--
Unigene0000068	2.129	1.366	1.868	3.317	2.111	1.243	51	34	43	81	53	33	TMEFF2	KAF4111918.1 hypothetical protein G5714_006713 [Onychostoma macrolepis]	-	-	-	-	-	GO:0005515//protein binding	-	--
Unigene0000069	5.01	5.988	4.414	3.684	4.393	3.316	124	154	105	93	114	91	TMEFF2	XP_026119416.1 tomoregulin-2-like isoform X1 [Carassius auratus]	-	-	-	-	-	GO:0005515//protein binding	-	--
Unigene0000070	0	0	0	0	0	0.315	0	0	0	0	0	1	--	-	-	-	-	-	-	-	GO:0007165//signal transduction	--
Unigene0000071	0	0	0	0	0	0	0	0	0	0	0	0	--	-	-	-	-	-	-	-	-	--
Unigene0000072	0.11	0.634	0.685	0.753	0.209	0.594	1	6	6	7	2	6	--	-	-	-	-	-	-	-	-	--
Unigene0000073	0.204	0.197	0.213	0	0.39	0.369	1	1	1	0	2	2	--	-	-	-	-	-	-	-	-	--
Unigene0000074	1.094	0.379	3.052	0.429	0.919	1.145	25	9	67	10	22	29	--	XP_016109063.1 PREDICTED: spondin-1-like [Sinocyclocheilus grahami]	-	-	-	-	-	-	-	--
Unigene0000075	0	0	0	0	0.849	0	0	0	0	0	3	0	--	-	-	-	-	-	-	-	-	--
Unigene0000076	6.01	7.483	5.483	6.703	7.009	5.908	211	273	185	240	258	230	ARL3	KAF4112697.1 hypothetical protein G5714_005242 [Onychostoma macrolepis]	-	-	-	-	GO:0000139//Golgi membrane;GO:0005575//cellular_component;GO:0005622//intracellular anatomical structure;GO:0005634//nucleus;GO:0005737//cytoplasm;GO:0005794//Golgi apparatus;GO:0005813//centrosome;GO:0005815//microtubule organizing center;GO:0005819//spindle;GO:0005856//cytoskeleton;GO:0005874//microtubule;GO:0005876//spindle microtubule;GO:0005881//cytoplasmic microtubule;GO:0005929//cilium;GO:…	GO:0000166//nucleotide binding;GO:0001882//nucleoside binding;GO:0001883//purine nucleoside binding;GO:0003674//molecular_function;GO:0003824//catalytic activity;GO:0003924//GTPase activity;GO:0005488//binding;GO:0005515//protein binding;GO:0005524//ATP binding;GO:0005525//GTP binding;GO:0008017//microtubule binding;GO:0008092//cytoskeletal protein binding;GO:0015631//tubulin binding;GO:0016462//…	GO:0000278//mitotic cell cycle;GO:0000281//mitotic cytokinesis;GO:0000910//cytokinesis;GO:0001655//urogenital system development;GO:0001822//kidney development;GO:0006400//tRNA modification;GO:0006810//transport;GO:0006892//post-Golgi vesicle-mediated transport;GO:0006928//movement of cell or subcellular component;GO:0006996//organelle organization;GO:0007017//microtubule-based process;GO:0007018…	--
Unigene0000077	0.417	0	0.651	0	0.199	0	2	0	3	0	1	0	--	-	-	-	-	-	-	-	-	--
Unigene0000078	17.203	20.044	14.853	23.618	20.32	13.931	470	569	390	658	582	422	mafb	XP_026054996.1 transcription factor MafB-like [Carassius auratus]	Organismal Systems	Endocrine system	ko04928//Parathyroid hormone synthesis, secretion and action	K09036	GO:0005575//cellular_component;GO:0005622//intracellular anatomical structure;GO:0005634//nucleus;GO:0005654//nucleoplasm;GO:0005667//transcription regulator complex;GO:0031974//membrane-enclosed lumen;GO:0031981//nuclear lumen;GO:0032991//protein-containing complex;GO:0043226//organelle;GO:0043227//membrane-bounded organelle;GO:0043229//intracellular organelle;GO:0043231//intracellular membrane-…	GO:0000976//transcription cis-regulatory region binding;GO:0000977//RNA polymerase II transcription regulatory region sequence-specific DNA binding;GO:0000978//RNA polymerase II cis-regulatory region sequence-specific DNA binding;GO:0000981//DNA-binding transcription factor activity, RNA polymerase II-specific;GO:0000987//cis-regulatory region sequence-specific DNA binding;GO:0001067//transcripti…	GO:0001655//urogenital system development;GO:0001775//cell activation;GO:0001822//kidney development;GO:0001944//vasculature development;GO:0001945//lymph vessel development;GO:0001946//lymphangiogenesis;GO:0002376//immune system process;GO:0002520//immune system development;GO:0002521//leukocyte differentiation;GO:0002682//regulation of immune system process;GO:0002683//negative regulation of im…	--
Unigene0000079	0.021	0.01	0.064	0.051	0.02	0.056	2	1	6	5	2	6	NEXMIF	XP_043113802.1 LOW QUALITY PROTEIN: neurite extension and migration factor [Puntigrus tetrazona]	-	-	-	-	-	-	-	--
Unigene0000080	0	0	0	0	0	0	0	0	0	0	0	0	--	-	-	-	-	-	-	-	-	--
Unigene0000081	0	0	0	0.206	0	0	0	0	0	1	0	0	--	-	-	-	-	-	-	-	-	--
Unigene0000082	0.698	0.585	0.925	0.695	0.451	0.599	62	54	79	63	42	59	NEXMIF	KAF4113479.1 hypothetical protein G5714_006024 [Onychostoma macrolepis]	-	-	-	-	-	-	-	--
Unigene0000083	2.834	2.727	3.706	3.255	1.931	1.825	35	35	44	41	25	25	--	-	-	-	-	-	-	-	-	--
Unigene0000084	0	0	0.328	0	0	0.142	0	0	2	0	0	1	--	-	-	-	-	-	-	-	-	--
Unigene0000085	0	0	0	0.189	0	0	0	0	0	1	0	0	--	-	-	-	-	-	-	-	-	--
Unigene0000086	2.465	3.44	2.37	3.11	2.887	3.471	171	248	158	220	210	267	RPTOR	KAF4112106.1 hypothetical protein G5714_006901 [Onychostoma macrolepis]	Environmental Information Processing;Human Diseases;Organismal Systems;Human Diseases;Cellular Processes;Organismal Systems;Environmental Information Processing;Environmental Information Processing;Organismal Systems;Organismal Systems;Cellular Processes	Signal transduction;Infectious disease: bacterial;Environmental adaptation;Cancer: overview;Transport and catabolism;Endocrine system;Signal transduction;Signal transduction;Aging;Aging;Transport and catabolism	ko04151//PI3K-Akt signaling pathway;ko05131//Shigellosis;ko04714//Thermogenesis;ko05206//MicroRNAs in cancer;ko04140//Autophagy - animal;ko04910//Insulin signaling pathway;ko04150//mTOR signaling pathway;ko04152//AMPK signaling pathway;ko04211//Longevity regulating pathway;ko04213//Longevity regulating pathway - multiple species;ko04136//Autophagy - other	K07204;K07204;K07204;K07204;K07204;K07204;K07204;K07204;K07204;K07204;K07204	GO:0000322//storage vacuole;GO:0000323//lytic vacuole;GO:0000324//fungal-type vacuole;GO:0000329//fungal-type vacuole membrane;GO:0005575//cellular_component;GO:0005622//intracellular anatomical structure;GO:0005634//nucleus;GO:0005654//nucleoplasm;GO:0005737//cytoplasm;GO:0005739//mitochondrion;GO:0005764//lysosome;GO:0005773//vacuole;GO:0005774//vacuolar membrane;GO:0005829//cytosol;GO:0005886/…	GO:0000182//rDNA binding;GO:0001016//RNA polymerase III transcription regulatory region sequence-specific DNA binding;GO:0001025//RNA polymerase III general transcription initiation factor binding;GO:0001067//transcription regulatory region nucleic acid binding;GO:0001156//TFIIIC-class transcription factor complex binding;GO:0003674//molecular_function;GO:0003676//nucleic acid binding;GO:0003677/…	GO:0000003//reproduction;GO:0001101//response to acid chemical;GO:0001558//regulation of cell growth;GO:0001932//regulation of protein phosphorylation;GO:0001933//negative regulation of protein phosphorylation;GO:0001934//positive regulation of protein phosphorylation;GO:0001936//regulation of endothelial cell proliferation;GO:0001938//positive regulation of endothelial cell proliferation;GO:0002…	--
Unigene0000087	1.561	2.233	1.8	4.012	2.012	3.424	37	55	41	97	50	90	--	-	-	-	-	-	-	-	-	--
Unigene0000088	0.792	0.305	0.247	0.349	0.793	1.321	20	8	6	9	21	37	GRB14	KAF4108727.1 hypothetical protein G5714_009800 [Onychostoma macrolepis]	-	-	-	-	GO:0005575//cellular_component;GO:0005622//intracellular anatomical structure;GO:0005737//cytoplasm;GO:0005768//endosome;GO:0005794//Golgi apparatus;GO:0005829//cytosol;GO:0005886//plasma membrane;GO:0010008//endosome membrane;GO:0012505//endomembrane system;GO:0016020//membrane;GO:0031090//organelle membrane;GO:0031410//cytoplasmic vesicle;GO:0031982//vesicle;GO:0043226//organelle;GO:0043227//me…	GO:0003674//molecular_function;GO:0005102//signaling receptor binding;GO:0005488//binding;GO:0005515//protein binding;GO:0019899//enzyme binding;GO:0019900//kinase binding;GO:0019901//protein kinase binding;GO:0030674//protein-macromolecule adaptor activity;GO:0030971//receptor tyrosine kinase binding;GO:0035591//signaling adaptor activity;GO:0042802//identical protein binding;GO:0042803//protein…	GO:0002376//immune system process;GO:0006928//movement of cell or subcellular component;GO:0007154//cell communication;GO:0007165//signal transduction;GO:0007166//cell surface receptor signaling pathway;GO:0007167//enzyme linked receptor protein signaling pathway;GO:0007169//transmembrane receptor protein tyrosine kinase signaling pathway;GO:0008150//biological_process;GO:0008286//insulin recepto…	--
Unigene0000089	0.201	0.645	0.314	0.525	0.99	0.393	6	20	9	16	31	13	dmrta2	XP_043102261.1 doublesex- and mab-3-related transcription factor A2 [Puntigrus tetrazona]	-	-	-	-	GO:0005575//cellular_component;GO:0005622//intracellular anatomical structure;GO:0005634//nucleus;GO:0043226//organelle;GO:0043227//membrane-bounded organelle;GO:0043229//intracellular organelle;GO:0043231//intracellular membrane-bounded organelle	GO:0000976//transcription cis-regulatory region binding;GO:0000977//RNA polymerase II transcription regulatory region sequence-specific DNA binding;GO:0000981//DNA-binding transcription factor activity, RNA polymerase II-specific;GO:0001067//transcription regulatory region nucleic acid binding;GO:0001228//DNA-binding transcription activator activity, RNA polymerase II-specific;GO:0003674//molecul…	GO:0001708//cell fate specification;GO:0002052//positive regulation of neuroblast proliferation;GO:0003002//regionalization;GO:0006139//nucleobase-containing compound metabolic process;GO:0006351//transcription, DNA-templated;GO:0006355//regulation of transcription, DNA-templated;GO:0006357//regulation of transcription by RNA polymerase II;GO:0006366//transcription by RNA polymerase II;GO:0006725…	DM
Unigene0000090	60.366	24.178	19.354	22.468	40.094	2.592	3823	1591	1178	1451	2662	182	MYOM1	ROL42215.1 Myomesin-1 [Anabarilius grahami]	-	-	-	-	GO:0005575//cellular_component;GO:0005622//intracellular anatomical structure;GO:0005737//cytoplasm;GO:0005856//cytoskeleton;GO:0005859//muscle myosin complex;GO:0005863//striated muscle myosin thick filament;GO:0015629//actin cytoskeleton;GO:0016459//myosin complex;GO:0016460//myosin II complex;GO:0030016//myofibril;GO:0030017//sarcomere;GO:0030018//Z disc;GO:0031430//M band;GO:0031672//A band;G…	GO:0003674//molecular_function;GO:0003779//actin binding;GO:0003993//acid phosphatase activity;GO:0005198//structural molecule activity;GO:0005488//binding;GO:0005515//protein binding;GO:0008092//cytoskeletal protein binding;GO:0008307//structural constituent of muscle;GO:0019899//enzyme binding;GO:0019900//kinase binding;GO:0042802//identical protein binding;GO:0042803//protein homodimerization …	GO:0001654//eye development;GO:0002074//extraocular skeletal muscle development;GO:0002791//regulation of peptide secretion;GO:0002793//positive regulation of peptide secretion;GO:0003008//system process;GO:0003012//muscle system process;GO:0006936//muscle contraction;GO:0006941//striated muscle contraction;GO:0006996//organelle organization;GO:0007010//cytoskeleton organization;GO:0007015//actin…	--
Unigene0000091	0.471	0.454	0.337	0.173	0.337	0.425	16	16	11	6	12	16	--	XP_016363404.1 PREDICTED: focal adhesion kinase 1-like isoform X2 [Sinocyclocheilus anshuiensis]	Human Diseases;Environmental Information Processing;Human Diseases;Human Diseases;Human Diseases;Human Diseases;Cellular Processes;Human Diseases;Cellular Processes;Human Diseases;Human Diseases;Human Diseases;Human Diseases;Organismal Systems;Organismal Systems;Organismal Systems;Human Diseases;Organismal Systems;Human Diseases;Human Diseases;Human Diseases;Human Diseases;Environmental Informati…	Cancer: overview;Signal transduction;Infectious disease: viral;Infectious disease: bacterial;Cancer: overview;Cancer: overview;Cellular community - eukaryotes;Infectious disease: viral;Cell motility;Cardiovascular disease;Infectious disease: viral;Cancer: overview;Infectious disease: bacterial;Immune system;Development and regeneration;Immune system;Cardiovascular disease;Endocrine system;Infecti…	ko05200//Pathways in cancer;ko04151//PI3K-Akt signaling pathway;ko05165//Human papillomavirus infection;ko05131//Shigellosis;ko05208//Chemical carcinogenesis - reactive oxygen species;ko05205//Proteoglycans in cancer;ko04510//Focal adhesion;ko05170//Human immunodeficiency virus 1 infection;ko04810//Regulation of actin cytoskeleton;ko05417//Lipid and atherosclerosis;ko05163//Human cytomegalovirus …	K05725;K05725;K05725;K05725;K05725;K05725;K05725;K05725;K05725;K05725;K05725;K05725;K05725;K05725;K05725;K05725;K05725;K05725;K05725;K05725;K05725;K05725;K05725;K05725	-	-	-	--
Unigene0000092	2.321	3.351	2.238	2.913	2.475	4.773	68	102	63	87	76	155	--	-	-	-	-	-	-	-	-	--
Unigene0000093	0.197	0.569	1.23	0.773	0.376	0.889	1	3	6	4	2	5	--	XP_043085643.1 gastrula zinc finger protein XlCGF57.1-like [Puntigrus tetrazona]	Human Diseases	Infectious disease: viral	ko05168//Herpes simplex virus 1 infection	K09228	GO:0005634//nucleus;GO:0005840//ribosome	GO:0003676//nucleic acid binding;GO:0003735//structural constituent of ribosome;GO:0008270//zinc ion binding;GO:0016151//nickel cation binding;GO:0061630//ubiquitin protein ligase activity	GO:0006281//DNA repair;GO:0006351//transcription, DNA-templated;GO:0006412//translation;GO:0035556//intracellular signal transduction;GO:0051604//protein maturation	zf-C2H2
Unigene0000094	1.241	1.561	4.071	1.404	1.73	3.013	13	17	41	15	19	35	--	-	-	-	-	-	GO:0030127//COPII vesicle coat	GO:0004017//adenylate kinase activity;GO:0005524//ATP binding;GO:0008270//zinc ion binding;GO:0016151//nickel cation binding;GO:0030983//mismatched DNA binding	GO:0006298//mismatch repair;GO:0006886//intracellular protein transport;GO:0006888//endoplasmic reticulum to Golgi vesicle-mediated transport;GO:0035556//intracellular signal transduction;GO:0051604//protein maturation	zf-C2H2
Unigene0000096	6.115	7.889	8.032	6.195	5.971	8.684	423	567	534	437	433	666	btbd11a	XP_026095889.1 ankyrin repeat and BTB/POZ domain-containing protein BTBD11-A isoform X2 [Carassius auratus]	-	-	-	-	GO:0000151//ubiquitin ligase complex;GO:0000785//chromatin;GO:0000786//nucleosome;GO:0005575//cellular_component;GO:0005622//intracellular anatomical structure;GO:0005634//nucleus;GO:0005694//chromosome;GO:0005737//cytoplasm;GO:0016020//membrane;GO:0016021//integral component of membrane;GO:0019005//SCF ubiquitin ligase complex;GO:0031224//intrinsic component of membrane;GO:0031461//cullin-RING u…	GO:0003674//molecular_function;GO:0003676//nucleic acid binding;GO:0003677//DNA binding;GO:0005488//binding;GO:0005515//protein binding;GO:0019899//enzyme binding;GO:0031625//ubiquitin protein ligase binding;GO:0044389//ubiquitin-like protein ligase binding;GO:0046982//protein heterodimerization activity;GO:0046983//protein dimerization activity;GO:0097159//organic cyclic compound binding;GO:1901…	GO:0006508//proteolysis;GO:0006511//ubiquitin-dependent protein catabolic process;GO:0006807//nitrogen compound metabolic process;GO:0007154//cell communication;GO:0007165//signal transduction;GO:0007166//cell surface receptor signaling pathway;GO:0007167//enzyme linked receptor protein signaling pathway;GO:0007178//transmembrane receptor protein serine/threonine kinase signaling pathway;GO:00081…	--
Unigene0000097	0.514	1.114	0.669	0.378	0.123	0.464	4	9	5	3	1	4	--	-	-	-	-	-	-	GO:0004151//dihydroorotase activity	GO:0009220//pyrimidine ribonucleotide biosynthetic process	--
Unigene0000098	0	0	0.225	0	0.413	0.585	0	0	1	0	2	3	--	-	-	-	-	-	-	-	-	--
Unigene0000099	29.706	37.607	38.23	36.699	36.742	41.152	1655	2177	2047	2085	2146	2542	jak1	XP_043096900.1 tyrosine-protein kinase JAK1 [Puntigrus tetrazona]	Human Diseases;Human Diseases;Environmental Information Processing;Human Diseases;Human Diseases;Human Diseases;Human Diseases;Human Diseases;Human Diseases;Human Diseases;Human Diseases;Organismal Systems;Human Diseases;Cellular Processes;Human Diseases;Human Diseases;Human Diseases;Cellular Processes;Human Diseases;Environmental Information Processing;Organismal Systems;Human Diseases;Organisma…	Cancer: overview;Infectious disease: viral;Signal transduction;Infectious disease: viral;Infectious disease: viral;Infectious disease: viral;Infectious disease: viral;Infectious disease: bacterial;Infectious disease: viral;Infectious disease: viral;Cancer: overview;Immune system;Infectious disease: viral;Cell growth and death;Infectious disease: viral;Infectious disease: viral;Infectious disease:…	ko05200//Pathways in cancer;ko05168//Herpes simplex virus 1 infection;ko04151//PI3K-Akt signaling pathway;ko05165//Human papillomavirus infection;ko05171//Coronavirus disease - COVID-19;ko05166//Human T-cell leukemia virus 1 infection;ko05163//Human cytomegalovirus infection;ko05152//Tuberculosis;ko05167//Kaposi sarcoma-associated herpesvirus infection;ko05169//Epstein-Barr virus infection;ko0520…	K11217;K11217;K11217;K11217;K11217;K11217;K11217;K11217;K11217;K11217;K11217;K11217;K11217;K11217;K11217;K11217;K11217;K11217;K11217;K11217;K11217;K11217;K11217;K11217;K11217;K11217;K11217	GO:0005575//cellular_component;GO:0005622//intracellular anatomical structure;GO:0005634//nucleus;GO:0005737//cytoplasm;GO:0005768//endosome;GO:0005829//cytosol;GO:0005856//cytoskeleton;GO:0005886//plasma membrane;GO:0009898//cytoplasmic side of plasma membrane;GO:0012505//endomembrane system;GO:0016020//membrane;GO:0019897//extrinsic component of plasma membrane;GO:0019898//extrinsic component o…	GO:0000166//nucleotide binding;GO:0001664//G protein-coupled receptor binding;GO:0003674//molecular_function;GO:0003824//catalytic activity;GO:0004672//protein kinase activity;GO:0004713//protein tyrosine kinase activity;GO:0004715//non-membrane spanning protein tyrosine kinase activity;GO:0005085//guanyl-nucleotide exchange factor activity;GO:0005102//signaling receptor binding;GO:0005126//cytok…	GO:0000165//MAPK cascade;GO:0001775//cell activation;GO:0001959//regulation of cytokine-mediated signaling pathway;GO:0002376//immune system process;GO:0002520//immune system development;GO:0002521//leukocyte differentiation;GO:0002682//regulation of immune system process;GO:0006464//cellular protein modification process;GO:0006468//protein phosphorylation;GO:0006793//phosphorus metabolic process…	--
Unigene0000100	0.294	0.283	1.632	0.096	0.374	0.708	3	3	16	1	4	8	--	-	-	-	-	-	-	-	-	--
Unigene0000101	2.391	2.037	1.591	1.922	3.253	1.025	61	54	39	50	87	29	PTGER1	KTF75587.1 hypothetical protein cypCar_00012792, partial [Cyprinus carpio]	Human Diseases;Environmental Information Processing;Environmental Information Processing;Human Diseases	Cancer: overview;Signaling molecules and interaction;Signal transduction;Infectious disease: viral	ko05200//Pathways in cancer;ko04080//Neuroactive ligand-receptor interaction;ko04020//Calcium signaling pathway;ko05163//Human cytomegalovirus infection	K04258;K04258;K04258;K04258	GO:0016021//integral component of membrane	GO:0004930//G protein-coupled receptor activity	GO:0007186//G protein-coupled receptor signaling pathway	--
Unigene0000102	0.273	0.263	0.426	0.134	0	0	2	2	3	1	0	0	--	XP_011601078.1 uncharacterized protein LOC101072313 [Takifugu rubripes]	-	-	-	-	-	-	-	--
Unigene0000103	0	0	0	0	0	0	0	0	0	0	0	0	--	-	-	-	-	-	-	-	-	--
Unigene0000104	1.775	3.515	3.483	2.288	2.468	1.098	35	72	66	46	51	24	GJB7	XP_043074513.1 connexin 28.8 [Puntigrus tetrazona]	-	-	-	-	GO:0005575//cellular_component;GO:0005886//plasma membrane;GO:0005911//cell-cell junction;GO:0005921//gap junction;GO:0005922//connexin complex;GO:0016020//membrane;GO:0016021//integral component of membrane;GO:0030054//cell junction;GO:0031224//intrinsic component of membrane;GO:0032991//protein-containing complex;GO:0071944//cell periphery;GO:0098796//membrane protein complex;GO:0098797//plasma…	GO:0003674//molecular_function;GO:0005215//transporter activity;GO:0005243//gap junction channel activity;GO:0015267//channel activity;GO:0022803//passive transmembrane transporter activity;GO:0022829//wide pore channel activity;GO:0022857//transmembrane transporter activity	GO:0006810//transport;GO:0007154//cell communication;GO:0008150//biological_process;GO:0009987//cellular process;GO:0051179//localization;GO:0051234//establishment of localization;GO:0055085//transmembrane transport	--
Unigene0000105	3.312	3.425	3.813	5.149	4	5.816	94	101	104	149	119	183	TOE1	KAF4117274.1 hypothetical protein G5714_001827 [Onychostoma macrolepis]	-	-	-	-	GO:0000228//nuclear chromosome;GO:0000775//chromosome, centromeric region;GO:0000779//condensed chromosome, centromeric region;GO:0000793//condensed chromosome;GO:0000794//condensed nuclear chromosome;GO:0005575//cellular_component;GO:0005622//intracellular anatomical structure;GO:0005634//nucleus;GO:0005654//nucleoplasm;GO:0005694//chromosome;GO:0005730//nucleolus;GO:0005737//cytoplasm;GO:001503…	GO:0000175//3'-5'-exoribonuclease activity;GO:0000981//DNA-binding transcription factor activity, RNA polymerase II-specific;GO:0003674//molecular_function;GO:0003676//nucleic acid binding;GO:0003700//DNA-binding transcription factor activity;GO:0003723//RNA binding;GO:0003824//catalytic activity;GO:0004518//nuclease activity;GO:0004527//exonuclease activity;GO:0004532//exoribonuclease activity;G…	GO:0006139//nucleobase-containing compound metabolic process;GO:0006323//DNA packaging;GO:0006325//chromatin organization;GO:0006333//chromatin assembly or disassembly;GO:0006338//chromatin remodeling;GO:0006355//regulation of transcription, DNA-templated;GO:0006357//regulation of transcription by RNA polymerase II;GO:0006396//RNA processing;GO:0006725//cellular aromatic compound metabolic proces…	--
Unigene0000106	17.496	17.957	19.893	20.665	23.864	28.933	949	1012	1037	1143	1357	1740	C7	KAF4109826.1 hypothetical protein G5714_009078 [Onychostoma macrolepis]	-	-	-	-	-	GO:0005515//protein binding	-	--
Unigene0000107	0.181	0	0	0.532	0	0	1	0	0	3	0	0	--	-	-	-	-	-	-	-	-	--
Unigene0000108	0.101	0.387	0.157	0.197	0.575	0.363	2	8	3	4	12	8	rgs7bpa	XP_026126149.1 regulator of G-protein signaling 7-binding protein A [Carassius auratus]	-	-	-	-	GO:0016020//membrane	-	-	--
Unigene0000109	0.713	2.573	3.895	1.573	2.72	5.466	4	15	21	9	16	34	--	-	-	-	-	-	-	-	-	--
Unigene0000110	0.122	0.02	0.297	0.1	0.136	0.35	6	1	14	5	7	19	fzd5	XP_016089238.1 PREDICTED: frizzled-5-like [Sinocyclocheilus grahami]	Human Diseases;Human Diseases;Human Diseases;Human Diseases;Human Diseases;Environmental Information Processing;Human Diseases;Human Diseases;Environmental Information Processing;Human Diseases;Environmental Information Processing;Cellular Processes;Human Diseases;Organismal Systems;Human Diseases	Neurodegenerative disease;Cancer: overview;Neurodegenerative disease;Infectious disease: viral;Cancer: overview;Signal transduction;Endocrine and metabolic disease;Cancer: specific types;Signal transduction;Cancer: specific types;Signal transduction;Cellular community - eukaryotes;Cancer: specific types;Endocrine system;Cancer: specific types	ko05022//Pathways of neurodegeneration - multiple diseases;ko05200//Pathways in cancer;ko05010//Alzheimer disease;ko05165//Human papillomavirus infection;ko05205//Proteoglycans in cancer;ko04310//Wnt signaling pathway;ko04934//Cushing syndrome;ko05225//Hepatocellular carcinoma;ko04390//Hippo signaling pathway;ko05226//Gastric cancer;ko04150//mTOR signaling pathway;ko04550//Signaling pathways regu…	K02375;K02375;K02375;K02375;K02375;K02375;K02375;K02375;K02375;K02375;K02375;K02375;K02375;K02375;K02375	GO:0000139//Golgi membrane;GO:0005575//cellular_component;GO:0005622//intracellular anatomical structure;GO:0005737//cytoplasm;GO:0005768//endosome;GO:0005769//early endosome;GO:0005794//Golgi apparatus;GO:0005886//plasma membrane;GO:0005887//integral component of plasma membrane;GO:0005911//cell-cell junction;GO:0005923//bicellular tight junction;GO:0009986//cell surface;GO:0010008//endosome mem…	GO:0001540//amyloid-beta binding;GO:0003674//molecular_function;GO:0004888//transmembrane signaling receptor activity;GO:0004930//G protein-coupled receptor activity;GO:0005488//binding;GO:0005515//protein binding;GO:0008289//lipid binding;GO:0017147//Wnt-protein binding;GO:0019899//enzyme binding;GO:0019900//kinase binding;GO:0019901//protein kinase binding;GO:0031625//ubiquitin protein ligase b…	GO:0000003//reproduction;GO:0000578//embryonic axis specification;GO:0001525//angiogenesis;GO:0001568//blood vessel development;GO:0001654//eye development;GO:0001701//in utero embryonic development;GO:0001763//morphogenesis of a branching structure;GO:0001775//cell activation;GO:0001817//regulation of cytokine production;GO:0001819//positive regulation of cytokine production;GO:0001890//placenta…	--
Unigene0000111	0.615	0.431	1.028	0.75	0.249	1.48	33	24	53	41	14	88	Gfra2	KAF4109771.1 hypothetical protein G5714_009023 [Onychostoma macrolepis]	-	-	-	-	-	-	-	--
Unigene0000112	0	0	0	0	0	0	0	0	0	0	0	0	--	-	-	-	-	-	-	-	-	--
Unigene0000113	1.262	1.606	1.27	1.157	2.096	1.835	31	41	30	29	54	50	FBXL7	KAF4096121.1 hypothetical protein G5714_023724 [Onychostoma macrolepis]	-	-	-	-	GO:0000151//ubiquitin ligase complex;GO:0005575//cellular_component;GO:0005622//intracellular anatomical structure;GO:0005737//cytoplasm;GO:0005813//centrosome;GO:0005815//microtubule organizing center;GO:0005829//cytosol;GO:0005856//cytoskeleton;GO:0015630//microtubule cytoskeleton;GO:0019005//SCF ubiquitin ligase complex;GO:0031461//cullin-RING ubiquitin ligase complex;GO:0032991//protein-conta…	GO:0003674//molecular_function;GO:0003824//catalytic activity;GO:0004842//ubiquitin-protein transferase activity;GO:0005515//protein binding;GO:0016740//transferase activity;GO:0019787//ubiquitin-like protein transferase activity;GO:0140096//catalytic activity, acting on a protein	GO:0000086//G2/M transition of mitotic cell cycle;GO:0000209//protein polyubiquitination;GO:0000278//mitotic cell cycle;GO:0006464//cellular protein modification process;GO:0006508//proteolysis;GO:0006511//ubiquitin-dependent protein catabolic process;GO:0006807//nitrogen compound metabolic process;GO:0007049//cell cycle;GO:0007346//regulation of mitotic cell cycle;GO:0008150//biological_process;…	--
Unigene0000114	0	0	0	0	0	0	0	0	0	0	0	0	--	-	-	-	-	-	-	-	-	--
Unigene0000115	8.245	6.424	6.128	9.241	8.935	9.915	147	119	105	168	167	196	Ado	XP_016296302.1 PREDICTED: 2-aminoethanethiol dioxygenase-like [Sinocyclocheilus anshuiensis]	Metabolism;Metabolism	Global and overview maps;Metabolism of other amino acids	ko01100//Metabolic pathways;ko00430//Taurine and hypotaurine metabolism	K10712;K10712	GO:0005575//cellular_component;GO:0005622//intracellular anatomical structure;GO:0005737//cytoplasm;GO:0005739//mitochondrion;GO:0005829//cytosol;GO:0043226//organelle;GO:0043227//membrane-bounded organelle;GO:0043229//intracellular organelle;GO:0043231//intracellular membrane-bounded organelle	GO:0003674//molecular_function;GO:0003824//catalytic activity;GO:0005488//binding;GO:0016491//oxidoreductase activity;GO:0016701//oxidoreductase activity, acting on single donors with incorporation of molecular oxygen;GO:0016702//oxidoreductase activity, acting on single donors with incorporation of molecular oxygen, incorporation of two atoms of oxygen;GO:0043167//ion binding;GO:0043169//cation …	GO:0000096//sulfur amino acid metabolic process;GO:0000098//sulfur amino acid catabolic process;GO:0006082//organic acid metabolic process;GO:0006520//cellular amino acid metabolic process;GO:0006790//sulfur compound metabolic process;GO:0006807//nitrogen compound metabolic process;GO:0008150//biological_process;GO:0008152//metabolic process;GO:0009056//catabolic process;GO:0009063//cellular amin…	--
Unigene0000116	0.182	0	0	0	0.058	0.11	3	0	0	0	1	2	TAGLN3	KAF4113695.1 hypothetical protein G5714_006240 [Onychostoma macrolepis]	-	-	-	-	-	GO:0005515//protein binding	-	--
Unigene0000117	0	0.277	0	0.141	0	0	0	2	0	1	0	0	--	-	-	-	-	-	-	-	-	--
Unigene0000119	3.587	6.876	5.006	4.06	3.894	3.55	123	245	165	142	140	135	SIK2	XP_016377657.1 PREDICTED: serine/threonine-protein kinase SIK2-like isoform X1 [Sinocyclocheilus rhinocerous]	Organismal Systems	Endocrine system	ko04922//Glucagon signaling pathway	K19008	-	GO:0004672//protein kinase activity;GO:0005524//ATP binding	GO:0006468//protein phosphorylation	--
Unigene0000120	0.603	0	0.418	0	0.575	0	3	0	2	0	3	0	--	-	-	-	-	-	-	-	-	--
Unigene0000121	60.028	79.919	87.87	72.064	48.768	50.518	553	765	778	677	471	516	--	-	-	-	-	-	-	-	-	--
Unigene0000122	56.033	83.479	66.473	66.585	48.58	44.046	3239	5014	3693	3925	2944	2823	SIK2	KAG1945488.1 serine/threonine-protein kinase SIK1 [Pimephales promelas]	Organismal Systems	Endocrine system	ko04922//Glucagon signaling pathway	K19008	GO:0005575//cellular_component;GO:0005622//intracellular anatomical structure;GO:0005634//nucleus;GO:0005737//cytoplasm;GO:0005829//cytosol;GO:0043226//organelle;GO:0043227//membrane-bounded organelle;GO:0043229//intracellular organelle;GO:0043231//intracellular membrane-bounded organelle	GO:0000166//nucleotide binding;GO:0000287//magnesium ion binding;GO:0003674//molecular_function;GO:0003824//catalytic activity;GO:0004672//protein kinase activity;GO:0004674//protein serine/threonine kinase activity;GO:0005488//binding;GO:0005515//protein binding;GO:0005524//ATP binding;GO:0008134//transcription factor binding;GO:0008140//cAMP response element binding protein binding;GO:0016301//…	GO:0000122//negative regulation of transcription by RNA polymerase II;GO:0002028//regulation of sodium ion transport;GO:0006109//regulation of carbohydrate metabolic process;GO:0006111//regulation of gluconeogenesis;GO:0006355//regulation of transcription, DNA-templated;GO:0006357//regulation of transcription by RNA polymerase II;GO:0006464//cellular protein modification process;GO:0006468//prote…	--
Unigene0000123	0.482	0.464	0.324	0.335	0.43	0.421	31	31	20	22	29	30	C2cd4c	XP_026107336.1 C2 calcium-dependent domain-containing protein 4C-like [Carassius auratus]	-	-	-	-	-	-	-	--
Unigene0000124	0	0	0	0	0	0	0	0	0	0	0	0	--	-	-	-	-	-	-	-	-	--
Unigene0000125	0	0	0	0	0	0	0	0	0	0	0	0	--	-	-	-	-	-	-	-	-	--
Unigene0000126	0	0	0	0.391	0	0	0	0	0	1	0	0	--	-	-	-	-	-	-	-	-	--
Unigene0000127	9.46	10.358	10.1	10.268	9.924	11.937	421	479	432	466	463	589	PPP4R1	KAF4112531.1 hypothetical protein G5714_007326 [Onychostoma macrolepis]	-	-	-	-	-	GO:0005515//protein binding	-	--
Unigene0000128	2.162	0	1.406	2.916	0.516	1.95	8	0	5	11	2	8	--	-	-	-	-	-	-	-	-	--
Unigene0000129	7.303	6.807	6.402	8.515	7.953	9.854	127	123	107	151	145	190	--	-	-	-	-	-	-	-	-	--
Unigene0000130	18.588	20.071	18.318	20.377	22.379	20.922	492	552	466	550	621	614	wbp11	XP_043091837.1 WW domain-binding protein 11 [Puntigrus tetrazona]	Genetic Information Processing	Transcription	ko03040//Spliceosome	K12866	GO:0005575//cellular_component;GO:0005622//intracellular anatomical structure;GO:0005634//nucleus;GO:0005654//nucleoplasm;GO:0005681//spliceosomal complex;GO:0005737//cytoplasm;GO:0005829//cytosol;GO:0016604//nuclear body;GO:0016607//nuclear speck;GO:0031974//membrane-enclosed lumen;GO:0031981//nuclear lumen;GO:0032991//protein-containing complex;GO:0043226//organelle;GO:0043227//membrane-bounded…	GO:0003674//molecular_function;GO:0003676//nucleic acid binding;GO:0003677//DNA binding;GO:0003697//single-stranded DNA binding;GO:0003723//RNA binding;GO:0005488//binding;GO:0005515//protein binding;GO:0019208//phosphatase regulator activity;GO:0019888//protein phosphatase regulator activity;GO:0019904//protein domain specific binding;GO:0030234//enzyme regulator activity;GO:0050699//WW domain b…	GO:0000375//RNA splicing, via transesterification reactions;GO:0000377//RNA splicing, via transesterification reactions with bulged adenosine as nucleophile;GO:0000398//mRNA splicing, via spliceosome;GO:0006139//nucleobase-containing compound metabolic process;GO:0006364//rRNA processing;GO:0006396//RNA processing;GO:0006397//mRNA processing;GO:0006725//cellular aromatic compound metabolic proces…	--
Unigene0000131	0.784	0.377	3.031	0.989	0.427	0.253	14	7	52	18	8	5	--	KAG1925669.1 hypothetical protein F2P79_025376 [Pimephales promelas]	-	-	-	-	-	GO:0008168//methyltransferase activity	-	--
Unigene0000132	0	0.252	0.272	0	0	0	0	1	1	0	0	0	--	KAG2471255.1 YTX2 protein, partial [Polypterus senegalus]	-	-	-	-	-	-	-	--
Unigene0000133	0	0	0	0.301	0	0	0	0	0	1	0	0	--	-	-	-	-	-	-	-	-	--
Unigene0000134	100.181	82.617	80.132	92.024	106.482	43.167	2292	1964	1762	2147	2554	1095	bhmt	XP_042603970.1 betaine--homocysteine S-methyltransferase 1 [Cyprinus carpio]	Metabolism;Metabolism;Metabolism	Global and overview maps;Amino acid metabolism;Amino acid metabolism	ko01100//Metabolic pathways;ko00270//Cysteine and methionine metabolism;ko00260//Glycine, serine and threonine metabolism	K00544;K00544;K00544	GO:0005575//cellular_component;GO:0005576//extracellular region;GO:0005615//extracellular space;GO:0005622//intracellular anatomical structure;GO:0005737//cytoplasm;GO:0005829//cytosol;GO:0031982//vesicle;GO:0032991//protein-containing complex;GO:0043226//organelle;GO:0043227//membrane-bounded organelle;GO:0043230//extracellular organelle;GO:0070062//extracellular exosome;GO:1903561//extracellula…	GO:0003674//molecular_function;GO:0003824//catalytic activity;GO:0005488//binding;GO:0008168//methyltransferase activity;GO:0008172//S-methyltransferase activity;GO:0008270//zinc ion binding;GO:0008705//methionine synthase activity;GO:0016740//transferase activity;GO:0016741//transferase activity, transferring one-carbon groups;GO:0043167//ion binding;GO:0043169//cation binding;GO:0044877//protei…	GO:0000096//sulfur amino acid metabolic process;GO:0000097//sulfur amino acid biosynthetic process;GO:0001505//regulation of neurotransmitter levels;GO:0002064//epithelial cell development;GO:0002065//columnar/cuboidal epithelial cell differentiation;GO:0002066//columnar/cuboidal epithelial cell development;GO:0002067//glandular epithelial cell differentiation;GO:0002068//glandular epithelial cel…	--
Unigene0000135	15.065	17.213	16.302	20.115	18.21	29.871	625	742	650	851	792	1374	Ddx54	KAF4112705.1 hypothetical protein G5714_005250 [Onychostoma macrolepis]	-	-	-	-	GO:0005575//cellular_component;GO:0005622//intracellular anatomical structure;GO:0005634//nucleus;GO:0005730//nucleolus;GO:0005737//cytoplasm;GO:0005794//Golgi apparatus;GO:0009380//excinuclease repair complex;GO:0012505//endomembrane system;GO:0016020//membrane;GO:0016021//integral component of membrane;GO:0030684//preribosome;GO:0030687//preribosome, large subunit precursor;GO:0031224//intrinsi…	GO:0000166//nucleotide binding;GO:0003674//molecular_function;GO:0003676//nucleic acid binding;GO:0003677//DNA binding;GO:0003712//transcription coregulator activity;GO:0003714//transcription corepressor activity;GO:0003723//RNA binding;GO:0003724//RNA helicase activity;GO:0003824//catalytic activity;GO:0004386//helicase activity;GO:0005102//signaling receptor binding;GO:0005488//binding;GO:00055…	GO:0000460//maturation of 5.8S rRNA;GO:0000463//maturation of LSU-rRNA from tricistronic rRNA transcript (SSU-rRNA, 5.8S rRNA, LSU-rRNA);GO:0000466//maturation of 5.8S rRNA from tricistronic rRNA transcript (SSU-rRNA, 5.8S rRNA, LSU-rRNA);GO:0000470//maturation of LSU-rRNA;GO:0006139//nucleobase-containing compound metabolic process;GO:0006268//DNA unwinding involved in DNA replication;GO:0006281…	--
Unigene0000136	12.897	9.145	10.071	10.014	14.236	1.485	509	375	382	403	589	65	PRKG1	XP_026133004.1 cGMP-dependent protein kinase 1 isoform X1 [Carassius auratus]	Organismal Systems;Environmental Information Processing;Organismal Systems;Organismal Systems;Organismal Systems;Cellular Processes;Organismal Systems;Organismal Systems;Organismal Systems;Organismal Systems	Environmental adaptation;Signal transduction;Immune system;Environmental adaptation;Circulatory system;Cellular community - eukaryotes;Digestive system;Nervous system;Sensory system;Endocrine system	ko04714//Thermogenesis;ko04022//cGMP-PKG signaling pathway;ko04611//Platelet activation;ko04713//Circadian entrainment;ko04270//Vascular smooth muscle contraction;ko04540//Gap junction;ko04970//Salivary secretion;ko04730//Long-term depression;ko04740//Olfactory transduction;ko04923//Regulation of lipolysis in adipocytes	K07376;K07376;K07376;K07376;K07376;K07376;K07376;K07376;K07376;K07376	GO:0001669//acrosomal vesicle;GO:0005575//cellular_component;GO:0005622//intracellular anatomical structure;GO:0005634//nucleus;GO:0005654//nucleoplasm;GO:0005737//cytoplasm;GO:0005794//Golgi apparatus;GO:0005829//cytosol;GO:0005886//plasma membrane;GO:0012505//endomembrane system;GO:0016020//membrane;GO:0016592//mediator complex;GO:0030141//secretory granule;GO:0031410//cytoplasmic vesicle;GO:00…	GO:0000166//nucleotide binding;GO:0003674//molecular_function;GO:0003712//transcription coregulator activity;GO:0003824//catalytic activity;GO:0004672//protein kinase activity;GO:0004674//protein serine/threonine kinase activity;GO:0004690//cyclic nucleotide-dependent protein kinase activity;GO:0004692//cGMP-dependent protein kinase activity;GO:0005246//calcium channel regulator activity;GO:00054…	GO:0001764//neuron migration;GO:0003008//system process;GO:0003012//muscle system process;GO:0003013//circulatory system process;GO:0003018//vascular process in circulatory system;GO:0003298//physiological muscle hypertrophy;GO:0003300//cardiac muscle hypertrophy;GO:0003301//physiological cardiac muscle hypertrophy;GO:0006109//regulation of carbohydrate metabolic process;GO:0006357//regulation of…	--
Unigene0000137	0.288	0	0	0	0	0	1	0	0	0	0	0	--	-	-	-	-	-	-	-	-	--
Unigene0000138	8.163	10.71	10.071	9.907	8.52	10.51	732	998	868	906	801	1045	Arhgap35	KAF4103903.1 hypothetical protein G5714_014890 [Onychostoma macrolepis]	Cellular Processes;Cellular Processes;Organismal Systems;Organismal Systems	Cellular community - eukaryotes;Cell motility;Immune system;Immune system	ko04510//Focal adhesion;ko04810//Regulation of actin cytoskeleton;ko04670//Leukocyte transendothelial migration;ko04611//Platelet activation	K05732;K05732;K05732;K05732	GO:0005575//cellular_component;GO:0005622//intracellular anatomical structure;GO:0005634//nucleus;GO:0005737//cytoplasm;GO:0005815//microtubule organizing center;GO:0005829//cytosol;GO:0005856//cytoskeleton;GO:0005886//plasma membrane;GO:0005929//cilium;GO:0015629//actin cytoskeleton;GO:0015630//microtubule cytoskeleton;GO:0016020//membrane;GO:0036064//ciliary basal body;GO:0042995//cell projecti…	GO:0000166//nucleotide binding;GO:0000976//transcription cis-regulatory region binding;GO:0000977//RNA polymerase II transcription regulatory region sequence-specific DNA binding;GO:0000981//DNA-binding transcription factor activity, RNA polymerase II-specific;GO:0001067//transcription regulatory region nucleic acid binding;GO:0001227//DNA-binding transcription repressor activity, RNA polymerase …	GO:0000122//negative regulation of transcription by RNA polymerase II;GO:0000902//cell morphogenesis;GO:0000904//cell morphogenesis involved in differentiation;GO:0001654//eye development;GO:0001838//embryonic epithelial tube formation;GO:0001841//neural tube formation;GO:0001843//neural tube closure;GO:0002009//morphogenesis of an epithelium;GO:0002011//morphogenesis of an epithelial sheet;GO:00…	--
Unigene0000139	0	0	0	0.458	0	0	0	0	0	2	0	0	--	-	-	-	-	-	-	-	-	--
Unigene0000140	0.095	0.229	0.396	0.326	0.136	0.6	2	5	8	7	3	14	--	-	-	-	-	-	-	-	-	--
Unigene0000141	3.895	1.369	6.498	4.305	4.246	5.8	63	23	101	71	72	104	--	-	-	-	-	-	-	-	-	--
Unigene0000142	36.629	40.392	35.573	34.063	47.695	36.336	871	998	813	826	1189	958	CDC34	XP_016129250.1 PREDICTED: ubiquitin-conjugating enzyme E2 R1-like [Sinocyclocheilus grahami]	Genetic Information Processing	Folding, sorting and degradation	ko04120//Ubiquitin mediated proteolysis	K02207	-	-	-	--
Unigene0000143	0	0	0	0	0	0	0	0	0	0	0	0	--	ROL52934.1 CD276 antigen [Anabarilius grahami]	-	-	-	-	-	-	-	--
Unigene0000144	0	0	0	0	0	0	0	0	0	0	0	0	--	XP_016109063.1 PREDICTED: spondin-1-like [Sinocyclocheilus grahami]	-	-	-	-	-	-	-	--
Unigene0000145	0	0	0	0	0	0	0	0	0	0	0	0	--	KAG7467865.1 hypothetical protein MATL_G00136720 [Megalops atlanticus]	-	-	-	-	-	GO:0003677//DNA binding	GO:0006313//transposition, DNA-mediated;GO:0015074//DNA integration	--
Unigene0000146	0	0	0	0	0	0	0	0	0	0	0	0	--	-	-	-	-	-	-	-	-	--
Unigene0000147	3.944	6.748	5.602	7.49	6.569	6.014	126	224	172	244	220	213	Spata5	KAF4104591.1 hypothetical protein G5714_013922 [Onychostoma macrolepis]	Genetic Information Processing	Translation	ko03008//Ribosome biogenesis in eukaryotes	K14575	GO:0000502//proteasome complex;GO:0005575//cellular_component;GO:0005576//extracellular region;GO:0005622//intracellular anatomical structure;GO:0005634//nucleus;GO:0005654//nucleoplasm;GO:0005694//chromosome;GO:0005737//cytoplasm;GO:0005739//mitochondrion;GO:0005783//endoplasmic reticulum;GO:0005789//endoplasmic reticulum membrane;GO:0005811//lipid droplet;GO:0005829//cytosol;GO:0009368//endopep…	GO:0000166//nucleotide binding;GO:0002020//protease binding;GO:0003674//molecular_function;GO:0003678//DNA helicase activity;GO:0003723//RNA binding;GO:0003724//RNA helicase activity;GO:0003824//catalytic activity;GO:0004176//ATP-dependent peptidase activity;GO:0004222//metalloendopeptidase activity;GO:0004252//serine-type endopeptidase activity;GO:0004857//enzyme inhibitor activity;GO:0004860//p…	GO:0000003//reproduction;GO:0000731//DNA synthesis involved in DNA repair;GO:0001525//angiogenesis;GO:0001568//blood vessel development;GO:0001655//urogenital system development;GO:0001657//ureteric bud development;GO:0001658//branching involved in ureteric bud morphogenesis;GO:0001763//morphogenesis of a branching structure;GO:0001822//kidney development;GO:0001823//mesonephros development;GO:00…	--
Unigene0000148	0.243	0.702	0.422	0.795	0.928	0.877	3	9	5	10	12	12	--	KAG7467865.1 hypothetical protein MATL_G00136720 [Megalops atlanticus]	-	-	-	-	-	GO:0003677//DNA binding	GO:0006313//transposition, DNA-mediated;GO:0015074//DNA integration	--
Unigene0000149	0	0	0	0	0	0	0	0	0	0	0	0	--	-	-	-	-	-	-	-	-	--
Unigene0000150	0.626	0.792	1.117	0.965	1.093	0.856	35	46	60	55	64	53	SLC9A5	XP_042583777.1 sodium/hydrogen exchanger 5-like [Cyprinus carpio]	-	-	-	-	GO:0005575//cellular_component;GO:0005886//plasma membrane;GO:0005887//integral component of plasma membrane;GO:0016020//membrane;GO:0016021//integral component of membrane;GO:0031224//intrinsic component of membrane;GO:0071944//cell periphery	GO:0003674//molecular_function;GO:0005215//transporter activity;GO:0005451//monovalent cation:proton antiporter activity;GO:0008324//cation transmembrane transporter activity;GO:0015075//ion transmembrane transporter activity;GO:0015078//proton transmembrane transporter activity;GO:0015079//potassium ion transmembrane transporter activity;GO:0015081//sodium ion transmembrane transporter activity;…	GO:0006810//transport;GO:0006811//ion transport;GO:0006812//cation transport;GO:0006813//potassium ion transport;GO:0006814//sodium ion transport;GO:0006873//cellular ion homeostasis;GO:0006883//cellular sodium ion homeostasis;GO:0006885//regulation of pH;GO:0008150//biological_process;GO:0009987//cellular process;GO:0019725//cellular homeostasis;GO:0030001//metal ion transport;GO:0030003//cellul…	--
Unigene0000151	1.19	1.089	0.332	0.996	0.471	1.308	41	39	11	35	17	50	--	ROI62427.1 Equilibrative nucleoside transporter 4 [Anabarilius grahami]	-	-	-	-	-	-	-	--
Unigene0000152	104.147	57.73	48.886	44.993	86.109	15.994	13138	7567	5927	5788	11388	2237	ACTN3	KAF4111592.1 hypothetical protein G5714_008623 [Onychostoma macrolepis]	Human Diseases	Cardiovascular disease	ko05412//Arrhythmogenic right ventricular cardiomyopathy	K21073	-	GO:0003676//nucleic acid binding;GO:0005509//calcium ion binding;GO:0005515//protein binding	GO:0008380//RNA splicing	--
Unigene0000153	176.842	95.607	43.348	59.844	142.251	2.725	8137	4571	1917	2808	6862	139	ACTN3	XP_016119450.1 PREDICTED: alpha-actinin-2-like, partial [Sinocyclocheilus grahami]	Human Diseases	Cardiovascular disease	ko05412//Arrhythmogenic right ventricular cardiomyopathy	K21073	-	GO:0005509//calcium ion binding;GO:0005515//protein binding	-	--
Unigene0000154	16.813	20.471	23.653	23.684	24.815	35.718	1173	1484	1586	1685	1815	2763	Actn4	KAG1932670.1 alpha-actinin-4 [Pimephales promelas]	Human Diseases;Cellular Processes;Cellular Processes;Human Diseases;Cellular Processes;Organismal Systems;Cellular Processes;Human Diseases;Human Diseases	Infectious disease: bacterial;Cellular community - eukaryotes;Cell motility;Cancer: overview;Cellular community - eukaryotes;Immune system;Cellular community - eukaryotes;Infectious disease: parasitic;Immune disease	ko05131//Shigellosis;ko04510//Focal adhesion;ko04810//Regulation of actin cytoskeleton;ko05203//Viral carcinogenesis;ko04530//Tight junction;ko04670//Leukocyte transendothelial migration;ko04520//Adherens junction;ko05146//Amoebiasis;ko05322//Systemic lupus erythematosus	K05699;K05699;K05699;K05699;K05699;K05699;K05699;K05699;K05699	-	GO:0005509//calcium ion binding;GO:0005515//protein binding	-	--
Unigene0000155	5.845	3.75	2.447	5.271	4.102	6.908	174	116	70	160	128	228	CPZ	KAF4118560.1 hypothetical protein G5714_000611 [Onychostoma macrolepis]	-	-	-	-	GO:0005575//cellular_component;GO:0005576//extracellular region;GO:0005615//extracellular space;GO:0031012//extracellular matrix	GO:0003674//molecular_function;GO:0003824//catalytic activity;GO:0004180//carboxypeptidase activity;GO:0004181//metallocarboxypeptidase activity;GO:0004185//serine-type carboxypeptidase activity;GO:0005488//binding;GO:0005515//protein binding;GO:0008233//peptidase activity;GO:0008235//metalloexopeptidase activity;GO:0008236//serine-type peptidase activity;GO:0008237//metallopeptidase activity;GO:…	GO:0006508//proteolysis;GO:0006518//peptide metabolic process;GO:0006807//nitrogen compound metabolic process;GO:0007154//cell communication;GO:0007165//signal transduction;GO:0007166//cell surface receptor signaling pathway;GO:0007267//cell-cell signaling;GO:0007275//multicellular organism development;GO:0008150//biological_process;GO:0008152//metabolic process;GO:0009987//cellular process;GO:00…	--
Unigene0000156	31.421	36.705	33.417	43.584	43.992	45.26	1988	2413	2032	2812	2918	3175	sf3b3	XP_042600080.1 splicing factor 3B subunit 3 [Cyprinus carpio]	Genetic Information Processing	Transcription	ko03040//Spliceosome	K12830	GO:0005575//cellular_component;GO:0005622//intracellular anatomical structure;GO:0005634//nucleus;GO:0005654//nucleoplasm;GO:0005681//spliceosomal complex;GO:0005684//U2-type spliceosomal complex;GO:0005686//U2 snRNP;GO:0005689//U12-type spliceosomal complex;GO:0005730//nucleolus;GO:0030532//small nuclear ribonucleoprotein complex;GO:0031974//membrane-enclosed lumen;GO:0031981//nuclear lumen;GO:0…	GO:0003674//molecular_function;GO:0003676//nucleic acid binding;GO:0003723//RNA binding;GO:0005488//binding;GO:0017069//snRNA binding;GO:0030620//U2 snRNA binding;GO:0044877//protein-containing complex binding;GO:0097159//organic cyclic compound binding;GO:1901363//heterocyclic compound binding	GO:0000245//spliceosomal complex assembly;GO:0000375//RNA splicing, via transesterification reactions;GO:0000377//RNA splicing, via transesterification reactions with bulged adenosine as nucleophile;GO:0000398//mRNA splicing, via spliceosome;GO:0006139//nucleobase-containing compound metabolic process;GO:0006396//RNA processing;GO:0006397//mRNA processing;GO:0006725//cellular aromatic compound me…	--
Unigene0000157	0	0	0	0	0.312	0	0	0	0	0	1	0	--	-	-	-	-	-	-	-	-	--
Unigene0000158	0.114	0	0.119	0.112	0.218	0.31	1	0	1	1	2	3	TTR	XP_016132655.1 PREDICTED: transthyretin-like [Sinocyclocheilus grahami]	Organismal Systems	Endocrine system	ko04918//Thyroid hormone synthesis	K20731	GO:0000323//lytic vacuole;GO:0005575//cellular_component;GO:0005576//extracellular region;GO:0005615//extracellular space;GO:0005622//intracellular anatomical structure;GO:0005737//cytoplasm;GO:0005764//lysosome;GO:0005766//primary lysosome;GO:0005773//vacuole;GO:0005775//vacuolar lumen;GO:0012505//endomembrane system;GO:0030135//coated vesicle;GO:0030136//clathrin-coated vesicle;GO:0030141//secr…	GO:0003674//molecular_function;GO:0005102//signaling receptor binding;GO:0005179//hormone activity;GO:0005488//binding;GO:0005515//protein binding;GO:0019904//protein domain specific binding;GO:0030545//signaling receptor regulator activity;GO:0036094//small molecule binding;GO:0042562//hormone binding;GO:0042802//identical protein binding;GO:0046982//protein heterodimerization activity;GO:004698…	GO:0000003//reproduction;GO:0001523//retinoid metabolic process;GO:0001555//oocyte growth;GO:0001775//cell activation;GO:0002252//immune effector process;GO:0002263//cell activation involved in immune response;GO:0002274//myeloid leukocyte activation;GO:0002275//myeloid cell activation involved in immune response;GO:0002283//neutrophil activation involved in immune response;GO:0002366//leukocyte …	--
Unigene0000159	6.377	6.151	5.775	5.13	4.907	6.732	440	441	383	361	355	515	B4GALT6	KAF4099360.1 hypothetical protein G5714_019486 [Onychostoma macrolepis]	Metabolism;Metabolism	Global and overview maps;Lipid metabolism	ko01100//Metabolic pathways;ko00600//Sphingolipid metabolism	K07553;K07553	GO:0000139//Golgi membrane;GO:0005575//cellular_component;GO:0005622//intracellular anatomical structure;GO:0005737//cytoplasm;GO:0005794//Golgi apparatus;GO:0005795//Golgi stack;GO:0012505//endomembrane system;GO:0016020//membrane;GO:0016021//integral component of membrane;GO:0031090//organelle membrane;GO:0031224//intrinsic component of membrane;GO:0031984//organelle subcompartment;GO:0031985//…	GO:0003674//molecular_function;GO:0003824//catalytic activity;GO:0003831//beta-N-acetylglucosaminylglycopeptide beta-1,4-galactosyltransferase activity;GO:0005488//binding;GO:0008194//UDP-glycosyltransferase activity;GO:0008378//galactosyltransferase activity;GO:0008489//UDP-galactose:glucosylceramide beta-1,4-galactosyltransferase activity;GO:0016740//transferase activity;GO:0016757//glycosyltra…	GO:0001572//lactosylceramide biosynthetic process;GO:0005975//carbohydrate metabolic process;GO:0006022//aminoglycan metabolic process;GO:0006023//aminoglycan biosynthetic process;GO:0006024//glycosaminoglycan biosynthetic process;GO:0006082//organic acid metabolic process;GO:0006464//cellular protein modification process;GO:0006486//protein glycosylation;GO:0006629//lipid metabolic process;GO:00…	--
Unigene0000160	0	0	0	0	0	0	0	0	0	0	0	0	--	-	-	-	-	-	-	-	-	--
Unigene0000161	10.404	7.519	13.644	9.548	9.212	11.154	265	199	334	248	246	315	--	-	-	-	-	-	-	-	-	--
Unigene0000162	1.899	2.91	2.016	3.307	2.329	3.146	49	78	50	87	63	90	OBI1	XP_016343945.1 PREDICTED: RING finger protein 219-like isoform X2 [Sinocyclocheilus anshuiensis]	-	-	-	-	GO:0000109//nucleotide-excision repair complex;GO:0005815//microtubule organizing center	GO:0003674//molecular_function;GO:0003723//RNA binding;GO:0005488//binding;GO:0005524//ATP binding;GO:0008270//zinc ion binding;GO:0043167//ion binding;GO:0043169//cation binding;GO:0046872//metal ion binding	GO:0006289//nucleotide-excision repair;GO:0007059//chromosome segregation;GO:0008150//biological_process;GO:0009893//positive regulation of metabolic process;GO:0010468//regulation of gene expression;GO:0010604//positive regulation of macromolecule metabolic process;GO:0010628//positive regulation of gene expression;GO:0019219//regulation of nucleobase-containing compound metabolic process;GO:001…	--
Unigene0000163	0	0	0	0	0	0.631	0	0	0	0	0	2	--	-	-	-	-	-	-	-	-	--
Unigene0000164	0	0	0	0.308	0	0	0	0	0	1	0	0	--	-	-	-	-	-	-	-	-	--
Unigene0000166	4.958	4.819	6.793	5.68	5.572	8.456	101	102	133	118	119	191	--	-	-	-	-	-	-	-	-	--
Unigene0000167	3.517	4.3	3.165	4.987	3.989	4.201	74	94	64	107	88	98	Asb7	KAF4111558.1 hypothetical protein G5714_008589 [Onychostoma macrolepis]	-	-	-	-	GO:0005575//cellular_component;GO:0005622//intracellular anatomical structure;GO:0005737//cytoplasm;GO:0005829//cytosol	GO:0005515//protein binding	GO:0006464//cellular protein modification process;GO:0006807//nitrogen compound metabolic process;GO:0007154//cell communication;GO:0007165//signal transduction;GO:0008150//biological_process;GO:0008152//metabolic process;GO:0009987//cellular process;GO:0016567//protein ubiquitination;GO:0019538//protein metabolic process;GO:0023052//signaling;GO:0032446//protein modification by small protein con…	--
Unigene0000168	2.259	3.598	3.566	3.743	3.64	4.426	29	48	44	49	49	63	--	-	-	-	-	-	-	-	-	--
Unigene0000169	5.757	7.917	6.492	8.395	7.723	8.894	310	443	336	461	436	531	Mapt	XP_016092354.1 PREDICTED: microtubule-associated protein 4-like isoform X3 [Sinocyclocheilus grahami]	-	-	-	-	-	GO:0015631//tubulin binding	-	--
Unigene0000170	6.476	6.879	8.709	7.369	6.294	8.486	106	117	137	123	108	154	--	KAF4095521.1 hypothetical protein G5714_023124 [Onychostoma macrolepis]	-	-	-	-	-	GO:0015631//tubulin binding	-	--
Unigene0000171	0.267	0.477	0.317	0.299	0.545	0.481	7	13	8	8	15	14	MAP4	KAF4095521.1 hypothetical protein G5714_023124 [Onychostoma macrolepis]	-	-	-	-	-	-	-	--
Unigene0000172	0	0	0	0	0	0	0	0	0	0	0	0	--	-	-	-	-	-	-	-	-	--
Unigene0000173	0	0.586	0.317	0	0.29	0.274	0	2	1	0	1	1	--	-	-	-	-	-	-	-	-	--
Unigene0000174	7.732	13.244	11.182	4.884	9.626	10.638	59	105	82	38	77	90	--	ROL42749.1 putative RNA-directed DNA polymerase from transposon BS [Anabarilius grahami]	-	-	-	-	-	-	-	--
Unigene0000175	0.198	0.191	0.618	0.388	0	0.357	1	1	3	2	0	2	--	-	-	-	-	-	-	-	-	--
Unigene0000176	0	0	0	0	0	0	0	0	0	0	0	0	--	-	-	-	-	-	-	-	-	--
Unigene0000178	4.472	6.071	3.855	4.909	3.9	3.627	268	378	222	300	245	241	anks6	KAF4095483.1 hypothetical protein G5714_023086 [Onychostoma macrolepis]	-	-	-	-	GO:0005575//cellular_component;GO:0005622//intracellular anatomical structure;GO:0005737//cytoplasm;GO:0005929//cilium;GO:0042995//cell projection;GO:0043226//organelle;GO:0120025//plasma membrane bounded cell projection	GO:0003674//molecular_function;GO:0005488//binding;GO:0005515//protein binding;GO:0042802//identical protein binding;GO:0042803//protein homodimerization activity;GO:0046983//protein dimerization activity	-	--
Unigene0000179	0	0.456	0.164	0	0	0.143	0	3	1	0	0	1	--	-	-	-	-	-	-	-	-	--
Unigene0000180	4.843	6.466	6.487	4.927	4.215	3.167	160	222	206	166	146	116	Znf541	KAF4111383.1 hypothetical protein G5714_008414 [Onychostoma macrolepis]	-	-	-	-	-	-	-	MYB
Unigene0000181	0.235	0.452	2.443	0.23	0.224	0.635	1	2	10	1	1	3	--	-	-	-	-	-	-	-	-	--
Unigene0000182	0	0	0	0.051	0	0	0	0	0	1	0	0	vsx1	XP_042598082.1 visual system homeobox 1 isoform X1 [Cyprinus carpio]	-	-	-	-	GO:0005575//cellular_component;GO:0005622//intracellular anatomical structure;GO:0005634//nucleus;GO:0043226//organelle;GO:0043227//membrane-bounded organelle;GO:0043229//intracellular organelle;GO:0043231//intracellular membrane-bounded organelle	GO:0000981//DNA-binding transcription factor activity, RNA polymerase II-specific;GO:0001067//transcription regulatory region nucleic acid binding;GO:0003674//molecular_function;GO:0003676//nucleic acid binding;GO:0003677//DNA binding;GO:0003682//chromatin binding;GO:0003700//DNA-binding transcription factor activity;GO:0005488//binding;GO:0043565//sequence-specific DNA binding;GO:0097159//organi…	GO:0001654//eye development;GO:0001704//formation of primary germ layer;GO:0001707//mesoderm formation;GO:0001708//cell fate specification;GO:0001710//mesodermal cell fate commitment;GO:0003008//system process;GO:0003407//neural retina development;GO:0006139//nucleobase-containing compound metabolic process;GO:0006351//transcription, DNA-templated;GO:0006355//regulation of transcription, DNA-temp…	TF_Otx
Unigene0000183	10.992	12.18	13.786	17.712	15.132	11.254	185	213	223	304	267	210	SOCS1	XP_016110064.1 PREDICTED: suppressor of cytokine signaling 1-like [Sinocyclocheilus grahami]	Human Diseases;Organismal Systems;Genetic Information Processing;Organismal Systems;Human Diseases;Environmental Information Processing;Organismal Systems;Organismal Systems;Human Diseases	Cancer: overview;Endocrine system;Folding, sorting and degradation;Endocrine system;Infectious disease: parasitic;Signal transduction;Development and regeneration;Endocrine system;Endocrine and metabolic disease	ko05206//MicroRNAs in cancer;ko04910//Insulin signaling pathway;ko04120//Ubiquitin mediated proteolysis;ko04935//Growth hormone synthesis, secretion and action;ko05145//Toxoplasmosis;ko04630//JAK-STAT signaling pathway;ko04380//Osteoclast differentiation;ko04917//Prolactin signaling pathway;ko04930//Type II diabetes mellitus	K04694;K04694;K04694;K04694;K04694;K04694;K04694;K04694;K04694	-	-	-	--
Unigene0000184	0.588	1.245	2.202	1.038	1.682	1.378	5	11	18	9	15	13	--	-	-	-	-	-	-	-	-	--
Unigene0000185	3.554	3.17	5.021	3.23	3.608	4.617	109	101	148	101	116	157	NSMCE3	XP_016375561.1 PREDICTED: non-structural maintenance of chromosomes element 3 homolog [Sinocyclocheilus rhinocerous]	-	-	-	-	GO:0000781//chromosome, telomeric region;GO:0000793//condensed chromosome;GO:0005575//cellular_component;GO:0005576//extracellular region;GO:0005615//extracellular space;GO:0005622//intracellular anatomical structure;GO:0005634//nucleus;GO:0005654//nucleoplasm;GO:0005694//chromosome;GO:0005730//nucleolus;GO:0005737//cytoplasm;GO:0005829//cytosol;GO:0012505//endomembrane system;GO:0030141//secreto…	GO:0003674//molecular_function;GO:0005157//macrophage colony-stimulating factor receptor binding;GO:0005488//binding;GO:0005515//protein binding;GO:0046983//protein dimerization activity	GO:0000003//reproduction;GO:0001934//positive regulation of protein phosphorylation;GO:0002576//platelet degranulation;GO:0003008//system process;GO:0003014//renal system process;GO:0003096//renal sodium ion transport;GO:0006139//nucleobase-containing compound metabolic process;GO:0006259//DNA metabolic process;GO:0006281//DNA repair;GO:0006310//DNA recombination;GO:0006725//cellular aromatic com…	--
Unigene0000186	0.257	0.741	1.87	0.504	0	0	1	3	7	2	0	0	--	-	-	-	-	-	-	-	-	--
Unigene0000187	0	0.342	0	0	0	0	0	1	0	0	0	0	--	-	-	-	-	-	-	-	-	--
Unigene0000188	0	0.215	0.697	1.314	0.426	1.007	0	1	3	6	2	5	--	-	-	-	-	-	-	-	-	--
Unigene0000189	5.783	4.87	7.835	6.262	6.838	7.064	96	84	125	106	119	130	calhm5.1	XP_016363365.1 PREDICTED: protein FAM26E-like [Sinocyclocheilus anshuiensis]	-	-	-	-	-	-	-	--
Unigene0000190	3.715	3.971	5.431	4.023	2.87	4.564	163	181	229	180	132	222	FBXL17	KAF4110396.1 hypothetical protein G5714_009648 [Onychostoma macrolepis]	-	-	-	-	-	GO:0005515//protein binding	-	--
Unigene0000191	0	0	0	0.595	0	0	0	0	0	2	0	0	--	-	-	-	-	-	-	GO:0030337//DNA polymerase processivity factor activity	GO:0006260//DNA replication	--
Unigene0000192	0	0	0	0.339	0	0	0	0	0	1	0	0	--	-	-	-	-	-	-	-	-	--
Unigene0000193	0.411	0	0	0	0.196	0.741	2	0	0	0	1	4	--	KAF4104565.1 hypothetical protein G5714_013896 [Onychostoma macrolepis]	-	-	-	-	-	-	-	--
Unigene0000194	0.222	0.64	0.115	0.054	0.423	0.25	4	12	2	1	8	5	--	-	-	-	-	-	-	-	-	--
Unigene0000195	0	0	0	0	0	0	0	0	0	0	0	0	--	-	-	-	-	-	-	-	-	--
Unigene0000196	0	0	0	0	0	0	0	0	0	0	0	0	--	-	-	-	-	-	-	-	-	--
Unigene0000197	0	0.844	0.152	0	0.976	0.132	0	6	1	0	7	1	--	-	-	-	-	-	-	-	-	--
Unigene0000198	28.109	15.58	13.883	22.059	23.217	19.837	731	421	347	585	633	572	LAMP1	XP_016418294.1 PREDICTED: lysosome-associated membrane glycoprotein 1-like [Sinocyclocheilus rhinocerous]	Human Diseases;Cellular Processes;Cellular Processes;Cellular Processes	Infectious disease: bacterial;Transport and catabolism;Transport and catabolism;Transport and catabolism	ko05152//Tuberculosis;ko04145//Phagosome;ko04140//Autophagy - animal;ko04142//Lysosome	K06528;K06528;K06528;K06528	GO:0016020//membrane;GO:0033180//proton-transporting V-type ATPase, V1 domain	-	GO:1902600//proton transmembrane transport	--
Unigene0000199	0	0	0	0.224	0.653	0	0	0	0	1	3	0	--	-	-	-	-	-	-	-	-	--
Unigene0000200	0	0	0	0	0	0	0	0	0	0	0	0	--	-	-	-	-	-	-	-	-	--
Unigene0000201	7.067	9.088	1.431	4.783	5.249	8.63	113	151	22	78	88	153	--	-	-	-	-	-	-	-	-	--
Unigene0000202	0	0	0	0	0	0	0	0	0	0	0	0	--	-	-	-	-	-	-	-	-	--
Unigene0000203	0.133	0.256	0	0.261	0.635	0.12	1	2	0	2	5	1	--	TRY98395.1 hypothetical protein DNTS_021812 [Danionella translucida]	-	-	-	-	-	-	-	--
Unigene0000204	0	0	0	0	0	0	0	0	0	0	0	0	--	-	-	-	-	-	-	-	-	--
Unigene0000205	2.77	2.58	3.021	4.359	4.005	3.102	124	120	130	199	188	154	NRDE2	KAF4102259.1 hypothetical protein G5714_017059 [Onychostoma macrolepis]	-	-	-	-	GO:0005575//cellular_component;GO:0005622//intracellular anatomical structure;GO:0005634//nucleus;GO:0005681//spliceosomal complex;GO:0032991//protein-containing complex;GO:0043226//organelle;GO:0043227//membrane-bounded organelle;GO:0043229//intracellular organelle;GO:0043231//intracellular membrane-bounded organelle;GO:0071013//catalytic step 2 spliceosome;GO:1902494//catalytic complex;GO:19909…	-	GO:0000375//RNA splicing, via transesterification reactions;GO:0000377//RNA splicing, via transesterification reactions with bulged adenosine as nucleophile;GO:0000398//mRNA splicing, via spliceosome;GO:0001672//regulation of chromatin assembly or disassembly;GO:0006139//nucleobase-containing compound metabolic process;GO:0006325//chromatin organization;GO:0006355//regulation of transcription, DN…	--
Unigene0000206	1.526	1.259	0.907	0.855	0.416	0	7	6	4	4	2	0	--	-	-	-	-	-	-	-	-	--
Unigene0000207	0.087	0.168	0.091	0	0.083	0	1	2	1	0	1	0	--	-	-	-	-	-	-	-	-	--
Unigene0000208	0	0	0	0	0	0.233	0	0	0	0	0	1	--	-	-	-	-	-	-	-	-	--
Unigene0000209	5.281	4.269	0.44	0.621	1.813	3.048	25	21	2	3	9	16	--	-	-	-	-	-	-	-	-	--
Unigene0000210	9.602	8.87	9.359	2.976	2.106	6.122	174	167	163	55	40	123	--	KAF4116562.1 hypothetical protein G5714_004051 [Onychostoma macrolepis]	-	-	-	-	-	-	-	--
Unigene0000211	0.123	0.727	0.658	1.155	0.419	0.174	7	43	36	67	25	11	fibcd1	XP_042580177.1 fibrinogen C domain-containing protein 1-like isoform X2 [Cyprinus carpio]	-	-	-	-	GO:0005575//cellular_component;GO:0016020//membrane;GO:0016021//integral component of membrane;GO:0031224//intrinsic component of membrane	GO:0003674//molecular_function;GO:0005488//binding;GO:0008061//chitin binding;GO:0043167//ion binding;GO:0043169//cation binding;GO:0046872//metal ion binding;GO:0097367//carbohydrate derivative binding	-	--
Unigene0000212	0.197	0.158	0.342	0.081	0.267	0.534	12	10	20	5	17	36	fibcd1	XP_042585372.1 fibrinogen C domain-containing protein 1-like [Cyprinus carpio]	-	-	-	-	-	-	-	--
Unigene0000213	0	0.137	0.296	0	0	0.771	0	1	2	0	0	6	--	-	-	-	-	-	-	-	-	--
Unigene0000214	0	0	0	0	0	0	0	0	0	0	0	0	--	-	-	-	-	-	-	-	-	--
Unigene0000215	0	0.65	0	0.11	0	0.101	0	12	0	2	0	2	--	-	-	-	-	-	GO:0016021//integral component of membrane;GO:0033644//host cell membrane	GO:0005381//iron ion transmembrane transporter activity	GO:0019042//viral latency;GO:0034755//iron ion transmembrane transport	--
Unigene0000216	0	0.275	0.297	0	0	0	0	1	1	0	0	0	--	-	-	-	-	-	-	-	-	--
Unigene0000217	0.444	0	0.046	0	0	1.122	10	0	1	0	0	28	Cideb	XP_043101528.1 cell death activator CIDE-B [Puntigrus tetrazona]	-	-	-	-	GO:0005575//cellular_component;GO:0005622//intracellular anatomical structure;GO:0005737//cytoplasm;GO:0005811//lipid droplet;GO:0005829//cytosol;GO:0043226//organelle;GO:0043228//non-membrane-bounded organelle;GO:0043229//intracellular organelle;GO:0043232//intracellular non-membrane-bounded organelle;GO:0048471//perinuclear region of cytoplasm	GO:0003674//molecular_function;GO:0005488//binding;GO:0005515//protein binding;GO:0042802//identical protein binding	GO:0006508//proteolysis;GO:0006807//nitrogen compound metabolic process;GO:0006915//apoptotic process;GO:0006950//response to stress;GO:0006974//cellular response to DNA damage stimulus;GO:0007154//cell communication;GO:0007165//signal transduction;GO:0008150//biological_process;GO:0008152//metabolic process;GO:0008219//cell death;GO:0008630//intrinsic apoptotic signaling pathway in response to D…	--
Unigene0000218	0	0	0	0.485	0.236	0	0	0	0	2	1	0	--	-	-	-	-	-	GO:0005887//integral component of plasma membrane	GO:0005215//transporter activity	GO:0006810//transport	--
Unigene0000219	0	0	0	0	0	0.064	0	0	0	0	0	1	--	ROI46732.1 Cell death activator CIDE-B [Anabarilius grahami]	-	-	-	-	-	-	GO:0006915//apoptotic process	--
Unigene0000220	1.627	3.694	6.228	2.233	0.993	1.584	25	59	92	35	16	27	CREB1	XP_016134554.1 PREDICTED: cAMP-responsive element modulator-like [Sinocyclocheilus grahami]	Organismal Systems	Circulatory system	ko04261//Adrenergic signaling in cardiomyocytes	K09052	GO:0005575//cellular_component;GO:0005622//intracellular anatomical structure;GO:0005634//nucleus;GO:0005654//nucleoplasm;GO:0005667//transcription regulator complex;GO:0031974//membrane-enclosed lumen;GO:0031981//nuclear lumen;GO:0032991//protein-containing complex;GO:0043226//organelle;GO:0043227//membrane-bounded organelle;GO:0043229//intracellular organelle;GO:0043231//intracellular membrane-…	GO:0000976//transcription cis-regulatory region binding;GO:0000977//RNA polymerase II transcription regulatory region sequence-specific DNA binding;GO:0000981//DNA-binding transcription factor activity, RNA polymerase II-specific;GO:0001067//transcription regulatory region nucleic acid binding;GO:0001228//DNA-binding transcription activator activity, RNA polymerase II-specific;GO:0003674//molecul…	GO:0006139//nucleobase-containing compound metabolic process;GO:0006275//regulation of DNA replication;GO:0006351//transcription, DNA-templated;GO:0006355//regulation of transcription, DNA-templated;GO:0006357//regulation of transcription by RNA polymerase II;GO:0006366//transcription by RNA polymerase II;GO:0006725//cellular aromatic compound metabolic process;GO:0006807//nitrogen compound metab…	--
Unigene0000221	0	0.875	0	1.189	0	0.273	0	3	0	4	0	1	--	-	-	-	-	-	-	-	-	--
Unigene0000222	0	0	0	0	0	0	0	0	0	0	0	0	--	-	-	-	-	-	-	-	-	--
Unigene0000223	0.564	1.182	1.658	1.27	0.728	1.348	17	37	48	39	23	45	X-element\ORF2	KAF7641632.1 hypothetical protein LDENG_00275750, partial [Lucifuga dentata]	-	-	-	-	-	GO:0003964//RNA-directed DNA polymerase activity	GO:0000373//Group II intron splicing	--
Unigene0000224	2.12	0.392	1.103	0.799	1.788	0.809	26	5	13	10	23	11	--	XP_016378122.1 PREDICTED: uncharacterized protein LOC107716256 [Sinocyclocheilus rhinocerous]	-	-	-	-	-	-	-	--
Unigene0000225	45.057	50.526	44.864	62.152	54.372	60.717	1441	1679	1379	2027	1823	2153	ANXA11	XP_016144402.1 PREDICTED: annexin A4-like [Sinocyclocheilus grahami]	Human Diseases	Neurodegenerative disease	ko05014//Amyotrophic lateral sclerosis	K17095	-	GO:0005509//calcium ion binding;GO:0005544//calcium-dependent phospholipid binding	-	--
Unigene0000226	0	0.168	0.182	0.513	0.832	0.629	0	1	1	3	5	4	--	-	-	-	-	-	-	-	-	--
Unigene0000227	22.307	11.227	12.197	20.257	18.401	37.877	392	205	206	363	339	738	--	-	-	-	-	-	-	-	-	--
Unigene0000228	0	4.451	0	0	0	0	0	30	0	0	0	0	PSAEB	ACF24543.1 photosystem I reaction center subunit IV [Gymnochlora stellata]	-	-	-	-	GO:0009522//photosystem I;GO:0009538//photosystem I reaction center	-	GO:0015979//photosynthesis	--
Unigene0000229	0	0.267	0	0	0	0	0	1	0	0	0	0	PSAEA	-	-	-	-	-	GO:0009522//photosystem I;GO:0009538//photosystem I reaction center	-	GO:0015979//photosynthesis	--
Unigene0000231	0	0	1.069	0	0	0	0	0	4	0	0	0	--	-	-	-	-	-	-	-	-	--
Unigene0000232	35.766	36.247	38.255	41.375	36.829	42.567	679	715	698	801	733	896	AP2S1	KAF7242239.1 AP-2 complex subunit sigma [Varanus komodoensis]	Human Diseases;Cellular Processes;Organismal Systems;Organismal Systems	Neurodegenerative disease;Transport and catabolism;Nervous system;Excretory system	ko05016//Huntington disease;ko04144//Endocytosis;ko04721//Synaptic vesicle cycle;ko04961//Endocrine and other factor-regulated calcium reabsorption	K11827;K11827;K11827;K11827	GO:0000323//lytic vacuole;GO:0005575//cellular_component;GO:0005622//intracellular anatomical structure;GO:0005628//prospore membrane;GO:0005634//nucleus;GO:0005737//cytoplasm;GO:0005764//lysosome;GO:0005765//lysosomal membrane;GO:0005768//endosome;GO:0005773//vacuole;GO:0005774//vacuolar membrane;GO:0005829//cytosol;GO:0005886//plasma membrane;GO:0005905//clathrin-coated pit;GO:0005933//cellular…	GO:0003674//molecular_function;GO:0005215//transporter activity;GO:0005488//binding;GO:0005515//protein binding;GO:0030276//clathrin binding	GO:0002119//nematode larval development;GO:0002164//larval development;GO:0002376//immune system process;GO:0002478//antigen processing and presentation of exogenous peptide antigen;GO:0002495//antigen processing and presentation of peptide antigen via MHC class II;GO:0002504//antigen processing and presentation of peptide or polysaccharide antigen via MHC class II;GO:0006807//nitrogen compound m…	--
Unigene0000233	0	0	0	0	0	0	0	0	0	0	0	0	--	-	-	-	-	-	-	-	-	--
Unigene0000234	5.923	4.937	4.561	5.213	4.137	1.598	127	110	94	114	93	38	--	-	-	-	-	-	-	-	-	--
Unigene0000235	0.568	0.137	0.148	0	0.271	0.256	4	1	1	0	2	2	--	-	-	-	-	-	-	-	-	--
Unigene0000236	2.083	3.234	1.576	2.599	3.341	3.33	44	71	32	56	74	78	--	XP_026054250.1 calcium homeostasis modulator protein 5-like [Carassius auratus]	-	-	-	-	-	-	-	--
Unigene0000237	1.394	0.575	0.207	0.781	0.285	0.898	14	6	2	8	3	10	--	XP_016404038.1 PREDICTED: WD repeat-containing protein 17-like [Sinocyclocheilus rhinocerous]	-	-	-	-	-	-	-	--
Unigene0000239	0	0.278	0.1	0.189	0.092	0.043	0	6	2	4	2	1	--	-	-	-	-	-	-	-	-	--
Unigene0000240	0.853	1.003	0.986	0.465	0.181	1.197	9	11	10	5	2	14	--	ROL40626.1 Cullin-3-B [Anabarilius grahami]	Genetic Information Processing;Environmental Information Processing;Environmental Information Processing	Folding, sorting and degradation;Signal transduction;Signal transduction	ko04120//Ubiquitin mediated proteolysis;ko04340//Hedgehog signaling pathway;ko04341//Hedgehog signaling pathway - fly	K03869;K03869;K03869	-	GO:0031625//ubiquitin protein ligase binding	GO:0006511//ubiquitin-dependent protein catabolic process	--
Unigene0000241	19.511	20.667	18.439	18.935	19.822	20.409	676	744	614	669	720	784	cul3b	XP_043076258.1 cullin-3a [Puntigrus tetrazona]	Genetic Information Processing;Environmental Information Processing;Environmental Information Processing	Folding, sorting and degradation;Signal transduction;Signal transduction	ko04120//Ubiquitin mediated proteolysis;ko04340//Hedgehog signaling pathway;ko04341//Hedgehog signaling pathway - fly	K03869;K03869;K03869	-	GO:0031625//ubiquitin protein ligase binding	GO:0006511//ubiquitin-dependent protein catabolic process	--
Unigene0000242	25.465	26.554	25.402	27.473	24.839	30.367	1018	1103	976	1120	1041	1346	Cul3	XP_026138720.1 cullin-3 [Carassius auratus]	Genetic Information Processing;Environmental Information Processing;Environmental Information Processing	Folding, sorting and degradation;Signal transduction;Signal transduction	ko04120//Ubiquitin mediated proteolysis;ko04340//Hedgehog signaling pathway;ko04341//Hedgehog signaling pathway - fly	K03869;K03869;K03869	GO:0000139//Golgi membrane;GO:0000151//ubiquitin ligase complex;GO:0000922//spindle pole;GO:0005575//cellular_component;GO:0005622//intracellular anatomical structure;GO:0005634//nucleus;GO:0005654//nucleoplasm;GO:0005737//cytoplasm;GO:0005794//Golgi apparatus;GO:0005819//spindle;GO:0005827//polar microtubule;GO:0005829//cytosol;GO:0005856//cytoskeleton;GO:0005874//microtubule;GO:0005876//spindle…	GO:0003674//molecular_function;GO:0003824//catalytic activity;GO:0004842//ubiquitin-protein transferase activity;GO:0005102//signaling receptor binding;GO:0005112//Notch binding;GO:0005488//binding;GO:0005515//protein binding;GO:0016740//transferase activity;GO:0019787//ubiquitin-like protein transferase activity;GO:0019899//enzyme binding;GO:0019904//protein domain specific binding;GO:0030332//c…	GO:0000070//mitotic sister chromatid segregation;GO:0000082//G1/S transition of mitotic cell cycle;GO:0000122//negative regulation of transcription by RNA polymerase II;GO:0000165//MAPK cascade;GO:0000209//protein polyubiquitination;GO:0000278//mitotic cell cycle;GO:0000280//nuclear division;GO:0000819//sister chromatid segregation;GO:0000902//cell morphogenesis;GO:0000904//cell morphogenesis inv…	--
Unigene0000243	0	0	1.236	0	0.227	0	0	0	5	0	1	0	--	-	-	-	-	-	-	-	-	--
Unigene0000244	0.017	0	0	0.049	0.016	0.061	1	0	0	3	1	4	MDGA2	XP_043076407.1 MAM domain-containing glycosylphosphatidylinositol anchor protein 2-like isoform X3 [Puntigrus tetrazona]	-	-	-	-	GO:0016020//membrane	-	-	--
Unigene0000245	3.965	2.968	2.98	4.753	5.884	1.391	18	14	13	22	28	7	--	XP_016399657.1 PREDICTED: LOW QUALITY PROTEIN: acyl-CoA desaturase-like [Sinocyclocheilus rhinocerous]	Metabolism;Human Diseases;Environmental Information Processing;Organismal Systems;Organismal Systems;Metabolism;Metabolism	Global and overview maps;Endocrine and metabolic disease;Signal transduction;Aging;Endocrine system;Global and overview maps;Lipid metabolism	ko01100//Metabolic pathways;ko04936//Alcoholic liver disease;ko04152//AMPK signaling pathway;ko04212//Longevity regulating pathway - worm;ko03320//PPAR signaling pathway;ko01212//Fatty acid metabolism;ko01040//Biosynthesis of unsaturated fatty acids	K00507;K00507;K00507;K00507;K00507;K00507;K00507	-	-	-	--
Unigene0000246	0	0.933	0	0	0.462	0	0	4	0	0	2	0	--	-	-	-	-	-	-	-	-	--
Unigene0000247	0.428	0.206	0.891	0.21	0.306	0.579	4	2	8	2	3	6	--	-	-	-	-	-	-	-	-	--
Unigene0000248	0	0	0	0	0	0	0	0	0	0	0	0	--	KAF4118934.1 hypothetical protein G5714_000985 [Onychostoma macrolepis]	-	-	-	-	-	-	-	--
Unigene0000249	0	0	0.516	0.486	0	0.149	0	0	3	3	0	1	--	-	-	-	-	-	-	GO:0003677//DNA binding	-	--
Unigene0000250	6.071	8.138	8.685	9.036	8.066	11.635	56	78	77	85	78	119	--	-	-	-	-	-	-	-	-	--
Unigene0000251	3.194	3.004	2.908	3.737	2.7	3.372	88	86	77	105	78	103	TSPAN11	XP_016383585.1 PREDICTED: tetraspanin-11-like [Sinocyclocheilus rhinocerous]	-	-	-	-	GO:0005575//cellular_component;GO:0005886//plasma membrane;GO:0005887//integral component of plasma membrane;GO:0016020//membrane;GO:0016021//integral component of membrane;GO:0031224//intrinsic component of membrane;GO:0031226//intrinsic component of plasma membrane;GO:0071944//cell periphery	-	GO:0007154//cell communication;GO:0007165//signal transduction;GO:0007166//cell surface receptor signaling pathway;GO:0008150//biological_process;GO:0009987//cellular process;GO:0023052//signaling;GO:0050789//regulation of biological process;GO:0050794//regulation of cellular process;GO:0050896//response to stimulus;GO:0051716//cellular response to stimulus;GO:0065007//biological regulation	--
Unigene0000253	0.279	0	0	0.137	0	0.126	2	0	0	1	0	1	--	-	-	-	-	-	-	-	-	--
Unigene0000254	0.101	0.097	0	0	0.193	0	1	1	0	0	2	0	--	-	-	-	-	-	-	-	-	--
Unigene0000256	0.221	0.213	0	0.217	0	0	1	1	0	1	0	0	--	-	-	-	-	-	-	-	-	--
Unigene0000257	0.16	1.272	0.25	0.707	0.611	0.758	4	33	6	18	16	21	--	-	-	-	-	-	-	-	-	--
Unigene0000259	0.459	0.295	1.115	0	0	0.138	3	2	7	0	0	1	--	-	-	-	-	-	-	-	-	--
Unigene0000260	0.171	0	0	0	0	0	1	0	0	0	0	0	--	XP_026119724.1 uncharacterized protein LOC113098887 [Carassius auratus]	-	-	-	-	-	-	-	--
Unigene0000261	0	0	0	0	0	0	0	0	0	0	0	0	POL	XP_040033063.1 uncharacterized protein LOC120819587 [Gasterosteus aculeatus aculeatus]	-	-	-	-	-	-	GO:0015074//DNA integration	--
Unigene0000262	0	0.107	0.115	0	0	0.2	0	1	1	0	0	2	pol	XP_026122172.1 uncharacterized protein LOC113105347 [Carassius auratus]	-	-	-	-	GO:0016021//integral component of membrane	GO:0004930//G protein-coupled receptor activity	GO:0007186//G protein-coupled receptor signaling pathway;GO:0015074//DNA integration	--
Unigene0000263	0.613	0	0	0	0	0	2	0	0	0	0	0	--	XP_040045651.1 uncharacterized protein LOC120827065 [Gasterosteus aculeatus aculeatus]	-	-	-	-	-	-	GO:0015074//DNA integration	--
Unigene0000266	0	0	0.578	0	0	0	0	0	2	0	0	0	--	XP_026119724.1 uncharacterized protein LOC113098887 [Carassius auratus]	-	-	-	-	-	-	GO:0015074//DNA integration	--
Unigene0000267	3.14	4.483	5.773	3.182	3.395	4.673	60	89	106	62	68	99	--	-	-	-	-	-	-	-	-	--
Unigene0000268	1.873	2.66	3.227	2.439	4.013	6.73	61	90	101	81	137	243	Dhcr24	XP_042602602.1 delta(24)-sterol reductase-like [Cyprinus carpio]	Metabolism;Metabolism	Global and overview maps;Lipid metabolism	ko01100//Metabolic pathways;ko00100//Steroid biosynthesis	K09828;K09828	GO:0000139//Golgi membrane;GO:0005575//cellular_component;GO:0005622//intracellular anatomical structure;GO:0005634//nucleus;GO:0005737//cytoplasm;GO:0005773//vacuole;GO:0005774//vacuolar membrane;GO:0005783//endoplasmic reticulum;GO:0005789//endoplasmic reticulum membrane;GO:0005794//Golgi apparatus;GO:0005829//cytosol;GO:0005856//cytoskeleton;GO:0005886//plasma membrane;GO:0012505//endomembrane…	GO:0000166//nucleotide binding;GO:0000246//delta24(24-1) sterol reductase activity;GO:0003674//molecular_function;GO:0003823//antigen binding;GO:0003824//catalytic activity;GO:0005488//binding;GO:0005515//protein binding;GO:0005516//calmodulin binding;GO:0016491//oxidoreductase activity;GO:0016614//oxidoreductase activity, acting on CH-OH group of donors;GO:0016627//oxidoreductase activity, actin…	GO:0000003//reproduction;GO:0000902//cell morphogenesis;GO:0003006//developmental process involved in reproduction;GO:0005975//carbohydrate metabolic process;GO:0006066//alcohol metabolic process;GO:0006508//proteolysis;GO:0006629//lipid metabolic process;GO:0006694//steroid biosynthetic process;GO:0006695//cholesterol biosynthetic process;GO:0006725//cellular aromatic compound metabolic process;…	--
Unigene0000269	1.681	2.536	0.709	1.96	1.387	1.516	37	58	15	44	32	37	Rnft2	XP_043096845.1 RING finger and transmembrane domain-containing protein 2 isoform X1 [Puntigrus tetrazona]	-	-	-	-	GO:0000109//nucleotide-excision repair complex;GO:0005575//cellular_component;GO:0016020//membrane;GO:0016021//integral component of membrane;GO:0031224//intrinsic component of membrane	GO:0003674//molecular_function;GO:0005488//binding;GO:0008270//zinc ion binding;GO:0043167//ion binding;GO:0043169//cation binding;GO:0046872//metal ion binding;GO:0046914//transition metal ion binding;GO:0106073//dolichyl pyrophosphate Glc2Man9GlcNAc2 alpha-1,2-glucosyltransferase activity	GO:0006289//nucleotide-excision repair;GO:0006488//dolichol-linked oligosaccharide biosynthetic process;GO:0008150//biological_process	--
Unigene0000270	5.125	5.041	6.534	6.193	3.975	5.791	728	744	892	897	592	912	MGA	XP_016347959.1 PREDICTED: MAX gene-associated protein-like isoform X1 [Sinocyclocheilus anshuiensis]	-	-	-	-	GO:0005575//cellular_component;GO:0005622//intracellular anatomical structure;GO:0005634//nucleus;GO:0005654//nucleoplasm;GO:0005667//transcription regulator complex;GO:0031974//membrane-enclosed lumen;GO:0031981//nuclear lumen;GO:0032991//protein-containing complex;GO:0034708//methyltransferase complex;GO:0035097//histone methyltransferase complex;GO:0043226//organelle;GO:0043227//membrane-bound…	GO:0000976//transcription cis-regulatory region binding;GO:0000977//RNA polymerase II transcription regulatory region sequence-specific DNA binding;GO:0000981//DNA-binding transcription factor activity, RNA polymerase II-specific;GO:0001067//transcription regulatory region nucleic acid binding;GO:0001228//DNA-binding transcription activator activity, RNA polymerase II-specific;GO:0003674//molecul…	GO:0006139//nucleobase-containing compound metabolic process;GO:0006351//transcription, DNA-templated;GO:0006355//regulation of transcription, DNA-templated;GO:0006357//regulation of transcription by RNA polymerase II;GO:0006366//transcription by RNA polymerase II;GO:0006725//cellular aromatic compound metabolic process;GO:0006807//nitrogen compound metabolic process;GO:0008150//biological_proces…	T-box
Unigene0000271	0	0	0	0.176	0	0	0	0	0	1	0	0	--	-	-	-	-	-	-	-	-	--
Unigene0000272	14.794	15.131	13.513	13.179	11.061	8.763	1212	1288	1064	1101	950	796	Znf106	KAF4102460.1 hypothetical protein G5714_017260 [Onychostoma macrolepis]	-	-	-	-	GO:0005575//cellular_component;GO:0005622//intracellular anatomical structure;GO:0005634//nucleus;GO:0005730//nucleolus;GO:0005737//cytoplasm;GO:0005829//cytosol;GO:0016020//membrane;GO:0031974//membrane-enclosed lumen;GO:0031981//nuclear lumen;GO:0043226//organelle;GO:0043227//membrane-bounded organelle;GO:0043228//non-membrane-bounded organelle;GO:0043229//intracellular organelle;GO:0043231//in…	GO:0001515//opioid peptide activity;GO:0003674//molecular_function;GO:0003676//nucleic acid binding;GO:0005102//signaling receptor binding;GO:0005488//binding;GO:0005515//protein binding;GO:0017124//SH3 domain binding;GO:0019904//protein domain specific binding;GO:0030545//signaling receptor regulator activity;GO:0032182//ubiquitin-like protein binding;GO:0043130//ubiquitin binding;GO:0043167//io…	GO:0000209//protein polyubiquitination;GO:0006464//cellular protein modification process;GO:0006508//proteolysis;GO:0006511//ubiquitin-dependent protein catabolic process;GO:0006807//nitrogen compound metabolic process;GO:0007154//cell communication;GO:0007165//signal transduction;GO:0007166//cell surface receptor signaling pathway;GO:0007167//enzyme linked receptor protein signaling pathway;GO:0…	--
Unigene0000274	0	0	0	0.146	0.142	0.135	0	0	0	1	1	1	--	-	-	-	-	-	-	-	-	--
Unigene0000275	0	0.608	0.164	0	0.301	0	0	4	1	0	2	0	--	-	-	-	-	-	-	-	-	--
Unigene0000276	0.445	0.214	1.504	0.109	0.53	0.301	4	2	13	1	5	3	--	-	-	-	-	-	-	-	-	--
Unigene0000277	4.543	1.929	3.476	7.075	4.333	3.254	34	15	25	54	34	27	--	KAF4104522.1 hypothetical protein G5714_015509 [Onychostoma macrolepis]	-	-	-	-	-	-	GO:0019048//modulation by virus of host process	--
Unigene0000278	0.541	0	0	0	0.258	0	2	0	0	0	1	0	--	-	-	-	-	-	GO:0016021//integral component of membrane	-	-	--
Unigene0000279	1.753	1.916	3.18	3.416	2.803	2.329	74	84	129	147	124	109	gtpbp6	XP_016371517.1 PREDICTED: putative GTP-binding protein 6 [Sinocyclocheilus rhinocerous]	-	-	-	-	GO:0005575//cellular_component;GO:0005622//intracellular anatomical structure;GO:0005737//cytoplasm	GO:0000166//nucleotide binding;GO:0001882//nucleoside binding;GO:0001883//purine nucleoside binding;GO:0003674//molecular_function;GO:0003924//GTPase activity;GO:0005488//binding;GO:0005525//GTP binding;GO:0017076//purine nucleotide binding;GO:0019001//guanyl nucleotide binding;GO:0019843//rRNA binding;GO:0032549//ribonucleoside binding;GO:0032550//purine ribonucleoside binding;GO:0032553//ribonu…	GO:0008150//biological_process;GO:0042254//ribosome biogenesis;GO:0046336//ethanolamine catabolic process	--
Unigene0000280	3.015	4.22	3.517	3.494	4.575	4.078	66	96	74	78	105	99	Traf4	XP_016123106.1 PREDICTED: TNF receptor-associated factor 4-like [Sinocyclocheilus grahami]	-	-	-	-	GO:0000109//nucleotide-excision repair complex	GO:0004842//ubiquitin-protein transferase activity;GO:0005515//protein binding;GO:0008270//zinc ion binding;GO:0046872//metal ion binding	GO:0006289//nucleotide-excision repair;GO:0016567//protein ubiquitination	--
Unigene0000281	0.439	0.651	1.103	0.717	0.593	0.841	24	37	58	40	34	51	Sgsm2	XP_043114534.1 small G protein signaling modulator 2 isoform X4 [Puntigrus tetrazona]	-	-	-	-	GO:0005575//cellular_component;GO:0005622//intracellular anatomical structure;GO:0005737//cytoplasm;GO:0012505//endomembrane system;GO:0031410//cytoplasmic vesicle;GO:0031982//vesicle;GO:0042470//melanosome;GO:0043226//organelle;GO:0043227//membrane-bounded organelle;GO:0043229//intracellular organelle;GO:0048770//pigment granule;GO:0097708//intracellular vesicle	GO:0003674//molecular_function;GO:0005096//GTPase activator activity;GO:0005488//binding;GO:0005515//protein binding;GO:0008047//enzyme activator activity;GO:0019899//enzyme binding;GO:0030234//enzyme regulator activity;GO:0030695//GTPase regulator activity;GO:0031267//small GTPase binding;GO:0051020//GTPase binding;GO:0060589//nucleoside-triphosphatase regulator activity;GO:0098772//molecular fu…	GO:0006810//transport;GO:0006886//intracellular protein transport;GO:0008104//protein localization;GO:0008150//biological_process;GO:0015031//protein transport;GO:0015833//peptide transport;GO:0016192//vesicle-mediated transport;GO:0016197//endosomal transport;GO:0016482//cytosolic transport;GO:0031338//regulation of vesicle fusion;GO:0032879//regulation of localization;GO:0033036//macromolecule …	--
Unigene0000282	0.228	0	0	0	0	1.232	1	0	0	0	0	6	--	-	-	-	-	-	-	-	-	--
Unigene0000283	0.124	0.12	0.517	0	0	0.336	1	1	4	0	0	3	--	-	-	-	-	-	-	-	-	--
Unigene0000284	0.249	0.06	0.13	0	0.297	0.225	4	1	2	0	5	4	--	-	-	-	-	-	-	-	-	--
Unigene0000285	2.621	3.615	1.182	1.97	3.722	0.867	90	129	39	69	134	33	ACSS2	XP_016421961.1 PREDICTED: acetyl-coenzyme A synthetase, cytoplasmic-like [Sinocyclocheilus rhinocerous]	Metabolism;Metabolism;Metabolism;Metabolism;Metabolism;Metabolism	Global and overview maps;Global and overview maps;Carbohydrate metabolism;Carbohydrate metabolism;Carbohydrate metabolism;Carbohydrate metabolism	ko01100//Metabolic pathways;ko01200//Carbon metabolism;ko00010//Glycolysis / Gluconeogenesis;ko00620//Pyruvate metabolism;ko00630//Glyoxylate and dicarboxylate metabolism;ko00640//Propanoate metabolism	K01895;K01895;K01895;K01895;K01895;K01895	-	GO:0003987//acetate-CoA ligase activity;GO:0004043//L-aminoadipate-semialdehyde dehydrogenase activity;GO:0008668//(2,3-dihydroxybenzoyl)adenylate synthase activity;GO:0008756//o-succinylbenzoate-CoA ligase activity;GO:0030729//acetoacetate-CoA ligase activity;GO:0047473//D-alanine [D-alanyl carrier protein] ligase activity;GO:0050218//propionate-CoA ligase activity	GO:0009234//menaquinone biosynthetic process;GO:0019287//isopentenyl diphosphate biosynthetic process, mevalonate pathway;GO:0019290//siderophore biosynthetic process;GO:0019350//teichoic acid biosynthetic process;GO:0019427//acetyl-CoA biosynthetic process from acetate;GO:0019878//lysine biosynthetic process via aminoadipic acid	--
Unigene0000286	0.326	0	0	0	0	0	1	0	0	0	0	0	--	-	-	-	-	-	-	-	-	--
Unigene0000287	0.169	0.488	0	0.166	0	0	1	3	0	1	0	0	--	-	-	-	-	-	-	-	-	--
Unigene0000288	1.89	2.777	0.466	0.829	1.234	1.57	38	58	9	17	26	35	IAN9	XP_042575336.1 interferon-induced very large GTPase 1-like isoform X2 [Cyprinus carpio]	-	-	-	-	-	GO:0005525//GTP binding	-	--
Unigene0000289	2.463	13.37	2.563	4.155	0	0.622	25	141	25	43	0	7	GVINP1	XP_016114934.1 PREDICTED: interferon-induced very large GTPase 1-like [Sinocyclocheilus grahami]	-	-	-	-	-	-	-	--
Unigene0000290	0.448	0.862	1.631	0.878	0.427	0	2	4	7	4	2	0	Gvin1	KTG07095.1 hypothetical protein cypCar_00005790 [Cyprinus carpio]	-	-	-	-	-	-	-	--
Unigene0000291	0	10.973	4.537	2.982	1.984	0.902	0	285	109	76	52	25	--	XP_016298833.1 PREDICTED: interferon-induced very large GTPase 1-like [Sinocyclocheilus anshuiensis]	-	-	-	-	-	-	-	--
Unigene0000292	2.44	2.028	8.077	2.936	2.327	0.9	22	19	70	27	22	9	--	KAF4097151.1 hypothetical protein G5714_021159 [Onychostoma macrolepis]	-	-	-	-	-	-	-	--
Unigene0000293	0	0	0	0	0	0	0	0	0	0	0	0	--	-	-	-	-	-	-	-	GO:0048544//recognition of pollen	--
Unigene0000294	0.504	0.069	0	0.071	0.206	0.389	7	1	0	1	3	6	--	-	-	-	-	-	-	-	-	--
Unigene0000295	7.92	7.906	7.831	9.069	8.399	9.849	322	334	306	376	358	444	Psd3	KAF4107870.1 hypothetical protein G5714_010629 [Onychostoma macrolepis]	Cellular Processes;Organismal Systems	Transport and catabolism;Development and regeneration	ko04144//Endocytosis;ko04361//Axon regeneration	K12494;K12494	GO:0001726//ruffle;GO:0005575//cellular_component;GO:0005622//intracellular anatomical structure;GO:0005886//plasma membrane;GO:0014069//postsynaptic density;GO:0016020//membrane;GO:0030054//cell junction;GO:0031252//cell leading edge;GO:0031253//cell projection membrane;GO:0031256//leading edge membrane;GO:0032279//asymmetric synapse;GO:0032587//ruffle membrane;GO:0042995//cell projection;GO:004…	GO:0003674//molecular_function;GO:0005085//guanyl-nucleotide exchange factor activity;GO:0005488//binding;GO:0005515//protein binding;GO:0019899//enzyme binding;GO:0051020//GTPase binding;GO:0098772//molecular function regulator	GO:0007154//cell communication;GO:0007165//signal transduction;GO:0007264//small GTPase mediated signal transduction;GO:0007265//Ras protein signal transduction;GO:0008150//biological_process;GO:0009966//regulation of signal transduction;GO:0009987//cellular process;GO:0010646//regulation of cell communication;GO:0023051//regulation of signaling;GO:0023052//signaling;GO:0032011//ARF protein signa…	--
Unigene0000296	0.629	0.951	0.935	0.999	0.629	1.081	21	33	30	34	22	40	mindy3	XP_016343547.1 PREDICTED: protein FAM188A [Sinocyclocheilus anshuiensis]	-	-	-	-	-	-	-	--
Unigene0000297	10.118	12.136	11.32	13.2	13.091	11.241	345	430	371	459	468	425	mindy3	XP_042597047.1 ubiquitin carboxyl-terminal hydrolase MINDY-3 [Cyprinus carpio]	-	-	-	-	GO:0005575//cellular_component;GO:0005622//intracellular anatomical structure;GO:0005634//nucleus;GO:0005635//nuclear envelope;GO:0005654//nucleoplasm;GO:0012505//endomembrane system;GO:0016020//membrane;GO:0031090//organelle membrane;GO:0031965//nuclear membrane;GO:0031967//organelle envelope;GO:0031974//membrane-enclosed lumen;GO:0031975//envelope;GO:0031981//nuclear lumen;GO:0043226//organelle…	GO:0003674//molecular_function;GO:0003824//catalytic activity;GO:0004180//carboxypeptidase activity;GO:0008233//peptidase activity;GO:0008234//cysteine-type peptidase activity;GO:0008238//exopeptidase activity;GO:0016787//hydrolase activity;GO:0016807//cysteine-type carboxypeptidase activity;GO:0019783//ubiquitin-like protein-specific protease activity;GO:0070004//cysteine-type exopeptidase activ…	GO:0006464//cellular protein modification process;GO:0006508//proteolysis;GO:0006807//nitrogen compound metabolic process;GO:0006915//apoptotic process;GO:0008150//biological_process;GO:0008152//metabolic process;GO:0008219//cell death;GO:0009987//cellular process;GO:0012501//programmed cell death;GO:0016579//protein deubiquitination;GO:0019538//protein metabolic process;GO:0036211//protein modif…	--
Unigene0000298	1.226	2.386	1.216	1.733	1.495	1.414	43	87	41	62	55	55	Pgbd5	XP_043110756.1 piggyBac transposable element-derived protein 5 [Puntigrus tetrazona]	-	-	-	-	GO:0005575//cellular_component;GO:0005622//intracellular anatomical structure;GO:0005634//nucleus;GO:0043226//organelle;GO:0043227//membrane-bounded organelle;GO:0043229//intracellular organelle;GO:0043231//intracellular membrane-bounded organelle	GO:0003674//molecular_function;GO:0003824//catalytic activity;GO:0004518//nuclease activity;GO:0004519//endonuclease activity;GO:0016787//hydrolase activity;GO:0016788//hydrolase activity, acting on ester bonds	GO:0006139//nucleobase-containing compound metabolic process;GO:0006725//cellular aromatic compound metabolic process;GO:0006807//nitrogen compound metabolic process;GO:0008150//biological_process;GO:0008152//metabolic process;GO:0009987//cellular process;GO:0032196//transposition;GO:0034641//cellular nitrogen compound metabolic process;GO:0043170//macromolecule metabolic process;GO:0044237//cell…	--
Unigene0000299	0.352	0	0.183	0	0.168	0.159	2	0	1	0	1	1	PGBD5	XP_020656858.1 piggyBac transposable element-derived protein 5 [Pogona vitticeps]	-	-	-	-	GO:0005575//cellular_component;GO:0005622//intracellular anatomical structure;GO:0005634//nucleus;GO:0043226//organelle;GO:0043227//membrane-bounded organelle;GO:0043229//intracellular organelle;GO:0043231//intracellular membrane-bounded organelle	GO:0003674//molecular_function;GO:0003824//catalytic activity;GO:0004518//nuclease activity;GO:0004519//endonuclease activity;GO:0016787//hydrolase activity;GO:0016788//hydrolase activity, acting on ester bonds	GO:0006139//nucleobase-containing compound metabolic process;GO:0006725//cellular aromatic compound metabolic process;GO:0006807//nitrogen compound metabolic process;GO:0008150//biological_process;GO:0008152//metabolic process;GO:0009987//cellular process;GO:0032196//transposition;GO:0034641//cellular nitrogen compound metabolic process;GO:0043170//macromolecule metabolic process;GO:0044237//cell…	--
Unigene0000300	0.693	1.502	1.714	1.105	0.661	1.954	8	18	19	13	8	25	--	-	-	-	-	-	-	-	-	--
Unigene0000301	2.768	2.597	2.808	2.816	2.145	2.153	80	78	78	83	65	69	--	-	-	-	-	-	-	-	-	--
Unigene0000303	0	0	0.161	0	0	0	0	0	1	0	0	0	--	-	-	-	-	-	-	-	-	--
Unigene0000304	0	0	0.184	0	0	0.16	0	0	1	0	0	1	--	-	-	-	-	-	-	-	-	--
Unigene0000305	0	0	0	0	0.365	0	0	0	0	0	2	0	RCA	-	-	-	-	-	-	GO:0005524//ATP binding	-	--
Unigene0000306	0	0.693	0	0	1.975	0.325	0	8	0	0	23	4	RCA	XP_036996180.1 ribulose bisphosphate carboxylase/oxygenase activase 2, chloroplastic-like [Artibeus jamaicensis]	-	-	-	-	-	GO:0005524//ATP binding;GO:0016887//ATP hydrolysis activity	-	--
Unigene0000307	2.067	1.898	2.879	2.495	2.366	1.893	65	62	87	80	78	66	--	XP_016295965.1 PREDICTED: centromere protein O-like [Sinocyclocheilus anshuiensis]	-	-	-	-	GO:0000775//chromosome, centromeric region;GO:0000776//kinetochore;GO:0000779//condensed chromosome, centromeric region;GO:0000793//condensed chromosome;GO:0005575//cellular_component;GO:0005622//intracellular anatomical structure;GO:0005634//nucleus;GO:0005654//nucleoplasm;GO:0005694//chromosome;GO:0005737//cytoplasm;GO:0005829//cytosol;GO:0031974//membrane-enclosed lumen;GO:0031981//nuclear lum…	-	GO:0006323//DNA packaging;GO:0006325//chromatin organization;GO:0006333//chromatin assembly or disassembly;GO:0006334//nucleosome assembly;GO:0006336//DNA replication-independent nucleosome assembly;GO:0006338//chromatin remodeling;GO:0006996//organelle organization;GO:0008150//biological_process;GO:0009987//cellular process;GO:0016043//cellular component organization;GO:0022607//cellular compone…	--
Unigene0000308	0.63	0.542	0.796	0.706	0.708	0.528	28	25	34	32	33	26	PCDHAC2	KAG1931276.1 protocadherin alpha-C2-like [Pimephales promelas]	-	-	-	-	GO:0016020//membrane	GO:0005319//lipid transporter activity;GO:0005509//calcium ion binding	GO:0006869//lipid transport;GO:0007156//homophilic cell adhesion via plasma membrane adhesion molecules	--
Unigene0000309	0.437	0.361	0.455	1.042	0.596	1.014	7	6	7	17	10	18	--	-	-	-	-	-	-	-	-	--
Unigene0000310	9.696	11.081	7.614	8.676	4.971	8.513	640	760	483	584	344	623	RUNX2	RXN29349.1 runt-related transcription factor 2 isoform X1 [Labeo rohita]	Human Diseases;Organismal Systems	Cancer: overview;Endocrine system	ko05202//Transcriptional misregulation in cancer;ko04928//Parathyroid hormone synthesis, secretion and action	K09278;K09278	GO:0000228//nuclear chromosome;GO:0000785//chromatin;GO:0005575//cellular_component;GO:0005622//intracellular anatomical structure;GO:0005634//nucleus;GO:0005654//nucleoplasm;GO:0005667//transcription regulator complex;GO:0005694//chromosome;GO:0005737//cytoplasm;GO:0005829//cytosol;GO:0031974//membrane-enclosed lumen;GO:0031981//nuclear lumen;GO:0032991//protein-containing complex;GO:0043226//or…	GO:0000166//nucleotide binding;GO:0000976//transcription cis-regulatory region binding;GO:0000977//RNA polymerase II transcription regulatory region sequence-specific DNA binding;GO:0000978//RNA polymerase II cis-regulatory region sequence-specific DNA binding;GO:0000981//DNA-binding transcription factor activity, RNA polymerase II-specific;GO:0000987//cis-regulatory region sequence-specific DNA …	GO:0001501//skeletal system development;GO:0001503//ossification;GO:0001649//osteoblast differentiation;GO:0001775//cell activation;GO:0001958//endochondral ossification;GO:0002051//osteoblast fate commitment;GO:0002062//chondrocyte differentiation;GO:0002063//chondrocyte development;GO:0002076//osteoblast development;GO:0002376//immune system process;GO:0002520//immune system development;GO:0002…	Runt
Unigene0000311	0	0.679	0	0	0	0	0	2	0	0	0	0	SUPT3H	XP_036449239.1 transcription initiation protein SPT3 homolog isoform X2 [Colossoma macropomum]	Human Diseases	Cancer: overview	ko05202//Transcriptional misregulation in cancer	K11313	GO:0000123//histone acetyltransferase complex;GO:0000124//SAGA complex;GO:0000228//nuclear chromosome;GO:0000428//DNA-directed RNA polymerase complex;GO:0000785//chromatin;GO:0005575//cellular_component;GO:0005622//intracellular anatomical structure;GO:0005634//nucleus;GO:0005654//nucleoplasm;GO:0005667//transcription regulator complex;GO:0005669//transcription factor TFIID complex;GO:0005694//ch…	GO:0003674//molecular_function;GO:0003676//nucleic acid binding;GO:0003677//DNA binding;GO:0003712//transcription coregulator activity;GO:0003713//transcription coactivator activity;GO:0005488//binding;GO:0005515//protein binding;GO:0046982//protein heterodimerization activity;GO:0046983//protein dimerization activity;GO:0097159//organic cyclic compound binding;GO:0140110//transcription regulator…	GO:0001403//invasive growth in response to glucose limitation;GO:0006139//nucleobase-containing compound metabolic process;GO:0006325//chromatin organization;GO:0006338//chromatin remodeling;GO:0006351//transcription, DNA-templated;GO:0006352//DNA-templated transcription, initiation;GO:0006355//regulation of transcription, DNA-templated;GO:0006357//regulation of transcription by RNA polymerase II…	--
Unigene0000312	0.385	0.432	0.534	1.069	0.917	0.636	6	7	8	17	15	11	--	-	-	-	-	-	-	-	-	--
Unigene0000313	0.634	0.203	0.879	0	0	0	3	1	4	0	0	0	--	XP_016383470.1 PREDICTED: uncharacterized protein LOC107720300 [Sinocyclocheilus rhinocerous]	Human Diseases	Cancer: overview	ko05202//Transcriptional misregulation in cancer	K11313	-	-	-	--
Unigene0000314	1.045	1.293	2.484	2.146	1.139	2.423	21	27	48	44	24	54	--	KAF4095555.1 hypothetical protein G5714_023158 [Onychostoma macrolepis]	-	-	-	-	-	GO:0005515//protein binding	-	--
Unigene0000315	0	0	1.14	0	0	0.247	0	0	4	0	0	1	--	-	-	-	-	-	-	-	-	--
Unigene0000316	12.999	18.964	21.752	14.167	19.348	36.403	314	476	505	349	490	975	EPS8L1	XP_042608163.1 LOW QUALITY PROTEIN: epidermal growth factor receptor kinase substrate 8-like protein 1, partial [Cyprinus carpio]	-	-	-	-	GO:0001726//ruffle;GO:0005575//cellular_component;GO:0005622//intracellular anatomical structure;GO:0005737//cytoplasm;GO:0005829//cytosol;GO:0005886//plasma membrane;GO:0016020//membrane;GO:0031252//cell leading edge;GO:0031253//cell projection membrane;GO:0031256//leading edge membrane;GO:0032587//ruffle membrane;GO:0032991//protein-containing complex;GO:0042995//cell projection;GO:0071944//cel…	GO:0003674//molecular_function;GO:0003779//actin binding;GO:0005085//guanyl-nucleotide exchange factor activity;GO:0005102//signaling receptor binding;GO:0005488//binding;GO:0005515//protein binding;GO:0008092//cytoskeletal protein binding;GO:0019899//enzyme binding;GO:0031267//small GTPase binding;GO:0042608//T cell receptor binding;GO:0043565//sequence-specific DNA binding;GO:0044877//protein-c…	GO:0007154//cell communication;GO:0007165//signal transduction;GO:0007264//small GTPase mediated signal transduction;GO:0007265//Ras protein signal transduction;GO:0007266//Rho protein signal transduction;GO:0008150//biological_process;GO:0009966//regulation of signal transduction;GO:0009987//cellular process;GO:0010646//regulation of cell communication;GO:0016601//Rac protein signal transduction…	--
Unigene0000317	0.511	0.984	1.419	0.167	0.976	1.076	3	6	8	1	6	7	--	-	-	-	-	-	-	GO:0008168//methyltransferase activity	-	--
Unigene0000318	4.965	6.508	6.101	6.967	5.348	9.148	116	158	137	166	131	237	HEMK1	XP_016421055.1 PREDICTED: hemK methyltransferase family member 1-like isoform X1 [Sinocyclocheilus rhinocerous]	-	-	-	-	GO:0005575//cellular_component;GO:0005622//intracellular anatomical structure;GO:0005737//cytoplasm;GO:0005739//mitochondrion;GO:0031515//tRNA (m1A) methyltransferase complex;GO:0043226//organelle;GO:0043227//membrane-bounded organelle;GO:0043229//intracellular organelle;GO:0043231//intracellular membrane-bounded organelle	GO:0000179//rRNA (adenine-N6,N6-)-dimethyltransferase activity;GO:0003674//molecular_function;GO:0003676//nucleic acid binding;GO:0003677//DNA binding;GO:0003824//catalytic activity;GO:0005488//binding;GO:0008168//methyltransferase activity;GO:0008170//N-methyltransferase activity;GO:0008171//O-methyltransferase activity;GO:0008276//protein methyltransferase activity;GO:0008689//3-demethylubiquin…	GO:0000154//rRNA modification;GO:0006139//nucleobase-containing compound metabolic process;GO:0006259//DNA metabolic process;GO:0006304//DNA modification;GO:0006305//DNA alkylation;GO:0006306//DNA methylation;GO:0006412//translation;GO:0006464//cellular protein modification process;GO:0006479//protein methylation;GO:0006725//cellular aromatic compound metabolic process;GO:0006744//ubiquinone bios…	--
Unigene0000319	0.691	0	0	0	0	0	2	0	0	0	0	0	--	-	-	-	-	-	-	-	-	--
Unigene0000321	0	0.712	0	0	0.177	0.334	0	4	0	0	1	2	--	-	-	-	-	-	-	-	-	--
Unigene0000322	0.291	0.421	1.061	0.429	0.973	2.234	2	3	7	3	7	17	tc1a	KAF7656706.1 hypothetical protein LDENG_00037350 [Lucifuga dentata]	-	-	-	-	-	GO:0003677//DNA binding	GO:0006313//transposition, DNA-mediated;GO:0015074//DNA integration	--
Unigene0000323	0.382	0.92	0.597	0.75	0.729	0	2	5	3	4	4	0	--	KAG5841041.1 hypothetical protein ANANG_G00195380 [Anguilla anguilla]	-	-	-	-	-	GO:0003677//DNA binding	GO:0006313//transposition, DNA-mediated;GO:0015074//DNA integration	--
Unigene0000324	0	0	0	0	0	0	0	0	0	0	0	0	--	-	-	-	-	-	-	-	-	--
Unigene0000325	0	0	0	0	0	0	0	0	0	0	0	0	--	KAG5841041.1 hypothetical protein ANANG_G00195380 [Anguilla anguilla]	-	-	-	-	-	-	-	--
Unigene0000326	0.66	1.542	1.373	0.462	0.719	1.615	7	17	14	5	8	19	--	-	-	-	-	-	-	-	-	--
Unigene0000327	0	0	0	0	0.355	0	0	0	0	0	1	0	PCDHGA10	XP_026135735.1 protocadherin gamma-A11-like isoform X7 [Carassius auratus]	-	-	-	-	GO:0016020//membrane	GO:0005509//calcium ion binding	GO:0007156//homophilic cell adhesion via plasma membrane adhesion molecules	--
Unigene0000328	0.2	0	0	0	0.382	1.265	1	0	0	0	2	7	--	KAA0708104.1 Cyclin-dependent kinase 4 [Triplophysa tibetana]	-	-	-	-	-	-	-	--
Unigene0000329	0.727	1.75	1.324	0.357	1.214	0.328	4	10	7	2	7	2	--	KAA0708104.1 Cyclin-dependent kinase 4 [Triplophysa tibetana]	-	-	-	-	-	GO:0003677//DNA binding;GO:0008270//zinc ion binding	-	--
Unigene0000330	46.497	46.376	38.703	31.834	42.255	32.786	275	285	220	192	262	215	POLD4	KAF4118529.1 hypothetical protein G5714_000580 [Onychostoma macrolepis]	Genetic Information Processing;Genetic Information Processing;Genetic Information Processing;Genetic Information Processing;Genetic Information Processing	Replication and repair;Replication and repair;Replication and repair;Replication and repair;Replication and repair	ko03420//Nucleotide excision repair;ko03410//Base excision repair;ko03440//Homologous recombination;ko03030//DNA replication;ko03430//Mismatch repair	K03505;K03505;K03505;K03505;K03505	GO:0000228//nuclear chromosome;GO:0005575//cellular_component;GO:0005622//intracellular anatomical structure;GO:0005634//nucleus;GO:0005657//replication fork;GO:0005694//chromosome;GO:0005730//nucleolus;GO:0005737//cytoplasm;GO:0005739//mitochondrion;GO:0005829//cytosol;GO:0030894//replisome;GO:0031974//membrane-enclosed lumen;GO:0031981//nuclear lumen;GO:0032991//protein-containing complex;GO:00…	GO:0003674//molecular_function;GO:0003824//catalytic activity;GO:0003887//DNA-directed DNA polymerase activity;GO:0016740//transferase activity;GO:0016772//transferase activity, transferring phosphorus-containing groups;GO:0016779//nucleotidyltransferase activity;GO:0034061//DNA polymerase activity;GO:0140097//catalytic activity, acting on DNA	GO:0000278//mitotic cell cycle;GO:0000731//DNA synthesis involved in DNA repair;GO:0001936//regulation of endothelial cell proliferation;GO:0001938//positive regulation of endothelial cell proliferation;GO:0006139//nucleobase-containing compound metabolic process;GO:0006259//DNA metabolic process;GO:0006260//DNA replication;GO:0006261//DNA-dependent DNA replication;GO:0006271//DNA strand elongati…	--
Unigene0000331	4.556	4.172	4.166	4.034	3.477	3.063	165	157	145	149	132	123	Asap1	KAF4095994.1 hypothetical protein G5714_023597 [Onychostoma macrolepis]	Cellular Processes;Organismal Systems	Transport and catabolism;Immune system	ko04144//Endocytosis;ko04666//Fc gamma R-mediated phagocytosis	K12488;K12488	GO:0005737//cytoplasm	GO:0005096//GTPase activator activity;GO:0005515//protein binding	-	--
Unigene0000332	0.313	0.15	0.732	0.077	0.075	0.071	4	2	9	1	1	1	--	KAA8580627.1 hypothetical protein FQN60_013585, partial [Etheostoma spectabile]	-	-	-	-	-	-	-	--
Unigene0000333	0	0.714	0.514	0.485	0.471	0.557	0	6	4	4	4	5	--	-	-	-	-	-	-	-	-	--
Unigene0000334	0	0.508	0	0.518	1.007	0.793	0	3	0	3	6	5	--	-	-	-	-	-	-	-	-	--
Unigene0000335	1.025	0.884	0.809	1.178	0.708	1.179	29	26	22	34	21	37	--	-	-	-	-	-	-	-	-	--
Unigene0000336	0.091	0	0.666	0.448	0	0.165	1	0	7	5	0	2	--	-	-	-	-	-	-	GO:0003723//RNA binding	GO:0043631//RNA polyadenylation	--
Unigene0000337	0	0	0	0	0	0	0	0	0	0	0	0	--	XP_026133258.1 NXPE family member 3-like [Carassius auratus]	-	-	-	-	-	-	-	--
Unigene0000338	0	0	0	0	0	0.052	0	0	0	0	0	1	--	-	-	-	-	-	-	-	-	--
Unigene0000339	0	0	0	0.359	0.349	0.66	0	0	0	2	2	4	--	XP_026133258.1 NXPE family member 3-like [Carassius auratus]	-	-	-	-	-	GO:0003700//DNA-binding transcription factor activity	GO:0006355//regulation of transcription, DNA-templated;GO:0030436//asexual sporulation	--
Unigene0000340	0.764	0.465	1.548	1.065	1.151	0.979	19	12	37	27	30	27	STEAP2	XP_018922946.2 metalloreductase STEAP2-like [Cyprinus carpio]	Organismal Systems	Digestive system	ko04978//Mineral absorption	K14738	GO:0000139//Golgi membrane;GO:0005575//cellular_component;GO:0005622//intracellular anatomical structure;GO:0005737//cytoplasm;GO:0005768//endosome;GO:0005769//early endosome;GO:0005794//Golgi apparatus;GO:0005798//Golgi-associated vesicle;GO:0005829//cytosol;GO:0005886//plasma membrane;GO:0005887//integral component of plasma membrane;GO:0010008//endosome membrane;GO:0012505//endomembrane system…	GO:0003674//molecular_function;GO:0003824//catalytic activity;GO:0005215//transporter activity;GO:0005488//binding;GO:0008823//cupric reductase activity;GO:0016491//oxidoreductase activity;GO:0016651//oxidoreductase activity, acting on NAD(P)H;GO:0016722//oxidoreductase activity, acting on metal ions;GO:0016723//oxidoreductase activity, acting on metal ions, NAD or NADP as acceptor;GO:0043167//io…	GO:0000041//transition metal ion transport;GO:0006810//transport;GO:0006811//ion transport;GO:0006812//cation transport;GO:0006825//copper ion transport;GO:0006826//iron ion transport;GO:0006887//exocytosis;GO:0006892//post-Golgi vesicle-mediated transport;GO:0006893//Golgi to plasma membrane transport;GO:0006897//endocytosis;GO:0008150//biological_process;GO:0008152//metabolic process;GO:0009719…	--
Unigene0000341	0.144	0.347	0.075	0.071	0.275	0.195	2	5	1	1	4	3	--	-	-	-	-	-	-	-	-	--
Unigene0000342	0.307	0.443	0.638	0.451	0.146	1.659	2	3	4	3	1	12	--	-	-	-	-	-	-	-	-	--
Unigene0000343	7.876	6.909	9.896	9.347	8.426	16.599	395	360	477	478	443	923	GLIS2	XP_042604911.1 zinc finger protein GLIS2-like [Cyprinus carpio]	-	-	-	-	GO:0005575//cellular_component;GO:0005622//intracellular anatomical structure;GO:0005634//nucleus;GO:0005654//nucleoplasm;GO:0005667//transcription regulator complex;GO:0005737//cytoplasm;GO:0005929//cilium;GO:0016604//nuclear body;GO:0016607//nuclear speck;GO:0031974//membrane-enclosed lumen;GO:0031981//nuclear lumen;GO:0032991//protein-containing complex;GO:0042995//cell projection;GO:0043226//…	GO:0000976//transcription cis-regulatory region binding;GO:0000977//RNA polymerase II transcription regulatory region sequence-specific DNA binding;GO:0000981//DNA-binding transcription factor activity, RNA polymerase II-specific;GO:0001067//transcription regulatory region nucleic acid binding;GO:0001228//DNA-binding transcription activator activity, RNA polymerase II-specific;GO:0003674//molecul…	GO:0000122//negative regulation of transcription by RNA polymerase II;GO:0001655//urogenital system development;GO:0001822//kidney development;GO:0006139//nucleobase-containing compound metabolic process;GO:0006351//transcription, DNA-templated;GO:0006355//regulation of transcription, DNA-templated;GO:0006357//regulation of transcription by RNA polymerase II;GO:0006366//transcription by RNA polym…	zf-C2H2
Unigene0000344	0.341	0.263	0.497	0.201	0.065	0.308	5	4	7	3	1	5	Tf2-11	KAG1927855.1 retrotransposable element [Pimephales promelas]	-	-	-	-	-	GO:0003676//nucleic acid binding;GO:0008270//zinc ion binding	GO:0015074//DNA integration	--
Unigene0000345	0	0	0	0	0	0	0	0	0	0	0	0	--	ROI84226.1 Transposon Tf2-9 polyprotein [Anabarilius grahami]	-	-	-	-	-	GO:0003676//nucleic acid binding;GO:0008270//zinc ion binding	GO:0015074//DNA integration	--
Unigene0000346	0.219	0.317	0.913	0.323	1.57	0	2	3	8	3	15	0	--	-	-	-	-	-	-	-	-	--
Unigene0000347	0.859	0.944	0	0.601	1.17	1.217	7	8	0	5	10	11	--	-	-	-	-	-	-	-	-	--
Unigene0000348	6.205	7.144	4.405	5.459	5.863	4.55	107	128	73	96	106	87	Ppp1r14c	KTG42550.1 hypothetical protein cypCar_00002245, partial [Cyprinus carpio]	-	-	-	-	GO:0005737//cytoplasm	-	GO:0042325//regulation of phosphorylation	--
Unigene0000349	4.779	5.047	4.834	4.231	3.989	2.993	72	79	70	65	63	50	--	-	-	-	-	-	-	-	-	--
Unigene0000350	0	0.26	0.211	0.066	0.323	0.061	0	4	3	1	5	1	Klkb1	KAF4096623.1 hypothetical protein G5714_022592 [Onychostoma macrolepis]	-	-	-	-	-	GO:0004252//serine-type endopeptidase activity	GO:0006508//proteolysis	--
Unigene0000351	0	0	0.066	0	0.12	0	0	0	1	0	2	0	--	-	-	-	-	-	-	-	-	--
Unigene0000352	0	0	0	0	0	0	0	0	0	0	0	0	--	-	-	-	-	-	-	-	-	--
Unigene0000353	0	0	0	0	0	0	0	0	0	0	0	0	--	-	-	-	-	-	-	-	-	--
Unigene0000354	8.973	9.925	8.151	11.638	10.837	9.823	496	570	433	656	628	602	BOC	KAF4095859.1 hypothetical protein G5714_023462 [Onychostoma macrolepis]	Organismal Systems;Environmental Information Processing	Development and regeneration;Signal transduction	ko04360//Axon guidance;ko04340//Hedgehog signaling pathway	K20020;K20020	GO:0005575//cellular_component;GO:0005622//intracellular anatomical structure;GO:0005634//nucleus;GO:0005654//nucleoplasm;GO:0005886//plasma membrane;GO:0005887//integral component of plasma membrane;GO:0009986//cell surface;GO:0016020//membrane;GO:0016021//integral component of membrane;GO:0030424//axon;GO:0030426//growth cone;GO:0030427//site of polarized growth;GO:0031224//intrinsic component …	GO:0003993//acid phosphatase activity;GO:0005515//protein binding;GO:0046872//metal ion binding	GO:0000902//cell morphogenesis;GO:0000904//cell morphogenesis involved in differentiation;GO:0006928//movement of cell or subcellular component;GO:0006935//chemotaxis;GO:0007154//cell communication;GO:0007155//cell adhesion;GO:0007165//signal transduction;GO:0007166//cell surface receptor signaling pathway;GO:0007224//smoothened signaling pathway;GO:0007275//multicellular organism development;GO:…	--
Unigene0000356	0	0	0	0	0	0	0	0	0	0	0	0	--	-	-	-	-	-	-	-	-	--
Unigene0000357	61.188	31.9	20.129	41.093	15.147	88.89	971	526	307	665	252	1564	LOX	KAF4110430.1 hypothetical protein G5714_009682 [Onychostoma macrolepis]	-	-	-	-	GO:0005575//cellular_component;GO:0005576//extracellular region;GO:0005581//collagen trimer;GO:0005615//extracellular space;GO:0005622//intracellular anatomical structure;GO:0005634//nucleus;GO:0031012//extracellular matrix;GO:0032991//protein-containing complex;GO:0043226//organelle;GO:0043227//membrane-bounded organelle;GO:0043229//intracellular organelle;GO:0043231//intracellular membrane-boun…	GO:0003674//molecular_function;GO:0003824//catalytic activity;GO:0004720//protein-lysine 6-oxidase activity;GO:0005488//binding;GO:0005507//copper ion binding;GO:0016491//oxidoreductase activity;GO:0016638//oxidoreductase activity, acting on the CH-NH2 group of donors;GO:0016641//oxidoreductase activity, acting on the CH-NH2 group of donors, oxygen as acceptor;GO:0043167//ion binding;GO:0043169//…	GO:0001568//blood vessel development;GO:0001944//vasculature development;GO:0006464//cellular protein modification process;GO:0006807//nitrogen compound metabolic process;GO:0006950//response to stress;GO:0007275//multicellular organism development;GO:0007507//heart development;GO:0008150//biological_process;GO:0008152//metabolic process;GO:0009611//response to wounding;GO:0009653//anatomical str…	--
Unigene0000358	0.969	1.865	2.218	1.14	0.739	0.874	5	10	11	6	4	5	--	QAX87809.1 FTRCA1 [Carassius auratus]	-	-	-	-	-	GO:0008883//glutamyl-tRNA reductase activity;GO:0046428//1,4-dihydroxy-2-naphthoate octaprenyltransferase activity;GO:0050661//NADP binding	GO:0007155//cell adhesion;GO:0009234//menaquinone biosynthetic process;GO:0033014//tetrapyrrole biosynthetic process	--
Unigene0000359	1.631	7.85	1.519	1.095	1.556	2.323	19	95	17	13	19	30	Trim25	XP_016385384.1 PREDICTED: tripartite motif-containing protein 16-like isoform X2 [Sinocyclocheilus rhinocerous]	-	-	-	-	GO:0000109//nucleotide-excision repair complex	GO:0004842//ubiquitin-protein transferase activity;GO:0005524//ATP binding;GO:0008270//zinc ion binding;GO:0046872//metal ion binding	GO:0006289//nucleotide-excision repair;GO:0007059//chromosome segregation;GO:0016567//protein ubiquitination;GO:0030261//chromosome condensation	--
Unigene0000360	1.999	1.732	2.843	1.242	1.081	0.902	30	27	41	19	17	15	--	XP_016385393.1 PREDICTED: tripartite motif-containing protein 16-like [Sinocyclocheilus rhinocerous]	-	-	-	-	-	-	-	--
Unigene0000361	0.251	0	0	0.082	0	0.377	3	0	0	1	0	5	--	-	-	-	-	-	-	-	-	--
Unigene0000362	0	0.175	1.706	0.536	0.348	0.493	0	1	9	3	2	3	--	-	-	-	-	-	GO:0016459//myosin complex	-	-	--
Unigene0000364	0.194	0.56	0	0	0	0	1	3	0	0	0	0	--	-	-	-	-	-	-	-	-	--
Unigene0000365	4.218	2.494	2.802	2.591	3.199	0.55	83	51	53	52	66	12	P2RX5	XP_016332414.1 PREDICTED: P2X purinoceptor 5-like [Sinocyclocheilus anshuiensis]	Environmental Information Processing;Environmental Information Processing	Signaling molecules and interaction;Signal transduction	ko04080//Neuroactive ligand-receptor interaction;ko04020//Calcium signaling pathway	K05219;K05219	-	GO:0004783//sulfite reductase (NADPH) activity	GO:0000103//sulfate assimilation	--
Unigene0000366	0	0	0	0	0.37	0	0	0	0	0	1	0	--	-	-	-	-	-	-	-	-	--
Unigene0000367	0	0.368	0	0	0.122	0.23	0	3	0	0	1	2	--	-	-	-	-	-	-	-	-	--
Unigene0000368	0.335	0	0.199	0.188	0	0.389	7	0	4	4	0	9	Hs3st3b1	KAF4115776.1 hypothetical protein G5714_003265 [Onychostoma macrolepis]	Metabolism	Glycan biosynthesis and metabolism	ko00534//Glycosaminoglycan biosynthesis - heparan sulfate / heparin	K07809	GO:0016021//integral component of membrane	GO:0008146//sulfotransferase activity	-	--
Unigene0000369	0.479	0	0	0	0	0	4	0	0	0	0	0	--	-	-	-	-	-	-	-	-	--
Unigene0000370	0.267	0.4	0.216	0.058	0.085	0.268	9	14	7	2	3	10	--	KAA0707597.1 hypothetical protein E1301_Tti014775 [Triplophysa tibetana]	-	-	-	-	-	-	-	--
Unigene0000371	2.06	1.853	2.516	2.415	2.307	2.141	46	43	54	55	54	53	--	-	-	-	-	-	-	-	-	--
Unigene0000373	0	0	0	0	0	0	0	0	0	0	0	0	--	-	-	-	-	-	GO:0016021//integral component of membrane	GO:0032051//clathrin light chain binding	GO:0007212//dopamine receptor signaling pathway;GO:0048268//clathrin coat assembly	--
Unigene0000374	0.657	0.949	0.684	0	0.314	0	2	3	2	0	1	0	--	-	-	-	-	-	-	-	-	--
Unigene0000375	0.294	0.127	0.191	0.274	0.196	0.345	40	18	25	38	28	52	tenm4	XP_026138562.1 teneurin-4 isoform X3 [Carassius auratus]	-	-	-	-	GO:0005575//cellular_component;GO:0005622//intracellular anatomical structure;GO:0005634//nucleus;GO:0005737//cytoplasm;GO:0005886//plasma membrane;GO:0005887//integral component of plasma membrane;GO:0016020//membrane;GO:0016021//integral component of membrane;GO:0031224//intrinsic component of membrane;GO:0031226//intrinsic component of plasma membrane;GO:0042995//cell projection;GO:0043005//ne…	GO:0003674//molecular_function;GO:0003824//catalytic activity;GO:0005488//binding;GO:0005515//protein binding;GO:0042802//identical protein binding;GO:0042803//protein homodimerization activity;GO:0046982//protein heterodimerization activity;GO:0046983//protein dimerization activity;GO:0050839//cell adhesion molecule binding	GO:0000902//cell morphogenesis;GO:0000904//cell morphogenesis involved in differentiation;GO:0001702//gastrulation with mouth forming second;GO:0001708//cell fate specification;GO:0006508//proteolysis;GO:0006807//nitrogen compound metabolic process;GO:0006928//movement of cell or subcellular component;GO:0006935//chemotaxis;GO:0007154//cell communication;GO:0007155//cell adhesion;GO:0007156//homo…	--
Unigene0000376	0	0	0	0	0	0	0	0	0	0	0	0	tenm4	XP_019742867.1 PREDICTED: teneurin-4 [Hippocampus comes]	-	-	-	-	GO:0005575//cellular_component;GO:0005622//intracellular anatomical structure;GO:0005634//nucleus;GO:0005737//cytoplasm;GO:0005886//plasma membrane;GO:0005887//integral component of plasma membrane;GO:0016020//membrane;GO:0016021//integral component of membrane;GO:0031224//intrinsic component of membrane;GO:0031226//intrinsic component of plasma membrane;GO:0042995//cell projection;GO:0043005//ne…	GO:0003674//molecular_function;GO:0003824//catalytic activity;GO:0005488//binding;GO:0005515//protein binding;GO:0042802//identical protein binding;GO:0042803//protein homodimerization activity;GO:0046982//protein heterodimerization activity;GO:0046983//protein dimerization activity;GO:0050839//cell adhesion molecule binding	GO:0000902//cell morphogenesis;GO:0000904//cell morphogenesis involved in differentiation;GO:0001702//gastrulation with mouth forming second;GO:0001708//cell fate specification;GO:0006508//proteolysis;GO:0006807//nitrogen compound metabolic process;GO:0006928//movement of cell or subcellular component;GO:0006935//chemotaxis;GO:0007154//cell communication;GO:0007155//cell adhesion;GO:0007156//homo…	--
Unigene0000377	15.743	13.56	17.045	14.296	13.547	15.25	419	375	436	388	378	450	FAM43A	XP_016377501.1 PREDICTED: protein FAM43A-like [Sinocyclocheilus rhinocerous]	-	-	-	-	GO:0005575//cellular_component;GO:0005622//intracellular anatomical structure;GO:0005634//nucleus;GO:0005654//nucleoplasm;GO:0031974//membrane-enclosed lumen;GO:0031981//nuclear lumen;GO:0043226//organelle;GO:0043227//membrane-bounded organelle;GO:0043229//intracellular organelle;GO:0043231//intracellular membrane-bounded organelle;GO:0043233//organelle lumen;GO:0070013//intracellular organelle l…	GO:0003674//molecular_function	GO:0001932//regulation of protein phosphorylation;GO:0001933//negative regulation of protein phosphorylation;GO:0006355//regulation of transcription, DNA-templated;GO:0006357//regulation of transcription by RNA polymerase II;GO:0008150//biological_process;GO:0009889//regulation of biosynthetic process;GO:0009891//positive regulation of biosynthetic process;GO:0009892//negative regulation of metab…	--
Unigene0000378	0	0	0	0	0	0	0	0	0	0	0	0	--	-	-	-	-	-	-	-	-	--
Unigene0000379	1.32	1.755	1.112	1.295	1.379	0.68	21	29	17	21	23	12	--	RXN11713.1 basement membrane-specific heparan sulfate proteoglycan core -like protein [Labeo rohita]	Human Diseases;Human Diseases;Environmental Information Processing	Cancer: overview;Infectious disease: viral;Signaling molecules and interaction	ko05205//Proteoglycans in cancer;ko05161//Hepatitis B;ko04512//ECM-receptor interaction	K06255;K06255;K06255	GO:0019028//viral capsid;GO:0019031//viral envelope	GO:0005198//structural molecule activity	GO:0006355//regulation of transcription, DNA-templated;GO:0007165//signal transduction	--
Unigene0000380	0	0.828	0.224	0	0	0.194	0	4	1	0	0	1	--	RXN11713.1 basement membrane-specific heparan sulfate proteoglycan core -like protein [Labeo rohita]	-	-	-	-	-	-	-	--
Unigene0000381	0.166	0.16	0.173	0	0	0.3	1	1	1	0	0	2	--	-	-	-	-	-	-	-	-	--
Unigene0000382	1.947	1.527	1.277	1.087	1.428	1.972	65	53	41	37	50	73	Glra4	XP_042626073.1 glycine receptor, alpha 4a [Cyprinus carpio]	-	-	-	-	GO:0005575//cellular_component;GO:0005886//plasma membrane;GO:0005887//integral component of plasma membrane;GO:0016020//membrane;GO:0016021//integral component of membrane;GO:0030054//cell junction;GO:0030425//dendrite;GO:0031224//intrinsic component of membrane;GO:0031226//intrinsic component of plasma membrane;GO:0032991//protein-containing complex;GO:0034702//ion channel complex;GO:0034707//c…	GO:0003674//molecular_function;GO:0004888//transmembrane signaling receptor activity;GO:0005215//transporter activity;GO:0005216//ion channel activity;GO:0005230//extracellular ligand-gated ion channel activity;GO:0005231//excitatory extracellular ligand-gated ion channel activity;GO:0005237//inhibitory extracellular ligand-gated ion channel activity;GO:0005253//anion channel activity;GO:0005254/…	GO:0001101//response to acid chemical;GO:0003008//system process;GO:0006810//transport;GO:0006811//ion transport;GO:0006820//anion transport;GO:0006821//chloride transport;GO:0007154//cell communication;GO:0007165//signal transduction;GO:0007166//cell surface receptor signaling pathway;GO:0007186//G protein-coupled receptor signaling pathway;GO:0007218//neuropeptide signaling pathway;GO:0007267//…	--
Unigene0000383	0.146	0	0	0	0	0	1	0	0	0	0	0	--	-	-	-	-	-	-	-	-	--
Unigene0000384	0	0	0	0	0.546	0	0	0	0	0	2	0	--	-	-	-	-	-	GO:0005680//anaphase-promoting complex	GO:0008270//zinc ion binding;GO:0061630//ubiquitin protein ligase activity;GO:0097602//cullin family protein binding	GO:0031145//anaphase-promoting complex-dependent catabolic process	--
Unigene0000385	1.565	1.255	1.629	0.256	1.244	0.235	6	5	6	1	5	1	--	-	-	-	-	-	-	-	-	--
Unigene0000386	0	0	0	0	0	0	0	0	0	0	0	0	--	-	-	-	-	-	-	-	-	--
Unigene0000387	0.577	0	0	0	0	0	2	0	0	0	0	0	--	-	-	-	-	-	-	-	-	--
Unigene0000388	0	0.297	0.964	2.121	0	0.279	0	1	3	7	0	1	--	-	-	-	-	-	-	-	-	--
Unigene0000390	0	0	0	0	0.22	0	0	0	0	0	1	0	--	-	-	-	-	-	-	-	-	--
Unigene0000391	0	0	1.204	0	0	0	0	0	4	0	0	0	--	-	-	-	-	-	-	-	-	--
Unigene0000392	5.496	4.515	4.585	5.231	3.837	4.934	444	379	356	431	325	442	NFIA	XP_026091626.1 nuclear factor 1 A-type isoform X4 [Carassius auratus]	-	-	-	-	GO:0005575//cellular_component;GO:0005622//intracellular anatomical structure;GO:0005634//nucleus;GO:0005654//nucleoplasm;GO:0030054//cell junction;GO:0031974//membrane-enclosed lumen;GO:0031981//nuclear lumen;GO:0043226//organelle;GO:0043227//membrane-bounded organelle;GO:0043229//intracellular organelle;GO:0043231//intracellular membrane-bounded organelle;GO:0043233//organelle lumen;GO:0070013/…	GO:0000976//transcription cis-regulatory region binding;GO:0000977//RNA polymerase II transcription regulatory region sequence-specific DNA binding;GO:0000978//RNA polymerase II cis-regulatory region sequence-specific DNA binding;GO:0000981//DNA-binding transcription factor activity, RNA polymerase II-specific;GO:0000987//cis-regulatory region sequence-specific DNA binding;GO:0001067//transcripti…	GO:0000122//negative regulation of transcription by RNA polymerase II;GO:0001655//urogenital system development;GO:0006139//nucleobase-containing compound metabolic process;GO:0006259//DNA metabolic process;GO:0006260//DNA replication;GO:0006351//transcription, DNA-templated;GO:0006355//regulation of transcription, DNA-templated;GO:0006357//regulation of transcription by RNA polymerase II;GO:0006…	MH1
Unigene0000393	1.286	0.774	1.422	1.577	0.077	1.088	16	10	17	20	1	15	--	-	-	-	-	-	-	-	-	--
Unigene0000394	1.643	0	0.684	0.967	0.784	1.779	10	0	4	6	5	12	--	-	-	-	-	-	-	-	-	--
Unigene0000396	0.142	0.41	0.444	0.558	0.136	0.256	1	3	3	4	1	2	--	-	-	-	-	-	-	-	-	--
Unigene0000397	22.108	36.385	39.092	34.267	30.506	39.351	1321	2259	2245	2088	1911	2607	Exoc1	XP_042603351.1 exocyst complex component 1 isoform X4 [Cyprinus carpio]	-	-	-	-	GO:0000145//exocyst;GO:0005575//cellular_component;GO:0005622//intracellular anatomical structure;GO:0005737//cytoplasm;GO:0005829//cytosol;GO:0005886//plasma membrane;GO:0005938//cell cortex;GO:0009898//cytoplasmic side of plasma membrane;GO:0016020//membrane;GO:0016324//apical plasma membrane;GO:0030496//midbody;GO:0032991//protein-containing complex;GO:0045177//apical part of cell;GO:0048471//…	GO:0003674//molecular_function;GO:0005488//binding;GO:0005515//protein binding;GO:0005543//phospholipid binding;GO:0005546//phosphatidylinositol-4,5-bisphosphate binding;GO:0008289//lipid binding;GO:0019899//enzyme binding;GO:0031267//small GTPase binding;GO:0035091//phosphatidylinositol binding;GO:0043167//ion binding;GO:0043168//anion binding;GO:0051020//GTPase binding;GO:1901981//phosphatidyli…	GO:0002252//immune effector process;GO:0002376//immune system process;GO:0002791//regulation of peptide secretion;GO:0002793//positive regulation of peptide secretion;GO:0006810//transport;GO:0006887//exocytosis;GO:0006892//post-Golgi vesicle-mediated transport;GO:0006893//Golgi to plasma membrane transport;GO:0006950//response to stress;GO:0006952//defense response;GO:0007154//cell communication…	--
Unigene0000398	0.186	0.179	0.967	0.729	0	0.168	1	1	5	4	0	1	--	-	-	-	-	-	-	-	-	--
Unigene0000399	0.526	0.467	0.799	0.555	0.54	0.657	26	24	38	28	28	36	Gas7	KAF4115555.1 hypothetical protein G5714_003044 [Onychostoma macrolepis]	-	-	-	-	-	GO:0005515//protein binding	-	--
Unigene0000400	6.747	5.286	5.895	5.853	5.239	5.851	156	127	131	138	127	150	Arpc5l	KTF96019.1 hypothetical protein cypCar_00012486 [Cyprinus carpio]	Human Diseases;Human Diseases;Cellular Processes;Human Diseases;Cellular Processes;Cellular Processes;Human Diseases;Organismal Systems;Human Diseases	Infectious disease: bacterial;Infectious disease: bacterial;Transport and catabolism;Infectious disease: bacterial;Cell motility;Cellular community - eukaryotes;Infectious disease: bacterial;Immune system;Infectious disease: bacterial	ko05131//Shigellosis;ko05132//Salmonella infection;ko04144//Endocytosis;ko05130//Pathogenic Escherichia coli infection;ko04810//Regulation of actin cytoskeleton;ko04530//Tight junction;ko05135//Yersinia infection;ko04666//Fc gamma R-mediated phagocytosis;ko05100//Bacterial invasion of epithelial cells	K05754;K05754;K05754;K05754;K05754;K05754;K05754;K05754;K05754	GO:0005575//cellular_component;GO:0005622//intracellular anatomical structure;GO:0005737//cytoplasm;GO:0005739//mitochondrion;GO:0005740//mitochondrial envelope;GO:0005741//mitochondrial outer membrane;GO:0005768//endosome;GO:0005826//actomyosin contractile ring;GO:0005829//cytosol;GO:0005856//cytoskeleton;GO:0005885//Arp2/3 protein complex;GO:0005937//mating projection;GO:0005938//cell cortex;GO…	GO:0003674//molecular_function;GO:0003676//nucleic acid binding;GO:0003723//RNA binding;GO:0003729//mRNA binding;GO:0003779//actin binding;GO:0005198//structural molecule activity;GO:0005200//structural constituent of cytoskeleton;GO:0005488//binding;GO:0005515//protein binding;GO:0008092//cytoskeletal protein binding;GO:0044877//protein-containing complex binding;GO:0051015//actin filament bindi…	GO:0000001//mitochondrion inheritance;GO:0000147//actin cortical patch assembly;GO:0000902//cell morphogenesis;GO:0006810//transport;GO:0006887//exocytosis;GO:0006897//endocytosis;GO:0006909//phagocytosis;GO:0006928//movement of cell or subcellular component;GO:0006996//organelle organization;GO:0007005//mitochondrion organization;GO:0007010//cytoskeleton organization;GO:0007015//actin filament o…	--
Unigene0000401	1.43	1.647	1.541	1.502	1.388	1.935	56	67	58	60	57	84	Spag9	XP_016431235.1 PREDICTED: C-Jun-amino-terminal kinase-interacting protein 4-like [Sinocyclocheilus rhinocerous]	-	-	-	-	-	-	-	--
Unigene0000402	18.552	28.771	31.324	31.179	26.472	21.439	615	991	998	1054	920	788	Spag9	KAF4106953.1 hypothetical protein G5714_012943 [Onychostoma macrolepis]	-	-	-	-	-	-	-	--
Unigene0000403	15.483	20.295	25.299	21.623	20.277	16.237	547	745	859	779	751	636	SPAG9	XP_043085907.1 C-Jun-amino-terminal kinase-interacting protein 4 isoform X5 [Puntigrus tetrazona]	-	-	-	-	GO:0001669//acrosomal vesicle;GO:0005575//cellular_component;GO:0005615//extracellular space;GO:0005622//intracellular anatomical structure;GO:0005737//cytoplasm;GO:0005815//microtubule organizing center;GO:0005829//cytosol;GO:0005856//cytoskeleton;GO:0012505//endomembrane system;GO:0015630//microtubule cytoskeleton;GO:0030141//secretory granule;GO:0031410//cytoplasmic vesicle;GO:0031982//vesicle…	GO:0003674//molecular_function;GO:0005078//MAP-kinase scaffold activity;GO:0005198//structural molecule activity;GO:0005488//binding;GO:0005515//protein binding;GO:0005524//ATP binding;GO:0008092//cytoskeletal protein binding;GO:0008432//JUN kinase binding;GO:0019894//kinesin binding;GO:0019899//enzyme binding;GO:0019900//kinase binding;GO:0019901//protein kinase binding;GO:0030159//signaling rec…	GO:0000165//MAPK cascade;GO:0001932//regulation of protein phosphorylation;GO:0001934//positive regulation of protein phosphorylation;GO:0006260//DNA replication;GO:0006464//cellular protein modification process;GO:0006468//protein phosphorylation;GO:0006793//phosphorus metabolic process;GO:0006796//phosphate-containing compound metabolic process;GO:0006807//nitrogen compound metabolic process;GO…	--
Unigene0000404	0.102	0.049	0.053	0.1	0.049	0.046	2	1	1	2	1	1	--	XP_016411124.1 PREDICTED: C-Jun-amino-terminal kinase-interacting protein 4-like [Sinocyclocheilus rhinocerous]	-	-	-	-	-	-	-	--
Unigene0000405	0.065	0.313	0.406	0.191	0.744	0.117	1	5	6	3	12	2	--	-	-	-	-	-	GO:0016020//membrane	-	-	--
Unigene0000406	1.184	0.82	2.02	2.044	0.768	1.025	25	18	41	44	17	24	--	XP_016393196.1 PREDICTED: lysine-specific demethylase phf2-like [Sinocyclocheilus rhinocerous]	-	-	-	-	-	-	-	--
Unigene0000407	1.144	2.936	1.785	2.617	1.273	0.172	6	16	9	14	7	1	--	-	-	-	-	-	-	GO:0003677//DNA binding;GO:0003899//DNA-directed 5'-3' RNA polymerase activity	GO:0006351//transcription, DNA-templated	--
Unigene0000408	1.619	0.779	0.14	0.132	0.515	0.608	12	6	1	1	4	5	--	XP_016422019.1 PREDICTED: uncharacterized protein LOC107750954 [Sinocyclocheilus rhinocerous]	Metabolism;Human Diseases;Organismal Systems;Human Diseases;Human Diseases;Organismal Systems;Human Diseases;Metabolism;Metabolism	Global and overview maps;Neurodegenerative disease;Nervous system;Substance dependence;Substance dependence;Endocrine system;Substance dependence;Amino acid metabolism;Metabolism of cofactors and vitamins	ko01100//Metabolic pathways;ko05012//Parkinson disease;ko04728//Dopaminergic synapse;ko05034//Alcoholism;ko05031//Amphetamine addiction;ko04917//Prolactin signaling pathway;ko05030//Cocaine addiction;ko00350//Tyrosine metabolism;ko00790//Folate biosynthesis	K00501;K00501;K00501;K00501;K00501;K00501;K00501;K00501;K00501	-	-	-	--
Unigene0000409	0.273	0.175	0.664	0.536	0.521	0.082	3	2	7	6	6	1	--	XP_016422019.1 PREDICTED: uncharacterized protein LOC107750954 [Sinocyclocheilus rhinocerous]	Cellular Processes	Transport and catabolism	ko04142//Lysosome	K24155	-	-	-	--
Unigene0000410	0.635	0.153	0.33	0.156	0.303	0.286	4	1	2	1	2	2	--	-	-	-	-	-	-	-	-	--
Unigene0000411	0	0.374	0.607	0.286	0.186	0.263	0	4	6	3	2	3	--	-	-	-	-	-	-	-	-	--
Unigene0000412	0.184	0.354	1.721	0.18	0	0.332	1	2	9	1	0	2	--	-	-	-	-	-	-	-	-	--
Unigene0000413	0.565	0.593	0.63	0.675	0.578	0.472	55	60	59	67	59	51	CDKL5	XP_016422229.1 PREDICTED: cyclin-dependent kinase-like 5 [Sinocyclocheilus rhinocerous]	-	-	-	-	GO:0001726//ruffle;GO:0005575//cellular_component;GO:0005622//intracellular anatomical structure;GO:0005634//nucleus;GO:0005654//nucleoplasm;GO:0005737//cytoplasm;GO:0005813//centrosome;GO:0005815//microtubule organizing center;GO:0005829//cytosol;GO:0005856//cytoskeleton;GO:0005886//plasma membrane;GO:0005929//cilium;GO:0015630//microtubule cytoskeleton;GO:0016020//membrane;GO:0030424//axon;GO:0…	GO:0000166//nucleotide binding;GO:0003674//molecular_function;GO:0003824//catalytic activity;GO:0004672//protein kinase activity;GO:0004674//protein serine/threonine kinase activity;GO:0005488//binding;GO:0005515//protein binding;GO:0005524//ATP binding;GO:0016301//kinase activity;GO:0016740//transferase activity;GO:0016772//transferase activity, transferring phosphorus-containing groups;GO:00167…	GO:0001558//regulation of cell growth;GO:0001764//neuron migration;GO:0006464//cellular protein modification process;GO:0006468//protein phosphorylation;GO:0006793//phosphorus metabolic process;GO:0006796//phosphate-containing compound metabolic process;GO:0006807//nitrogen compound metabolic process;GO:0006928//movement of cell or subcellular component;GO:0007275//multicellular organism developm…	--
Unigene0000414	8.343	14.167	24.204	13.598	17.599	20.647	293	517	817	487	648	804	UPK1A	XP_016394141.1 PREDICTED: uroplakin-1a-like [Sinocyclocheilus rhinocerous]	-	-	-	-	GO:0005575//cellular_component;GO:0005622//intracellular anatomical structure;GO:0005737//cytoplasm;GO:0005783//endoplasmic reticulum;GO:0005886//plasma membrane;GO:0005887//integral component of plasma membrane;GO:0012505//endomembrane system;GO:0016020//membrane;GO:0016021//integral component of membrane;GO:0016324//apical plasma membrane;GO:0031224//intrinsic component of membrane;GO:0031226//…	GO:0003674//molecular_function;GO:0005198//structural molecule activity	GO:0007154//cell communication;GO:0007165//signal transduction;GO:0007166//cell surface receptor signaling pathway;GO:0008104//protein localization;GO:0008150//biological_process;GO:0009888//tissue development;GO:0009987//cellular process;GO:0023052//signaling;GO:0030154//cell differentiation;GO:0030855//epithelial cell differentiation;GO:0032502//developmental process;GO:0033036//macromolecule l…	--
Unigene0000415	2.893	4.177	0.803	3.972	4.14	5.741	30	45	8	42	45	66	--	-	-	-	-	-	-	-	-	--
Unigene0000416	14.74	15.708	17.746	12.572	19.609	18.796	261	289	302	227	364	369	--	XP_043100773.1 calcium/calmodulin-dependent protein kinase II inhibitor 2 isoform X1 [Puntigrus tetrazona]	-	-	-	-	-	-	-	--
Unigene0000417	0	0.424	0.55	0.259	0.084	0.08	0	5	6	3	1	1	--	ROI27659.1 putative RNA-directed DNA polymerase from transposon BS [Anabarilius grahami]	-	-	-	-	-	-	-	--
Unigene0000418	0.158	1.217	1.644	2.015	0.301	1.425	1	8	10	13	2	10	--	-	-	-	-	-	-	-	-	--
Unigene0000419	0	0.056	0.488	0.173	0.168	0.053	0	1	8	3	3	1	--	-	-	-	-	-	-	-	-	--
Unigene0000421	1.323	0.99	0.459	0.432	0.28	0.265	9	7	3	3	2	2	--	-	-	-	-	-	-	-	-	--
Unigene0000422	18.282	17.005	14.021	20.468	21.303	19.846	388	375	286	443	474	467	MRPS31	XP_016340595.1 PREDICTED: 28S ribosomal protein S31, mitochondrial-like [Sinocyclocheilus anshuiensis]	-	-	-	-	GO:0000313//organellar ribosome;GO:0000314//organellar small ribosomal subunit;GO:0005575//cellular_component;GO:0005622//intracellular anatomical structure;GO:0005634//nucleus;GO:0005730//nucleolus;GO:0005737//cytoplasm;GO:0005739//mitochondrion;GO:0005740//mitochondrial envelope;GO:0005743//mitochondrial inner membrane;GO:0005759//mitochondrial matrix;GO:0005761//mitochondrial ribosome;GO:00057…	GO:0003674//molecular_function;GO:0003735//structural constituent of ribosome;GO:0005198//structural molecule activity;GO:0005488//binding;GO:0005515//protein binding;GO:0019904//protein domain specific binding	GO:0006412//translation;GO:0006414//translational elongation;GO:0006415//translational termination;GO:0006518//peptide metabolic process;GO:0006807//nitrogen compound metabolic process;GO:0008150//biological_process;GO:0008152//metabolic process;GO:0009058//biosynthetic process;GO:0009059//macromolecule biosynthetic process;GO:0009987//cellular process;GO:0010467//gene expression;GO:0016043//cell…	--
Unigene0000423	1.099	0.846	1.372	1.4	0.314	0.594	10	8	12	13	3	6	--	-	-	-	-	-	-	-	-	--
Unigene0000424	0	0.359	0	0	0	0	0	2	0	0	0	0	--	-	-	-	-	-	-	-	-	--
Unigene0000425	0	0	0	0	0	0	0	0	0	0	0	0	--	-	-	-	-	-	-	-	-	--
Unigene0000426	0	0	0	0.333	0	0	0	0	0	1	0	0	--	-	-	-	-	-	-	-	-	--
Unigene0000427	0.432	0	0.225	0.212	0	0	2	0	1	1	0	0	--	-	-	-	-	-	-	-	-	--
Unigene0000428	1.412	3.089	4.141	1.007	1.225	1.853	11	25	31	8	10	16	--	-	-	-	-	-	-	-	-	--
Unigene0000429	0.6	0.962	0.52	0.49	0.667	0.811	6	10	5	5	7	9	--	-	-	-	-	-	-	-	-	--
Unigene0000430	1.185	0.933	1.681	2.218	0.822	0.971	11	9	15	21	8	10	--	PIK41280.1 putative ubiquitin-like-specific protease 1 [Apostichopus japonicus]	-	-	-	-	-	GO:0008234//cysteine-type peptidase activity	GO:0006508//proteolysis	--
Unigene0000431	0.353	0.339	0.367	1.038	0	0	1	1	1	3	0	0	--	-	-	-	-	-	-	-	-	--
Unigene0000433	0	0	0	0	0	0	0	0	0	0	0	0	--	-	-	-	-	-	-	-	-	--
Unigene0000434	0	0.259	0.28	0	0.514	0.243	0	1	1	0	2	1	--	-	-	-	-	-	-	-	-	--
Unigene0000435	0	0.577	0	0.784	0	0.541	0	3	0	4	0	3	--	-	-	-	-	-	-	-	-	--
Unigene0000436	2.124	2.025	1.862	1.35	1.594	1.72	108	107	91	70	85	97	mast3	XP_016114869.1 PREDICTED: microtubule-associated serine/threonine-protein kinase 3-like [Sinocyclocheilus grahami]	-	-	-	-	GO:0005575//cellular_component;GO:0005622//intracellular anatomical structure;GO:0030288//outer membrane-bounded periplasmic space	GO:0000166//nucleotide binding;GO:0000287//magnesium ion binding;GO:0003674//molecular_function;GO:0003824//catalytic activity;GO:0004222//metalloendopeptidase activity;GO:0004252//serine-type endopeptidase activity;GO:0004672//protein kinase activity;GO:0004674//protein serine/threonine kinase activity;GO:0005488//binding;GO:0005515//protein binding;GO:0005524//ATP binding;GO:0008236//serine-typ…	GO:0006464//cellular protein modification process;GO:0006468//protein phosphorylation;GO:0006508//proteolysis;GO:0006744//ubiquinone biosynthetic process;GO:0006793//phosphorus metabolic process;GO:0006796//phosphate-containing compound metabolic process;GO:0006807//nitrogen compound metabolic process;GO:0006950//response to stress;GO:0006996//organelle organization;GO:0007010//cytoskeleton organ…	--
Unigene0000437	0.421	0.608	0.219	0.413	0.603	0.57	2	3	1	2	3	3	--	-	-	-	-	-	-	-	-	--
Unigene0000438	1.854	1.487	0.964	0.909	0.884	1.672	6	5	3	3	3	6	--	-	-	-	-	-	-	-	-	--
Unigene0000439	114.763	542.19	103.323	31.413	16.34	49.367	824	4045	713	230	123	393	--	KAF4094711.1 hypothetical protein G5714_023789 [Onychostoma macrolepis]	-	-	-	-	-	GO:0003950//NAD+ ADP-ribosyltransferase activity;GO:0047286//NAD+-diphthamide ADP-ribosyltransferase activity	-	--
Unigene0000440	0.295	0.567	0	0.289	0	0	1	2	0	1	0	0	--	-	-	-	-	-	-	-	-	--
Unigene0000441	1.405	3.515	0.438	2.617	1.876	0.127	10	26	3	19	14	1	--	XP_016365632.1 PREDICTED: uncharacterized protein LOC107706435 [Sinocyclocheilus rhinocerous]	-	-	-	-	-	GO:0003950//NAD+ ADP-ribosyltransferase activity	-	--
Unigene0000442	4.02	2.831	3.265	3.077	2.619	1.503	41	30	32	32	28	17	--	ROL47591.1 hypothetical protein DPX16_13306 [Anabarilius grahami]	-	-	-	-	-	GO:0003950//NAD+ ADP-ribosyltransferase activity;GO:0047286//NAD+-diphthamide ADP-ribosyltransferase activity	-	--
Unigene0000443	1.328	3.641	1.727	0.391	0.507	0.18	20	57	25	6	8	3	--	KTF75462.1 hypothetical protein cypCar_00048918 [Cyprinus carpio]	-	-	-	-	-	GO:0003950//NAD+ ADP-ribosyltransferase activity	-	--
Unigene0000444	0.557	1.393	0.811	0.437	0.637	1.908	5	13	7	4	6	19	--	-	-	-	-	-	-	-	-	--
Unigene0000445	1.203	0.808	0.99	0.768	0.881	0.454	43	30	34	28	33	18	GIT2	XP_043096839.1 LOW QUALITY PROTEIN: ARF GTPase-activating protein GIT2a [Puntigrus tetrazona]	Cellular Processes;Human Diseases	Transport and catabolism;Infectious disease: bacterial	ko04144//Endocytosis;ko05135//Yersinia infection	K12487;K12487	GO:0005575//cellular_component;GO:0005622//intracellular anatomical structure;GO:0005634//nucleus;GO:0005654//nucleoplasm;GO:0031974//membrane-enclosed lumen;GO:0031981//nuclear lumen;GO:0043226//organelle;GO:0043227//membrane-bounded organelle;GO:0043229//intracellular organelle;GO:0043231//intracellular membrane-bounded organelle;GO:0043233//organelle lumen;GO:0070013//intracellular organelle l…	GO:0003674//molecular_function;GO:0005096//GTPase activator activity;GO:0005488//binding;GO:0008047//enzyme activator activity;GO:0030234//enzyme regulator activity;GO:0030695//GTPase regulator activity;GO:0043167//ion binding;GO:0043169//cation binding;GO:0044877//protein-containing complex binding;GO:0046872//metal ion binding;GO:0060589//nucleoside-triphosphatase regulator activity;GO:0098772/…	GO:0006950//response to stress;GO:0007610//behavior;GO:0008150//biological_process;GO:0008277//regulation of G protein-coupled receptor signaling pathway;GO:0009966//regulation of signal transduction;GO:0010646//regulation of cell communication;GO:0023051//regulation of signaling;GO:0032501//multicellular organismal process;GO:0033555//multicellular organismal response to stress;GO:0043085//posit…	--
Unigene0000446	0	0	0	0	0	0	0	0	0	0	0	0	--	-	-	-	-	-	-	-	-	--
Unigene0000447	0.193	0.371	0.602	0	0	0	1	2	3	0	0	0	--	-	-	-	-	-	-	-	-	--
Unigene0000448	0.26	0.751	0.271	0.128	0.124	0.117	2	6	2	1	1	1	--	-	-	-	-	-	-	-	-	--
Unigene0000449	0.212	0.204	0.881	0.831	1.414	0.382	1	1	4	4	7	2	--	-	-	-	-	-	-	-	-	--
Unigene0000450	0	0.183	0.988	0.279	2.265	0.171	0	2	10	3	25	2	--	EDM08292.1 calmodulin 3, isoform CRA_a [Rattus norvegicus]	-	-	-	-	-	-	-	--
Unigene0000451	0.301	0.772	0	0.393	0.096	0.271	3	8	0	4	1	3	--	-	-	-	-	-	-	-	-	--
Unigene0000452	0	0	0	0.24	0	0	0	0	0	1	0	0	--	-	-	-	-	-	-	-	-	--
Unigene0000453	2.269	3.556	4.823	5.245	2.999	2.982	70	114	143	165	97	102	ncaph	XP_016369975.1 PREDICTED: condensin complex subunit 2-like isoform X1 [Sinocyclocheilus rhinocerous]	-	-	-	-	GO:0000228//nuclear chromosome;GO:0000775//chromosome, centromeric region;GO:0000785//chromatin;GO:0000792//heterochromatin;GO:0000793//condensed chromosome;GO:0000794//condensed nuclear chromosome;GO:0000796//condensin complex;GO:0005575//cellular_component;GO:0005622//intracellular anatomical structure;GO:0005634//nucleus;GO:0005694//chromosome;GO:0005737//cytoplasm;GO:0005829//cytosol;GO:00319…	GO:0001671//ATPase activator activity;GO:0003674//molecular_function;GO:0003682//chromatin binding;GO:0005488//binding;GO:0005515//protein binding;GO:0008047//enzyme activator activity;GO:0019899//enzyme binding;GO:0030234//enzyme regulator activity;GO:0044547//DNA topoisomerase binding;GO:0060589//nucleoside-triphosphatase regulator activity;GO:0060590//ATPase regulator activity;GO:0072586//DNA …	GO:0000003//reproduction;GO:0000070//mitotic sister chromatid segregation;GO:0000278//mitotic cell cycle;GO:0000280//nuclear division;GO:0000819//sister chromatid segregation;GO:0001655//urogenital system development;GO:0001700//embryonic development via the syncytial blastoderm;GO:0002009//morphogenesis of an epithelium;GO:0006082//organic acid metabolic process;GO:0006091//generation of precurs…	--
Unigene0000454	1.348	2.123	5.547	2.343	0.468	3.04	22	36	87	39	8	55	--	KAF4107394.1 hypothetical protein G5714_011758 [Onychostoma macrolepis]	-	-	-	-	GO:0005615//extracellular space	GO:0005125//cytokine activity	GO:0006954//inflammatory response;GO:0006955//immune response	--
Unigene0000455	5.409	0.154	0.055	0.026	0	21.772	203	6	2	1	0	906	ACE2	XP_042589936.1 angiotensin-converting enzyme 2-like [Cyprinus carpio]	Human Diseases;Organismal Systems;Organismal Systems	Infectious disease: viral;Digestive system;Endocrine system	ko05171//Coronavirus disease - COVID-19;ko04974//Protein digestion and absorption;ko04614//Renin-angiotensin system	K09708;K09708;K09708	GO:0005575//cellular_component;GO:0005576//extracellular region;GO:0005615//extracellular space;GO:0005622//intracellular anatomical structure;GO:0005737//cytoplasm;GO:0005886//plasma membrane;GO:0005903//brush border;GO:0009986//cell surface;GO:0016020//membrane;GO:0016021//integral component of membrane;GO:0031224//intrinsic component of membrane;GO:0031253//cell projection membrane;GO:0031526/…	GO:0001618//virus receptor activity;GO:0003674//molecular_function;GO:0003824//catalytic activity;GO:0004175//endopeptidase activity;GO:0004180//carboxypeptidase activity;GO:0004181//metallocarboxypeptidase activity;GO:0005125//cytokine activity;GO:0005488//binding;GO:0008233//peptidase activity;GO:0008235//metalloexopeptidase activity;GO:0008237//metallopeptidase activity;GO:0008238//exopeptidas…	GO:0000003//reproduction;GO:0001817//regulation of cytokine production;GO:0001932//regulation of protein phosphorylation;GO:0001933//negative regulation of protein phosphorylation;GO:0001976//nervous system process involved in regulation of systemic arterial blood pressure;GO:0001990//regulation of systemic arterial blood pressure by hormone;GO:0001991//regulation of systemic arterial blood press…	--
Unigene0000456	1.85	4.196	2.612	3.109	3.276	2.979	14	33	19	24	26	25	--	-	-	-	-	-	-	-	-	--
Unigene0000457	0	0.07	0.378	0.214	0.069	0.066	0	1	5	3	1	1	--	-	-	-	-	-	-	GO:0033739//preQ1 synthase activity;GO:0043867//7-cyano-7-deazaguanine tRNA-ribosyltransferase activity	GO:0008616//queuosine biosynthetic process	--
Unigene0000458	0.86	0.331	0.179	0.169	0.164	0.62	5	2	1	1	1	4	--	-	-	-	-	-	-	-	-	--
Unigene0000460	15.813	29.497	26.984	29.886	32.307	39.468	275	533	451	530	589	761	--	ROI15951.1 hypothetical protein DPX16_14163 [Anabarilius grahami]	-	-	-	-	-	-	-	--
Unigene0000461	0	0.284	0	0	0	1.066	0	1	0	0	0	4	--	-	-	-	-	-	-	-	-	--
Unigene0000462	0.693	0.334	0	0.34	0	0	2	1	0	1	0	0	--	-	-	-	-	-	-	-	-	--
Unigene0000463	0	0	0.923	0	0.282	0.267	0	0	3	0	1	1	--	-	-	-	-	-	-	-	-	--
Unigene0000464	1.084	0.568	1.143	0.996	1.1	0.248	79	43	80	74	84	20	Sorbs2	XP_016301916.1 PREDICTED: sorbin and SH3 domain-containing protein 2-like [Sinocyclocheilus anshuiensis]	-	-	-	-	GO:0005575//cellular_component;GO:0005622//intracellular anatomical structure;GO:0005634//nucleus;GO:0005654//nucleoplasm;GO:0005737//cytoplasm;GO:0005856//cytoskeleton;GO:0005886//plasma membrane;GO:0005912//adherens junction;GO:0005925//focal adhesion;GO:0014069//postsynaptic density;GO:0015629//actin cytoskeleton;GO:0016020//membrane;GO:0016324//apical plasma membrane;GO:0030016//myofibril;GO:…	GO:0003674//molecular_function;GO:0003676//nucleic acid binding;GO:0005198//structural molecule activity;GO:0005200//structural constituent of cytoskeleton;GO:0005488//binding;GO:0005515//protein binding;GO:0008092//cytoskeletal protein binding;GO:0008093//cytoskeletal anchor activity;GO:0008307//structural constituent of muscle;GO:0019904//protein domain specific binding;GO:0030674//protein-macr…	GO:0003008//system process;GO:0003012//muscle system process;GO:0003298//physiological muscle hypertrophy;GO:0003300//cardiac muscle hypertrophy;GO:0003301//physiological cardiac muscle hypertrophy;GO:0006996//organelle organization;GO:0007010//cytoskeleton organization;GO:0007015//actin filament organization;GO:0007154//cell communication;GO:0007165//signal transduction;GO:0007166//cell surface …	--
Unigene0000465	0.107	0.205	0.111	0	0	0.144	2	4	2	0	0	3	--	-	-	-	-	-	-	GO:0005215//transporter activity	GO:0006810//transport	--
Unigene0000466	1.465	1.343	1.96	1.471	1.298	2.077	42	40	54	43	39	66	CERS1	KTF87721.1 hypothetical protein cypCar_00004774 [Cyprinus carpio]	Metabolism;Environmental Information Processing;Metabolism	Global and overview maps;Signal transduction;Lipid metabolism	ko01100//Metabolic pathways;ko04071//Sphingolipid signaling pathway;ko00600//Sphingolipid metabolism	K04710;K04710;K04710	GO:0005575//cellular_component;GO:0005576//extracellular region;GO:0005615//extracellular space;GO:0005622//intracellular anatomical structure;GO:0005737//cytoplasm;GO:0005783//endoplasmic reticulum;GO:0005789//endoplasmic reticulum membrane;GO:0012505//endomembrane system;GO:0016020//membrane;GO:0016021//integral component of membrane;GO:0031224//intrinsic component of membrane;GO:0031984//organ…	GO:0003674//molecular_function;GO:0003824//catalytic activity;GO:0005102//signaling receptor binding;GO:0005125//cytokine activity;GO:0005126//cytokine receptor binding;GO:0005160//transforming growth factor beta receptor binding;GO:0005488//binding;GO:0005515//protein binding;GO:0008083//growth factor activity;GO:0016410//N-acyltransferase activity;GO:0016740//transferase activity;GO:0016746//ac…	GO:0001701//in utero embryonic development;GO:0001932//regulation of protein phosphorylation;GO:0001934//positive regulation of protein phosphorylation;GO:0006355//regulation of transcription, DNA-templated;GO:0006357//regulation of transcription by RNA polymerase II;GO:0006629//lipid metabolic process;GO:0006643//membrane lipid metabolic process;GO:0006665//sphingolipid metabolic process;GO:0006…	--
Unigene0000467	0.277	0.932	0.144	0.95	0.264	0.25	2	7	1	7	2	2	--	-	-	-	-	-	-	-	-	--
Unigene0000468	0.451	0.435	0.47	0.443	0	0	2	2	2	2	0	0	--	-	-	-	-	-	-	-	-	--
Unigene0000469	7.929	6.405	8.594	9.858	7.158	9.28	168	141	175	213	159	218	--	-	-	-	-	-	-	-	-	--
Unigene0000470	0.79	5.265	0.433	2.83	2.397	1.502	55	381	29	201	175	116	pol	XP_021331267.1 uncharacterized protein LOC110439519 [Danio rerio]	-	-	-	-	-	GO:0003964//RNA-directed DNA polymerase activity	GO:0000373//Group II intron splicing;GO:0015074//DNA integration	--
Unigene0000471	0.739	0.533	1.345	0.181	0.705	1.166	4	3	7	1	4	7	--	-	-	-	-	-	-	GO:0005085//guanyl-nucleotide exchange factor activity	GO:0007264//small GTPase mediated signal transduction	--
Unigene0000472	0	0.37	0	0	0	0	0	1	0	0	0	0	--	-	-	-	-	-	-	-	-	--
Unigene0000473	3.26	0.646	7.881	2.445	0.366	3.286	34	7	79	26	4	38	--	RXN13641.1 hypothetical protein ROHU_028976 [Labeo rohita]	-	-	-	-	-	GO:0005515//protein binding	GO:0042981//regulation of apoptotic process	--
Unigene0000474	0.713	0.412	2.227	0.839	0.408	2.831	5	3	15	6	3	22	--	-	-	-	-	-	-	-	-	--
Unigene0000475	0.341	0	1.064	0	0	0	1	0	3	0	0	0	--	-	-	-	-	-	-	-	-	--
Unigene0000476	8.28	5.572	5.603	7.387	4.424	5.418	266	186	173	242	149	193	--	-	-	-	-	-	-	-	-	--
Unigene0000479	6.867	7.122	14.845	18.055	17.167	19.062	116	125	241	311	304	357	ADTRP	KAF4106071.1 hypothetical protein G5714_013733 [Onychostoma macrolepis]	-	-	-	-	GO:0005575//cellular_component;GO:0005886//plasma membrane;GO:0005901//caveola;GO:0009986//cell surface;GO:0012505//endomembrane system;GO:0016020//membrane;GO:0016021//integral component of membrane;GO:0031224//intrinsic component of membrane;GO:0044853//plasma membrane raft;GO:0045121//membrane raft;GO:0071944//cell periphery;GO:0098590//plasma membrane region;GO:0098857//membrane microdomain	GO:0003674//molecular_function;GO:0003824//catalytic activity;GO:0016787//hydrolase activity	GO:0001676//long-chain fatty acid metabolic process;GO:0006082//organic acid metabolic process;GO:0006629//lipid metabolic process;GO:0006631//fatty acid metabolic process;GO:0008150//biological_process;GO:0008152//metabolic process;GO:0009056//catabolic process;GO:0009062//fatty acid catabolic process;GO:0009719//response to endogenous stimulus;GO:0009725//response to hormone;GO:0009893//positiv…	--
Unigene0000480	0.73	0.201	0.543	0.511	0.696	0.376	7	2	5	5	7	4	--	-	-	-	-	-	-	-	-	--
Unigene0000481	0	0	0.348	0	0	0	0	0	1	0	0	0	--	KAG1955486.1 hypothetical protein F2P79_008543 [Pimephales promelas]	-	-	-	-	-	-	-	--
Unigene0000482	3.718	0.185	0.6	0.377	0	8.787	58	3	9	6	0	152	TM4SF5	XP_016310283.1 PREDICTED: transmembrane 4 L6 family member 5-like [Sinocyclocheilus anshuiensis]	-	-	-	-	GO:0005575//cellular_component;GO:0005886//plasma membrane;GO:0005887//integral component of plasma membrane;GO:0016020//membrane;GO:0016021//integral component of membrane;GO:0031224//intrinsic component of membrane;GO:0031226//intrinsic component of plasma membrane;GO:0071944//cell periphery	-	-	--
Unigene0000484	0.632	0	0.219	0	0	0.76	3	0	1	0	0	4	--	-	-	-	-	-	-	-	-	--
Unigene0000485	0	0	0	0	0	0	0	0	0	0	0	0	--	-	-	-	-	-	-	-	-	--
Unigene0000486	1.346	0.647	1.5	0.471	0.458	0.433	14	7	15	5	5	5	--	AAI52592.1 LOC569167 protein, partial [Danio rerio]	-	-	-	-	-	-	-	--
Unigene0000487	0.141	0.272	0.736	0.971	0.54	0.765	1	2	5	7	4	6	--	-	-	-	-	-	-	-	-	--
Unigene0000488	0	0	0	0.683	0.221	0.209	0	0	0	3	1	1	--	-	-	-	-	-	-	-	-	--
Unigene0000489	6.879	8.401	7.355	6.793	7.377	9.585	145	184	149	146	163	224	--	-	-	-	-	-	-	-	-	--
Unigene0000490	0	0.149	0.161	0.152	0.592	0.699	0	1	1	1	4	5	--	-	-	-	-	-	-	-	-	--
Unigene0000491	0	0	0	0	0	0	0	0	0	0	0	0	--	-	-	-	-	-	-	-	-	--
Unigene0000492	0.158	0	0.109	0.258	0.1	0.9	3	0	2	5	2	19	CLGN	KAF4105333.1 hypothetical protein G5714_014664 [Onychostoma macrolepis]	Human Diseases;Genetic Information Processing;Cellular Processes;Organismal Systems;Organismal Systems	Infectious disease: viral;Folding, sorting and degradation;Transport and catabolism;Immune system;Endocrine system	ko05166//Human T-cell leukemia virus 1 infection;ko04141//Protein processing in endoplasmic reticulum;ko04145//Phagosome;ko04612//Antigen processing and presentation;ko04918//Thyroid hormone synthesis	K08054;K08054;K08054;K08054;K08054	GO:0005783//endoplasmic reticulum;GO:0016021//integral component of membrane	GO:0005509//calcium ion binding;GO:0051082//unfolded protein binding	GO:0006457//protein folding	--
Unigene0000493	0	0	0	0.459	0	0	0	0	0	3	0	0	--	-	-	-	-	-	-	-	-	--
Unigene0000494	0	0	0	0	0	0	0	0	0	0	0	0	--	-	-	-	-	-	-	-	-	--
Unigene0000495	3.131	3.5	1.104	2.575	1.638	0.911	62	72	21	52	34	20	--	XP_037637707.1 uncharacterized protein LOC119495384 [Sebastes umbrosus]	-	-	-	-	GO:0005737//cytoplasm	GO:0003677//DNA binding;GO:0003700//DNA-binding transcription factor activity;GO:0008134//transcription factor binding;GO:0016987//sigma factor activity;GO:0042803//protein homodimerization activity;GO:0043565//sequence-specific DNA binding;GO:0070840//dynein complex binding	GO:0006352//DNA-templated transcription, initiation;GO:0006355//regulation of transcription, DNA-templated;GO:0043093//FtsZ-dependent cytokinesis;GO:0090529//cell septum assembly	THAP
Unigene0000497	0	0	0	0	0	0	0	0	0	0	0	0	--	-	-	-	-	-	-	-	-	--
Unigene0000498	0.274	0.395	0.142	0.537	1.176	0.124	2	3	1	4	9	1	wdr73	XP_016361712.1 PREDICTED: WD repeat-containing protein 73-like [Sinocyclocheilus anshuiensis]	-	-	-	-	GO:0000922//spindle pole;GO:0005575//cellular_component;GO:0005622//intracellular anatomical structure;GO:0005737//cytoplasm;GO:0005819//spindle;GO:0005829//cytosol;GO:0005856//cytoskeleton;GO:0005886//plasma membrane;GO:0015630//microtubule cytoskeleton;GO:0016020//membrane;GO:0032153//cell division site;GO:0032154//cleavage furrow;GO:0043226//organelle;GO:0043228//non-membrane-bounded organelle…	GO:0005515//protein binding	GO:0000226//microtubule cytoskeleton organization;GO:0006996//organelle organization;GO:0006997//nucleus organization;GO:0007010//cytoskeleton organization;GO:0007017//microtubule-based process;GO:0007275//multicellular organism development;GO:0007399//nervous system development;GO:0007417//central nervous system development;GO:0007420//brain development;GO:0008150//biological_process;GO:0009653/…	--
Unigene0000499	0.418	0.402	0.869	0.956	0.664	1.884	3	3	6	7	5	15	--	-	-	-	-	-	-	-	-	--
Unigene0000500	0.4	1.846	1.83	0.784	0.61	0.577	5	24	22	10	8	8	--	-	-	-	-	-	-	-	-	--
Unigene0000501	0.482	1.082	1.086	0.945	0.306	1.087	6	14	13	12	4	15	--	-	-	-	-	-	-	-	-	--
Unigene0000502	0	0	0.602	0	0.11	0.104	0	0	5	0	1	1	APX1	XP_036917283.1 L-ascorbate peroxidase, cytosolic [Sturnira hondurensis]	Metabolism;Metabolism;Metabolism	Global and overview maps;Metabolism of other amino acids;Carbohydrate metabolism	ko01100//Metabolic pathways;ko00480//Glutathione metabolism;ko00053//Ascorbate and aldarate metabolism	K00434;K00434;K00434	-	GO:0004096//catalase activity;GO:0004601//peroxidase activity;GO:0020037//heme binding	GO:0006979//response to oxidative stress	--
Unigene0000503	0.249	0	0.259	0	0	0.112	4	0	4	0	0	2	ADCYAP1R1	XP_043120771.1 growth hormone releasing hormone receptor a isoform X1 [Puntigrus tetrazona]	Environmental Information Processing	Signaling molecules and interaction	ko04080//Neuroactive ligand-receptor interaction	K04589	GO:0016020//membrane;GO:0016021//integral component of membrane	GO:0004930//G protein-coupled receptor activity	GO:0007186//G protein-coupled receptor signaling pathway	--
Unigene0000504	0.166	0	0	0	0	0.075	2	0	0	0	0	1	Adcyap1r1	XP_016298921.1 PREDICTED: pituitary adenylate cyclase-activating polypeptide type I receptor-like [Sinocyclocheilus anshuiensis]	Environmental Information Processing	Signaling molecules and interaction	ko04080//Neuroactive ligand-receptor interaction	K04589	GO:0016020//membrane;GO:0016021//integral component of membrane	GO:0004930//G protein-coupled receptor activity	GO:0007186//G protein-coupled receptor signaling pathway	--
Unigene0000505	0.085	0	0	0.042	0.04	0.076	2	0	0	1	1	2	--	KAF4117548.1 hypothetical protein G5714_002101 [Onychostoma macrolepis]	-	-	-	-	GO:0032797//SMN complex	-	GO:0000387//spliceosomal snRNP assembly	--
Unigene0000506	1.114	1.548	2.833	0.971	1.771	0.112	9	13	22	8	15	1	--	-	-	-	-	-	-	-	-	--
Unigene0000507	7.999	8.398	6.854	6.502	9.425	7.562	187	204	154	155	231	196	tmem39b	XP_043111853.1 transmembrane protein 39B [Puntigrus tetrazona]	-	-	-	-	GO:0005575//cellular_component;GO:0016020//membrane;GO:0016021//integral component of membrane;GO:0031224//intrinsic component of membrane	-	-	--
Unigene0000508	0	0	0.364	0	0	0	0	0	1	0	0	0	--	-	-	-	-	-	-	-	-	--
Unigene0000509	0	0	0.241	0	0.551	0	0	0	2	0	5	0	--	-	-	-	-	-	-	-	-	--
Unigene0000510	0.706	0.255	0.735	0.519	1.01	0.796	8	3	8	6	12	10	--	-	-	-	-	-	-	-	-	--
Unigene0000511	0	0	0.22	0	0.604	0.381	0	0	1	0	3	2	--	-	-	-	-	-	GO:0016021//integral component of membrane	-	-	--
Unigene0000513	0	0.368	0.398	0.75	0.365	0	0	1	1	2	1	0	--	-	-	-	-	-	-	-	-	--
Unigene0000514	0	0	0	0	0.262	0	0	0	0	0	1	0	--	-	-	-	-	-	-	-	-	--
Unigene0000515	0.772	0.371	0.357	0.631	0.327	0.387	18	9	8	15	8	10	--	XP_016429324.1 PREDICTED: golgin subfamily A member 6-like protein 4 [Sinocyclocheilus rhinocerous]	-	-	-	-	-	GO:0005524//ATP binding	GO:0007059//chromosome segregation;GO:0030261//chromosome condensation	--
Unigene0000516	0.481	0.154	0.417	0.236	0.612	0.072	6	2	5	3	8	1	--	XP_016137968.1 PREDICTED: cingulin-like [Sinocyclocheilus grahami]	-	-	-	-	-	-	-	--
Unigene0000518	0.262	0	0.817	0.77	0	0.472	1	0	3	3	0	2	--	-	-	-	-	-	-	-	-	--
Unigene0000519	0	0	0.659	0.207	0	0	0	0	3	1	0	0	--	KTG36039.1 hypothetical protein cypCar_00017671, partial [Cyprinus carpio]	Genetic Information Processing	Translation	ko03008//Ribosome biogenesis in eukaryotes	K07178	-	-	-	--
Unigene0000520	16.804	30.955	32.956	23.868	22.501	40.806	582	1114	1097	843	817	1567	mx	XP_026058362.1 interferon-induced GTP-binding protein Mx-like [Carassius auratus]	-	-	-	-	-	GO:0003924//GTPase activity;GO:0005525//GTP binding	-	--
Unigene0000521	0	0	0	0	0	0	0	0	0	0	0	0	--	-	-	-	-	-	-	GO:0004865//protein serine/threonine phosphatase inhibitor activity	GO:0032515//negative regulation of phosphoprotein phosphatase activity	--
Unigene0000522	13.376	19.168	13.281	19.277	13.959	19.279	1137	1693	1085	1671	1244	1817	PICALM	XP_043099731.1 phosphatidylinositol-binding clathrin assembly protein isoform X9 [Puntigrus tetrazona]	-	-	-	-	-	GO:0005543//phospholipid binding	-	--
Unigene0000523	0	0	0	0	0	0.418	0	0	0	0	0	2	--	-	-	-	-	-	-	-	-	--
Unigene0000524	0.134	0.45	0.626	0.524	0.319	0.663	2	7	9	8	5	11	--	-	-	-	-	-	-	-	-	--
Unigene0000525	0	0.099	0.107	0.201	0.098	0.555	0	1	1	2	1	6	--	ROL28103.1 Phosphatidylinositol-binding clathrin assembly protein [Anabarilius grahami]	-	-	-	-	-	-	-	--
Unigene0000526	0	0	0	0	0	0	0	0	0	0	0	0	--	-	-	-	-	-	-	-	-	--
Unigene0000527	0	0.457	0	0	0	0.214	0	2	0	0	0	1	--	-	-	-	-	-	-	-	-	--
Unigene0000528	0.123	0	0.128	0.121	0	0.333	1	0	1	1	0	3	--	-	-	-	-	-	-	-	-	--
Unigene0000529	0.158	0	0.164	0	0	0.142	1	0	1	0	0	1	--	-	-	-	-	-	-	-	-	--
Unigene0000530	0.132	0.127	0	0.258	0	0	1	1	0	2	0	0	--	-	-	-	-	-	-	-	-	--
Unigene0000531	0.218	0.052	0.057	0.16	0.363	0.344	4	1	1	3	7	7	--	-	-	-	-	-	-	-	-	--
Unigene0000532	4.478	7.818	5.418	4.085	3.874	9.957	43	78	50	40	39	106	--	-	-	-	-	-	-	-	-	--
Unigene0000534	2.053	1.581	3.471	0.856	0.783	4.444	40	32	65	17	16	96	--	XP_042620708.1 keratin-associated protein 19-2-like [Cyprinus carpio]	-	-	-	-	-	-	-	--
Unigene0000535	0.329	1.265	0	0.483	0.941	0.889	2	8	0	3	6	6	--	XP_039525781.1 LOW QUALITY PROTEIN: uncharacterized protein LOC120477918, partial [Pimephales promelas]	-	-	-	-	-	GO:0003964//RNA-directed DNA polymerase activity	GO:0000373//Group II intron splicing	--
Unigene0000536	13.519	15.527	14.753	15.743	13.651	14.67	512	611	537	608	542	616	Uhrf2	KAF4099039.1 hypothetical protein G5714_021069 [Onychostoma macrolepis]	-	-	-	-	GO:0000109//nucleotide-excision repair complex;GO:0000228//nuclear chromosome;GO:0000785//chromatin;GO:0000792//heterochromatin;GO:0005575//cellular_component;GO:0005622//intracellular anatomical structure;GO:0005634//nucleus;GO:0005654//nucleoplasm;GO:0005694//chromosome;GO:0031974//membrane-enclosed lumen;GO:0031981//nuclear lumen;GO:0043226//organelle;GO:0043227//membrane-bounded organelle;GO:…	GO:0003674//molecular_function;GO:0003676//nucleic acid binding;GO:0003677//DNA binding;GO:0003824//catalytic activity;GO:0004842//ubiquitin-protein transferase activity;GO:0005488//binding;GO:0005515//protein binding;GO:0016740//transferase activity;GO:0019787//ubiquitin-like protein transferase activity;GO:0042393//histone binding;GO:0043167//ion binding;GO:0043169//cation binding;GO:0046872//m…	GO:0006139//nucleobase-containing compound metabolic process;GO:0006259//DNA metabolic process;GO:0006289//nucleotide-excision repair;GO:0006355//regulation of transcription, DNA-templated;GO:0006464//cellular protein modification process;GO:0006725//cellular aromatic compound metabolic process;GO:0006807//nitrogen compound metabolic process;GO:0007049//cell cycle;GO:0008150//biological_process;G…	--
Unigene0000537	6.396	9.108	8.557	8.768	7.346	8.182	98	145	126	137	118	139	--	XP_016349708.1 PREDICTED: E3 ubiquitin-protein ligase UHRF2-like [Sinocyclocheilus anshuiensis]	-	-	-	-	-	-	-	--
Unigene0000538	0.563	0.181	0	0.553	0.269	0.424	6	2	0	6	3	5	--	XP_028251617.1 uncharacterized protein LOC114427641 [Parambassis ranga]	-	-	-	-	-	-	-	--
Unigene0000539	3.392	3.171	5.747	4.276	3.512	4.02	35	34	57	45	38	46	--	-	-	-	-	-	-	-	-	--
Unigene0000540	0	0	0	0	0.594	0	0	0	0	0	4	0	--	XP_018970315.2 single-pass membrane and coiled-coil domain-containing protein 3-like [Cyprinus carpio]	-	-	-	-	GO:0005575//cellular_component;GO:0016020//membrane;GO:0016021//integral component of membrane;GO:0031224//intrinsic component of membrane	-	-	--
Unigene0000541	0	0	0	0	0	0	0	0	0	0	0	0	--	XP_016379519.1 PREDICTED: single-pass membrane and coiled-coil domain-containing protein 3-like [Sinocyclocheilus rhinocerous]	-	-	-	-	GO:0005575//cellular_component;GO:0005743//mitochondrial inner membrane;GO:0005750//mitochondrial respiratory chain complex III;GO:0016020//membrane;GO:0016021//integral component of membrane;GO:0031224//intrinsic component of membrane	-	GO:0006122//mitochondrial electron transport, ubiquinol to cytochrome c	--
Unigene0000542	0.223	0	0.232	0	0	0.201	1	0	1	0	0	1	--	-	-	-	-	-	-	-	-	--
Unigene0000543	0.2	0.578	1.666	0	0.191	0.09	2	6	16	0	2	1	--	-	-	-	-	-	-	-	-	--
Unigene0000544	8.93	8.987	6.17	8.823	8.03	8.177	262	274	174	264	247	266	AMT	XP_016379784.1 PREDICTED: aminomethyltransferase, mitochondrial-like isoform X1 [Sinocyclocheilus rhinocerous]	Metabolism;Metabolism;Metabolism;Metabolism;Metabolism	Global and overview maps;Global and overview maps;Carbohydrate metabolism;Amino acid metabolism;Metabolism of cofactors and vitamins	ko01100//Metabolic pathways;ko01200//Carbon metabolism;ko00630//Glyoxylate and dicarboxylate metabolism;ko00260//Glycine, serine and threonine metabolism;ko00670//One carbon pool by folate	K00605;K00605;K00605;K00605;K00605	GO:0005575//cellular_component;GO:0005576//extracellular region;GO:0005622//intracellular anatomical structure;GO:0005634//nucleus;GO:0005654//nucleoplasm;GO:0005737//cytoplasm;GO:0005739//mitochondrion;GO:0005740//mitochondrial envelope;GO:0005743//mitochondrial inner membrane;GO:0005759//mitochondrial matrix;GO:0005829//cytosol;GO:0005840//ribosome;GO:0005960//glycine cleavage complex;GO:000950…	GO:0003674//molecular_function;GO:0003824//catalytic activity;GO:0004047//aminomethyltransferase activity;GO:0005488//binding;GO:0005504//fatty acid binding;GO:0008168//methyltransferase activity;GO:0008289//lipid binding;GO:0008483//transaminase activity;GO:0016740//transferase activity;GO:0016741//transferase activity, transferring one-carbon groups;GO:0016769//transferase activity, transferrin…	GO:0001505//regulation of neurotransmitter levels;GO:0006082//organic acid metabolic process;GO:0006520//cellular amino acid metabolic process;GO:0006544//glycine metabolic process;GO:0006546//glycine catabolic process;GO:0006730//one-carbon metabolic process;GO:0006807//nitrogen compound metabolic process;GO:0008150//biological_process;GO:0008152//metabolic process;GO:0009056//catabolic process;…	--
Unigene0000545	0.026	0.025	0.027	0	0	0.162	1	1	1	0	0	7	Col8a1	XP_016383250.1 PREDICTED: collagen alpha-1(VIII) chain-like [Sinocyclocheilus rhinocerous]	-	-	-	-	-	-	-	--
Unigene0000546	0.555	0.668	1.733	0.408	0.066	1.878	8	10	24	6	1	30	--	-	-	-	-	-	-	-	-	--
Unigene0000547	0.495	0.423	1.716	0.269	0.21	1.785	9	8	30	5	4	36	--	-	-	-	-	-	-	-	-	--
Unigene0000548	6.679	5.593	6.101	5.054	5.669	7.281	254	221	223	196	226	307	TBC1D22B	KAF4114475.1 hypothetical protein G5714_004698 [Onychostoma macrolepis]	-	-	-	-	GO:0005575//cellular_component;GO:0005622//intracellular anatomical structure;GO:0012505//endomembrane system	GO:0003674//molecular_function;GO:0005096//GTPase activator activity;GO:0005488//binding;GO:0005515//protein binding;GO:0008047//enzyme activator activity;GO:0019899//enzyme binding;GO:0030234//enzyme regulator activity;GO:0030695//GTPase regulator activity;GO:0031267//small GTPase binding;GO:0042802//identical protein binding;GO:0042803//protein homodimerization activity;GO:0046983//protein dime…	GO:0006810//transport;GO:0006886//intracellular protein transport;GO:0008104//protein localization;GO:0008150//biological_process;GO:0015031//protein transport;GO:0015833//peptide transport;GO:0031338//regulation of vesicle fusion;GO:0032879//regulation of localization;GO:0033036//macromolecule localization;GO:0033043//regulation of organelle organization;GO:0034613//cellular protein localization…	--
Unigene0000549	0.814	0.996	0.531	0.473	0.776	0.373	59	75	37	35	59	30	Akna	KAF4098740.1 hypothetical protein G5714_020770 [Onychostoma macrolepis]	-	-	-	-	GO:0001650//fibrillar center;GO:0005575//cellular_component;GO:0005622//intracellular anatomical structure;GO:0005634//nucleus;GO:0005654//nucleoplasm;GO:0005730//nucleolus;GO:0005737//cytoplasm;GO:0005813//centrosome;GO:0005815//microtubule organizing center;GO:0005829//cytosol;GO:0005856//cytoskeleton;GO:0015630//microtubule cytoskeleton;GO:0031974//membrane-enclosed lumen;GO:0031981//nuclear l…	GO:0000976//transcription cis-regulatory region binding;GO:0000977//RNA polymerase II transcription regulatory region sequence-specific DNA binding;GO:0000978//RNA polymerase II cis-regulatory region sequence-specific DNA binding;GO:0000981//DNA-binding transcription factor activity, RNA polymerase II-specific;GO:0000987//cis-regulatory region sequence-specific DNA binding;GO:0001067//transcripti…	GO:0006139//nucleobase-containing compound metabolic process;GO:0006351//transcription, DNA-templated;GO:0006355//regulation of transcription, DNA-templated;GO:0006357//regulation of transcription by RNA polymerase II;GO:0006366//transcription by RNA polymerase II;GO:0006725//cellular aromatic compound metabolic process;GO:0006807//nitrogen compound metabolic process;GO:0008150//biological_proces…	--
Unigene0000550	0	0.491	0.354	0	0	0	0	3	2	0	0	0	--	-	-	-	-	-	-	-	-	--
Unigene0000551	61.993	62.399	74.532	53.788	70.973	67.983	894	935	1033	791	1073	1087	PDCD6	KAF4095976.1 hypothetical protein G5714_023579 [Onychostoma macrolepis]	-	-	-	-	GO:0000139//Golgi membrane;GO:0000151//ubiquitin ligase complex;GO:0005575//cellular_component;GO:0005622//intracellular anatomical structure;GO:0005634//nucleus;GO:0005737//cytoplasm;GO:0005768//endosome;GO:0005783//endoplasmic reticulum;GO:0005789//endoplasmic reticulum membrane;GO:0005794//Golgi apparatus;GO:0005798//Golgi-associated vesicle;GO:0012505//endomembrane system;GO:0012506//vesicle …	GO:0000287//magnesium ion binding;GO:0003674//molecular_function;GO:0003824//catalytic activity;GO:0004175//endopeptidase activity;GO:0004197//cysteine-type endopeptidase activity;GO:0004198//calcium-dependent cysteine-type endopeptidase activity;GO:0005488//binding;GO:0005509//calcium ion binding;GO:0005515//protein binding;GO:0008233//peptidase activity;GO:0008234//cysteine-type peptidase activ…	GO:0001525//angiogenesis;GO:0001568//blood vessel development;GO:0001837//epithelial to mesenchymal transition;GO:0001932//regulation of protein phosphorylation;GO:0001934//positive regulation of protein phosphorylation;GO:0001936//regulation of endothelial cell proliferation;GO:0001938//positive regulation of endothelial cell proliferation;GO:0001944//vasculature development;GO:0006508//proteoly…	--
Unigene0000552	0	0	0	0	0	0.671	0	0	0	0	0	2	--	-	-	-	-	-	-	-	-	--
Unigene0000553	0.819	1.379	0.852	1.104	0.293	1.015	8	14	8	11	3	11	PDCD6	XP_037135314.1 programmed cell death protein 6 isoform X1 [Syngnathus acus]	-	-	-	-	GO:0000139//Golgi membrane;GO:0000151//ubiquitin ligase complex;GO:0005575//cellular_component;GO:0005622//intracellular anatomical structure;GO:0005634//nucleus;GO:0005737//cytoplasm;GO:0005768//endosome;GO:0005783//endoplasmic reticulum;GO:0005789//endoplasmic reticulum membrane;GO:0005794//Golgi apparatus;GO:0005798//Golgi-associated vesicle;GO:0012505//endomembrane system;GO:0012506//vesicle …	GO:0000287//magnesium ion binding;GO:0003674//molecular_function;GO:0003824//catalytic activity;GO:0004175//endopeptidase activity;GO:0004197//cysteine-type endopeptidase activity;GO:0004198//calcium-dependent cysteine-type endopeptidase activity;GO:0005488//binding;GO:0005509//calcium ion binding;GO:0005515//protein binding;GO:0008233//peptidase activity;GO:0008234//cysteine-type peptidase activ…	GO:0001525//angiogenesis;GO:0001568//blood vessel development;GO:0001837//epithelial to mesenchymal transition;GO:0001932//regulation of protein phosphorylation;GO:0001934//positive regulation of protein phosphorylation;GO:0001936//regulation of endothelial cell proliferation;GO:0001938//positive regulation of endothelial cell proliferation;GO:0001944//vasculature development;GO:0006508//proteoly…	--
Unigene0000554	0	0.266	0.576	0	0	0.749	0	1	2	0	0	3	--	-	-	-	-	-	-	-	-	--
Unigene0000555	0.405	0	0	0	0	0	1	0	0	0	0	0	--	-	-	-	-	-	-	GO:0003677//DNA binding;GO:0003899//DNA-directed 5'-3' RNA polymerase activity	GO:0006351//transcription, DNA-templated	--
Unigene0000556	0.903	2.173	2.975	1.623	0.861	2.172	6	15	19	11	6	16	Trim69	KTF89260.1 hypothetical protein cypCar_00041923, partial [Cyprinus carpio]	-	-	-	-	-	-	-	--
Unigene0000557	0	0.496	0.894	0	0.328	0.31	0	3	5	0	2	2	--	XP_016355455.1 PREDICTED: nuclear factor 7, ovary-like [Sinocyclocheilus anshuiensis]	-	-	-	-	GO:0016020//membrane	GO:0005524//ATP binding;GO:0018835//carbon phosphorus lyase activity	GO:0007059//chromosome segregation;GO:0019634//organic phosphonate metabolic process;GO:0030261//chromosome condensation;GO:0048193//Golgi vesicle transport	--
Unigene0000558	0	0	0	0	0	0.144	0	0	0	0	0	1	--	-	-	-	-	-	-	-	-	--
Unigene0000559	0	0	0	0	0.189	0.179	0	0	0	0	1	1	--	-	-	-	-	-	-	-	-	--
Unigene0000560	0	0	0	0	0	0	0	0	0	0	0	0	--	-	-	-	-	-	GO:0005576//extracellular region;GO:0042600//egg chorion	GO:0005213//structural constituent of egg chorion	GO:0007304//chorion-containing eggshell formation	--
Unigene0000562	1.059	0.146	0.472	0	0.289	0	7	1	3	0	2	0	--	-	-	-	-	-	-	-	-	--
Unigene0000563	0.661	0.636	0.229	0	0.42	0	3	3	1	0	2	0	--	-	-	-	-	-	-	-	-	--
Unigene0000564	0	0.2	0	0	0.198	0.374	0	1	0	0	1	2	--	-	-	-	-	-	-	-	-	--
Unigene0000565	2.583	2.19	2.688	1.87	1.877	2.441	42	37	42	31	32	44	--	-	-	-	-	-	-	-	-	--
Unigene0000566	0	0	0	0	0	0	0	0	0	0	0	0	--	-	-	-	-	-	-	-	-	--
Unigene0000567	0	0	0	0	0	0	0	0	0	0	0	0	--	-	-	-	-	-	-	-	GO:0006260//DNA replication	--
Unigene0000568	0	0	0	0	0	0	0	0	0	0	0	0	--	-	-	-	-	-	-	-	-	--
Unigene0000569	0	0	0	0	0	0	0	0	0	0	0	0	--	-	-	-	-	-	-	-	-	--
Unigene0000570	0	0	0	0	0	0	0	0	0	0	0	0	--	-	-	-	-	-	-	-	-	--
Unigene0000571	0	0	0	0	0	0	0	0	0	0	0	0	--	-	-	-	-	-	-	-	-	--
Unigene0000572	0	0.236	0	0	0.468	0	0	1	0	0	2	0	--	-	-	-	-	-	-	-	-	--
Unigene0000573	0.169	0	0.351	0.496	0	0	1	0	2	3	0	0	--	-	-	-	-	-	-	-	GO:0030431//sleep;GO:0032222//regulation of synaptic transmission, cholinergic;GO:1903818//positive regulation of voltage-gated potassium channel activity	--
Unigene0000574	0	0.113	0.081	0.038	0.037	0	0	3	2	1	1	0	--	-	-	-	-	-	-	-	-	--
Unigene0000575	0.065	0.078	0.084	0.079	0.185	0.073	4	5	5	5	12	5	RIMS3	XP_026112178.1 regulating synaptic membrane exocytosis protein 3-like [Carassius auratus]	-	-	-	-	-	-	-	--
Unigene0000576	0	0	0.653	0	0	0	0	0	2	0	0	0	--	-	-	-	-	-	-	-	-	--
Unigene0000577	0.87	0.67	0.725	0.341	0.83	0.157	5	4	4	2	5	1	--	-	-	-	-	-	-	-	-	--
Unigene0000578	7.242	6.05	7.98	6.978	8.61	9.321	288	250	305	283	359	411	def6	XP_016390483.1 PREDICTED: differentially expressed in FDCP 6 homolog [Sinocyclocheilus rhinocerous]	-	-	-	-	-	-	-	--
Unigene0000579	1.286	0.825	0.074	0.42	0.341	0.644	18	12	1	6	5	10	--	-	-	-	-	-	-	-	-	--
Unigene0000580	12.424	16.14	16.98	12.827	13.337	17.123	303	409	398	319	341	463	Csnk1g2	XP_043103353.1 casein kinase I isoform X2 [Puntigrus tetrazona]	Environmental Information Processing;Environmental Information Processing	Signal transduction;Signal transduction	ko04340//Hedgehog signaling pathway;ko04341//Hedgehog signaling pathway - fly	K08958;K08958	-	GO:0004672//protein kinase activity;GO:0004674//protein serine/threonine kinase activity;GO:0005524//ATP binding	GO:0006468//protein phosphorylation	--
Unigene0000581	0	0.424	0	0	0	0	0	3	0	0	0	0	--	-	-	-	-	-	-	-	-	--
Unigene0000582	0	0.431	0	0	0	0	0	2	0	0	0	0	--	-	-	-	-	-	-	-	-	--
Unigene0000583	5.855	6.642	6.092	6.479	5.936	5.706	397	468	397	448	422	429	ttc37	KAF4112961.1 hypothetical protein G5714_005506 [Onychostoma macrolepis]	Genetic Information Processing	Folding, sorting and degradation	ko03018//RNA degradation	K12600	GO:0000785//chromatin;GO:0005575//cellular_component;GO:0005622//intracellular anatomical structure;GO:0005634//nucleus;GO:0005654//nucleoplasm;GO:0005694//chromosome;GO:0005737//cytoplasm;GO:0005829//cytosol;GO:0031974//membrane-enclosed lumen;GO:0031981//nuclear lumen;GO:0032991//protein-containing complex;GO:0035327//transcriptionally active chromatin;GO:0043226//organelle;GO:0043227//membrane…	GO:0003674//molecular_function;GO:0003676//nucleic acid binding;GO:0003677//DNA binding;GO:0005215//transporter activity;GO:0005488//binding;GO:0005515//protein binding;GO:0008318//protein prenyltransferase activity;GO:0097159//organic cyclic compound binding;GO:1901363//heterocyclic compound binding	GO:0000184//nuclear-transcribed mRNA catabolic process, nonsense-mediated decay;GO:0000288//nuclear-transcribed mRNA catabolic process, deadenylation-dependent decay;GO:0000291//nuclear-transcribed mRNA catabolic process, exonucleolytic;GO:0000956//nuclear-transcribed mRNA catabolic process;GO:0002252//immune effector process;GO:0002376//immune system process;GO:0006139//nucleobase-containing com…	--
Unigene0000584	0.667	0.257	0.278	0	0.254	0	5	2	2	0	2	0	--	-	-	-	-	-	-	-	-	--
Unigene0000585	0	0	0	0.252	0	0	0	0	0	1	0	0	--	-	-	-	-	-	-	-	-	--
Unigene0000586	0	0.159	0	0	0	0.149	0	1	0	0	0	1	--	-	-	-	-	-	-	-	-	--
Unigene0000587	0.481	0.695	1.627	0.944	0.803	1.085	4	6	13	8	7	10	--	XP_016115027.1 PREDICTED: gastrula zinc finger protein XlCGF8.2DB-like isoform X1 [Sinocyclocheilus grahami]	Human Diseases	Infectious disease: viral	ko05168//Herpes simplex virus 1 infection	K09228	-	-	-	--
Unigene0000588	0	0	0	0	0.694	0.437	0	0	0	0	3	2	--	-	-	-	-	-	-	-	-	--
Unigene0000589	0	0	0	0	0	0	0	0	0	0	0	0	--	-	-	-	-	-	-	-	-	--
Unigene0000590	0.03	0.01	0.041	0	0.028	0.036	3	1	4	0	3	4	UNC79	KAF4102637.1 hypothetical protein G5714_017437 [Onychostoma macrolepis]	-	-	-	-	GO:0005575//cellular_component;GO:0005886//plasma membrane;GO:0016020//membrane;GO:0016021//integral component of membrane;GO:0030424//axon;GO:0031224//intrinsic component of membrane;GO:0042995//cell projection;GO:0043005//neuron projection;GO:0071944//cell periphery;GO:0120025//plasma membrane bounded cell projection	GO:0003674//molecular_function	GO:0006810//transport;GO:0006811//ion transport;GO:0007610//behavior;GO:0007622//rhythmic behavior;GO:0007623//circadian rhythm;GO:0007626//locomotory behavior;GO:0008150//biological_process;GO:0009636//response to toxic substance;GO:0010033//response to organic substance;GO:0030534//adult behavior;GO:0032501//multicellular organismal process;GO:0032502//developmental process;GO:0034220//ion tran…	--
Unigene0000591	0	0	0	0	0	0	0	0	0	0	0	0	--	-	-	-	-	-	-	-	-	--
Unigene0000592	0.213	0	0.666	0	0	0	1	0	3	0	0	0	--	-	-	-	-	-	-	-	-	--
Unigene0000593	1.035	0.199	0	0	0	0.187	10	2	0	0	0	2	--	-	-	-	-	-	-	-	-	--
Unigene0000595	0.305	0	0	0	0	0	1	0	0	0	0	0	--	KTF88552.1 hypothetical protein cypCar_00036217 [Cyprinus carpio]	-	-	-	-	-	GO:0003677//DNA binding	-	--
Unigene0000596	0.163	0	0.17	0	0.311	0	1	0	1	0	2	0	--	-	-	-	-	-	-	-	-	--
Unigene0000597	17.389	14.855	23.001	20.692	18.344	24.394	623	553	792	756	689	969	Actl6a	XP_042581827.1 actin-like protein 6A [Cyprinus carpio]	Organismal Systems;Human Diseases	Environmental adaptation;Cancer: specific types	ko04714//Thermogenesis;ko05225//Hepatocellular carcinoma	K11340;K11340	GO:0000123//histone acetyltransferase complex;GO:0000228//nuclear chromosome;GO:0000785//chromatin;GO:0005575//cellular_component;GO:0005622//intracellular anatomical structure;GO:0005634//nucleus;GO:0005654//nucleoplasm;GO:0005694//chromosome;GO:0005761//mitochondrial ribosome;GO:0005840//ribosome;GO:0005886//plasma membrane;GO:0016020//membrane;GO:0016514//SWI/SNF complex;GO:0031011//Ino80 comp…	GO:0003674//molecular_function;GO:0003682//chromatin binding;GO:0003712//transcription coregulator activity;GO:0003713//transcription coactivator activity;GO:0003735//structural constituent of ribosome;GO:0005488//binding;GO:0140110//transcription regulator activity	GO:0001654//eye development;GO:0003407//neural retina development;GO:0006139//nucleobase-containing compound metabolic process;GO:0006259//DNA metabolic process;GO:0006281//DNA repair;GO:0006310//DNA recombination;GO:0006325//chromatin organization;GO:0006338//chromatin remodeling;GO:0006351//transcription, DNA-templated;GO:0006355//regulation of transcription, DNA-templated;GO:0006357//regulatio…	--
Unigene0000598	0	0	0	0	0	0	0	0	0	0	0	0	--	-	-	-	-	-	-	-	-	--
Unigene0000599	0.21	0.506	0.219	0.516	0.502	0	4	10	4	10	10	0	--	XP_026091191.1 complement factor H-related protein 1-like [Carassius auratus]	-	-	-	-	-	-	-	--
Unigene0000600	1.064	0	0	0.104	0.508	0.96	10	0	0	1	5	10	4	KAF4097767.1 hypothetical protein G5714_021775 [Onychostoma macrolepis]	-	-	-	-	-	-	-	--
Unigene0000601	0	0	0	0	0	0	0	0	0	0	0	0	F13b	XP_042568390.1 complement factor H-related protein 2-like [Cyprinus carpio]	-	-	-	-	GO:0016020//membrane	GO:0004930//G protein-coupled receptor activity	-	--
Unigene0000602	0.952	0.393	0.849	0	0.389	0	7	3	6	0	3	0	RPL19	XP_027602851.1 60S ribosomal protein L19 [Pipra filicauda]	Human Diseases;Genetic Information Processing	Infectious disease: viral;Translation	ko05171//Coronavirus disease - COVID-19;ko03010//Ribosome	K02885;K02885	GO:0005575//cellular_component;GO:0005622//intracellular anatomical structure;GO:0005737//cytoplasm;GO:0005829//cytosol;GO:0005840//ribosome;GO:0005844//polysome;GO:0015934//large ribosomal subunit;GO:0022625//cytosolic large ribosomal subunit;GO:0022626//cytosolic ribosome;GO:0032991//protein-containing complex;GO:0042788//polysomal ribosome;GO:0043226//organelle;GO:0043228//non-membrane-bounded…	GO:0003674//molecular_function;GO:0003676//nucleic acid binding;GO:0003723//RNA binding;GO:0003735//structural constituent of ribosome;GO:0005198//structural molecule activity;GO:0005488//binding;GO:0019843//rRNA binding;GO:0070180//large ribosomal subunit rRNA binding;GO:0097159//organic cyclic compound binding;GO:1901363//heterocyclic compound binding;GO:1990932//5.8S rRNA binding	GO:0000184//nuclear-transcribed mRNA catabolic process, nonsense-mediated decay;GO:0000956//nuclear-transcribed mRNA catabolic process;GO:0001889//liver development;GO:0002181//cytoplasmic translation;GO:0002376//immune system process;GO:0002520//immune system development;GO:0006139//nucleobase-containing compound metabolic process;GO:0006401//RNA catabolic process;GO:0006402//mRNA catabolic proc…	--
Unigene0000603	0.978	3.362	1.745	0.685	9.731	1.008	7	25	12	5	73	8	RPL19	XP_039372975.1 60S ribosomal protein L19 [Mauremys reevesii]	Human Diseases;Genetic Information Processing	Infectious disease: viral;Translation	ko05171//Coronavirus disease - COVID-19;ko03010//Ribosome	K02885;K02885	GO:0005840//ribosome	GO:0003735//structural constituent of ribosome	GO:0006412//translation	--
Unigene0000604	2.077	1.499	2.094	1.528	0.929	0.293	32	24	31	24	15	5	--	KAF4098271.1 hypothetical protein G5714_020301 [Onychostoma macrolepis]	-	-	-	-	-	-	-	--
Unigene0000605	0.322	1.241	2.682	0.948	0.615	1.744	1	4	8	3	2	6	--	-	-	-	-	-	-	-	-	--
Unigene0000606	0	0	0	0	0	0	0	0	0	0	0	0	--	-	-	-	-	-	-	-	-	--
Unigene0000607	1.835	0.196	0.212	0.2	0.194	0	9	1	1	1	1	0	--	-	-	-	-	-	-	-	-	--
Unigene0000608	0	0	0	0	0	0	0	0	0	0	0	0	--	-	-	-	-	-	-	-	-	--
Unigene0000609	3.089	5.021	7	1.616	1.048	2.167	45	76	98	24	16	35	--	KAF4097966.1 hypothetical protein G5714_021974 [Onychostoma macrolepis]	Human Diseases;Human Diseases	Cancer: specific types;Infectious disease: parasitic	ko05226//Gastric cancer;ko05146//Amoebiasis	K10955;K10955	-	-	-	--
Unigene0000610	0.251	0	0.261	0	0	0	1	0	1	0	0	0	--	-	-	-	-	-	-	-	-	--
Unigene0000612	0	0	0.237	0	0	0.205	0	0	1	0	0	1	--	-	-	-	-	-	-	-	-	--
Unigene0000613	3.305	3.627	5.09	3.501	2.333	2.087	50	57	74	54	37	35	--	XP_016086568.1 PREDICTED: immunoglobulin superfamily member 3-like [Sinocyclocheilus grahami]	-	-	-	-	-	-	-	--
Unigene0000614	0	0.215	0.699	0	0	0.808	0	1	3	0	0	4	--	-	-	-	-	-	-	-	-	--
Unigene0000615	0.284	0.592	0.591	0.742	1.218	0.469	6	13	12	16	27	11	HELB	XP_016430115.1 PREDICTED: DNA helicase B-like [Sinocyclocheilus rhinocerous]	-	-	-	-	GO:0000228//nuclear chromosome;GO:0000428//DNA-directed RNA polymerase complex;GO:0005575//cellular_component;GO:0005622//intracellular anatomical structure;GO:0005634//nucleus;GO:0005657//replication fork;GO:0005658//alpha DNA polymerase:primase complex;GO:0005662//DNA replication factor A complex;GO:0005694//chromosome;GO:0005737//cytoplasm;GO:0009338//exodeoxyribonuclease V complex;GO:0030880/…	GO:0000166//nucleotide binding;GO:0003674//molecular_function;GO:0003676//nucleic acid binding;GO:0003678//DNA helicase activity;GO:0003723//RNA binding;GO:0003724//RNA helicase activity;GO:0003824//catalytic activity;GO:0004386//helicase activity;GO:0005488//binding;GO:0005524//ATP binding;GO:0008094//ATP-dependent activity, acting on DNA;GO:0008186//ATP-dependent activity, acting on RNA;GO:0008…	GO:0000018//regulation of DNA recombination;GO:0006139//nucleobase-containing compound metabolic process;GO:0006259//DNA metabolic process;GO:0006260//DNA replication;GO:0006261//DNA-dependent DNA replication;GO:0006269//DNA replication, synthesis of RNA primer;GO:0006281//DNA repair;GO:0006282//regulation of DNA repair;GO:0006310//DNA recombination;GO:0006396//RNA processing;GO:0006725//cellular…	--
Unigene0000616	0	0.291	0	0	0	0	0	1	0	0	0	0	--	-	-	-	-	-	-	-	-	--
Unigene0000617	0.535	0.343	1.113	0.175	0.68	1.125	3	2	6	1	4	7	--	-	-	-	-	-	-	-	-	--
Unigene0000618	0.981	0	0	0.321	0.208	2.752	9	0	0	3	2	28	--	XP_016147513.1 PREDICTED: cytotoxin 6-like [Sinocyclocheilus grahami]	-	-	-	-	-	-	-	--
Unigene0000619	1.59	1.618	2.926	1.649	1.205	1.204	156	165	276	165	124	131	--	BAE46430.1 reverse transcriptase [Danio rerio]	-	-	-	-	-	GO:0003964//RNA-directed DNA polymerase activity;GO:0005525//GTP binding	GO:0000373//Group II intron splicing	--
Unigene0000620	1.788	3.728	3.41	0.818	1.478	1.989	30	65	55	14	26	37	--	XP_026080688.1 CD276 antigen-like [Carassius auratus]	Environmental Information Processing	Signaling molecules and interaction	ko04514//Cell adhesion molecules	K06746	-	-	-	--
Unigene0000621	6.282	7.981	8.105	5.914	2.876	9.066	25	33	31	24	12	40	--	XP_038591448.1 uncharacterized protein LOC119915779, partial [Micropterus salmoides]	-	-	-	-	-	-	-	--
Unigene0000622	91.534	115.822	165.748	44.829	73.619	59.009	1760	2314	3063	879	1484	1258	CD276	KAF4105982.1 hypothetical protein G5714_013644 [Onychostoma macrolepis]	Environmental Information Processing	Signaling molecules and interaction	ko04514//Cell adhesion molecules	K06746	-	-	-	--
Unigene0000623	0.236	0.454	1.227	1.619	1.05	0.993	3	6	15	21	14	14	--	XP_038591448.1 uncharacterized protein LOC119915779, partial [Micropterus salmoides]	-	-	-	-	-	-	-	--
Unigene0000624	0.937	7.214	1.072	0.092	0.715	0.423	10	80	11	1	8	5	--	XP_038591448.1 uncharacterized protein LOC119915779, partial [Micropterus salmoides]	-	-	-	-	-	-	-	--
Unigene0000625	0	0	0	0	0	0	0	0	0	0	0	0	--	-	-	-	-	-	GO:0030176//integral component of endoplasmic reticulum membrane	GO:0030234//enzyme regulator activity	GO:0006874//cellular calcium ion homeostasis	--
Unigene0000626	1.019	1.307	2.473	2.664	2.267	1.225	3	4	7	8	7	4	--	XP_038591448.1 uncharacterized protein LOC119915779, partial [Micropterus salmoides]	-	-	-	-	-	-	-	--
Unigene0000627	0.088	0	0.092	0.173	0.168	0	1	0	1	2	2	0	--	-	-	-	-	-	-	-	-	--
Unigene0000628	0.094	0	0.049	0	0.134	0.085	2	0	1	0	3	2	--	KAF4109591.1 hypothetical protein G5714_008843 [Onychostoma macrolepis]	-	-	-	-	-	-	-	--
Unigene0000629	8.407	6.556	6.684	8.117	7.402	8.321	195	158	149	192	180	214	bcs1l	XP_026127284.1 mitochondrial chaperone BCS1 [Carassius auratus]	-	-	-	-	GO:0000502//proteasome complex;GO:0005575//cellular_component;GO:0005622//intracellular anatomical structure;GO:0005737//cytoplasm;GO:0005739//mitochondrion;GO:0005740//mitochondrial envelope;GO:0005743//mitochondrial inner membrane;GO:0005746//mitochondrial respirasome;GO:0005750//mitochondrial respiratory chain complex III;GO:0009379//Holliday junction helicase complex;GO:0016020//membrane;GO:0…	GO:0000166//nucleotide binding;GO:0003674//molecular_function;GO:0003723//RNA binding;GO:0003724//RNA helicase activity;GO:0003824//catalytic activity;GO:0004222//metalloendopeptidase activity;GO:0005215//transporter activity;GO:0005488//binding;GO:0005524//ATP binding;GO:0008320//protein transmembrane transporter activity;GO:0009378//four-way junction helicase activity;GO:0016462//pyrophosphatas…	GO:0006310//DNA recombination;GO:0006508//proteolysis;GO:0006810//transport;GO:0006996//organelle organization;GO:0007005//mitochondrion organization;GO:0007006//mitochondrial membrane organization;GO:0008104//protein localization;GO:0008150//biological_process;GO:0008535//respiratory chain complex IV assembly;GO:0009987//cellular process;GO:0010257//NADH dehydrogenase complex assembly;GO:0010498…	--
Unigene0000630	0.64	0.616	0.666	0.837	0	0	3	3	3	4	0	0	--	-	-	-	-	-	-	-	-	--
Unigene0000631	6.941	7.763	9.453	7.036	5.427	7.448	327	380	428	338	268	389	Rilp	KAF4104201.1 hypothetical protein G5714_015188 [Onychostoma macrolepis]	Human Diseases;Cellular Processes	Infectious disease: bacterial;Transport and catabolism	ko05132//Salmonella infection;ko04145//Phagosome	K13883;K13883	GO:0000323//lytic vacuole;GO:0005575//cellular_component;GO:0005622//intracellular anatomical structure;GO:0005737//cytoplasm;GO:0005764//lysosome;GO:0005765//lysosomal membrane;GO:0005768//endosome;GO:0005770//late endosome;GO:0005773//vacuole;GO:0005774//vacuolar membrane;GO:0005815//microtubule organizing center;GO:0005829//cytosol;GO:0005856//cytoskeleton;GO:0005929//cilium;GO:0010008//endoso…	GO:0003674//molecular_function;GO:0005488//binding;GO:0005515//protein binding;GO:0019899//enzyme binding;GO:0031267//small GTPase binding;GO:0046983//protein dimerization activity;GO:0051020//GTPase binding;GO:0051959//dynein light intermediate chain binding	GO:0006810//transport;GO:0006900//vesicle budding from membrane;GO:0006996//organelle organization;GO:0007032//endosome organization;GO:0007034//vacuolar transport;GO:0007041//lysosomal transport;GO:0008104//protein localization;GO:0008150//biological_process;GO:0008333//endosome to lysosome transport;GO:0009892//negative regulation of metabolic process;GO:0009893//positive regulation of metaboli…	--
Unigene0000632	16.962	20.682	18.255	16.757	18.286	22.74	1075	1362	1112	1083	1215	1598	AP1G1	KAF4110578.1 hypothetical protein G5714_007609 [Onychostoma macrolepis]	Human Diseases;Cellular Processes	Infectious disease: viral;Transport and catabolism	ko05170//Human immunodeficiency virus 1 infection;ko04142//Lysosome	K12391;K12391	GO:0000139//Golgi membrane;GO:0000323//lytic vacuole;GO:0005575//cellular_component;GO:0005622//intracellular anatomical structure;GO:0005737//cytoplasm;GO:0005764//lysosome;GO:0005765//lysosomal membrane;GO:0005768//endosome;GO:0005773//vacuole;GO:0005774//vacuolar membrane;GO:0005794//Golgi apparatus;GO:0005798//Golgi-associated vesicle;GO:0005802//trans-Golgi network;GO:0005829//cytosol;GO:000…	GO:0003674//molecular_function;GO:0005215//transporter activity;GO:0005488//binding;GO:0005515//protein binding;GO:0005518//collagen binding;GO:0008022//protein C-terminus binding;GO:0008092//cytoskeletal protein binding;GO:0019894//kinesin binding;GO:0019899//enzyme binding;GO:0030276//clathrin binding;GO:0030742//GTP-dependent protein binding;GO:0031267//small GTPase binding;GO:0044877//protein…	GO:0000226//microtubule cytoskeleton organization;GO:0001654//eye development;GO:0001910//regulation of leukocyte mediated cytotoxicity;GO:0001912//positive regulation of leukocyte mediated cytotoxicity;GO:0002376//immune system process;GO:0002478//antigen processing and presentation of exogenous peptide antigen;GO:0002495//antigen processing and presentation of peptide antigen via MHC class II;G…	--
Unigene0000633	3.808	4.051	2.711	2.752	3.441	5.242	19	21	13	14	18	29	--	-	-	-	-	-	-	-	-	--
Unigene0000634	6.1	7.618	5.686	6.053	6.061	9.448	336	436	301	340	350	577	abhd12	XP_016125244.1 PREDICTED: monoacylglycerol lipase ABHD12 isoform X2 [Sinocyclocheilus grahami]	-	-	-	-	GO:0005575//cellular_component;GO:0005622//intracellular anatomical structure;GO:0005737//cytoplasm;GO:0005739//mitochondrion;GO:0005886//plasma membrane;GO:0005887//integral component of plasma membrane;GO:0008328//ionotropic glutamate receptor complex;GO:0016020//membrane;GO:0016021//integral component of membrane;GO:0030425//dendrite;GO:0031224//intrinsic component of membrane;GO:0031226//intr…	GO:0003674//molecular_function;GO:0003824//catalytic activity;GO:0004620//phospholipase activity;GO:0004622//lysophospholipase activity;GO:0008474//palmitoyl-(protein) hydrolase activity;GO:0016298//lipase activity;GO:0016787//hydrolase activity;GO:0016788//hydrolase activity, acting on ester bonds;GO:0016790//thiolester hydrolase activity;GO:0047372//acylglycerol lipase activity;GO:0047570//3-ox…	GO:0001654//eye development;GO:0002084//protein depalmitoylation;GO:0003407//neural retina development;GO:0006464//cellular protein modification process;GO:0006575//cellular modified amino acid metabolic process;GO:0006629//lipid metabolic process;GO:0006638//neutral lipid metabolic process;GO:0006639//acylglycerol metabolic process;GO:0006644//phospholipid metabolic process;GO:0006650//glyceroph…	--
Unigene0000635	1.657	1.063	0	1.408	1.264	2.988	15	10	0	13	12	30	--	-	-	-	-	-	-	-	-	--
Unigene0000636	1.673	1.523	1.835	1.197	2.027	3.997	37	35	39	27	47	98	--	-	-	-	-	-	-	-	-	--
Unigene0000637	0.95	0.686	0.741	0	0.906	0.428	4	3	3	0	4	2	--	-	-	-	-	-	-	-	-	--
Unigene0000638	16.869	15.775	14.159	21.232	15.51	12.783	388	377	313	498	374	326	Ascc1	KAF4106258.1 hypothetical protein G5714_012248 [Onychostoma macrolepis]	-	-	-	-	GO:0005575//cellular_component;GO:0005622//intracellular anatomical structure;GO:0005634//nucleus;GO:0005654//nucleoplasm;GO:0005667//transcription regulator complex;GO:0031594//neuromuscular junction;GO:0031974//membrane-enclosed lumen;GO:0031981//nuclear lumen;GO:0032991//protein-containing complex;GO:0043226//organelle;GO:0043227//membrane-bounded organelle;GO:0043229//intracellular organelle;…	GO:0003674//molecular_function;GO:0003676//nucleic acid binding;GO:0003723//RNA binding;GO:0005488//binding;GO:0097159//organic cyclic compound binding;GO:1901363//heterocyclic compound binding	GO:0006139//nucleobase-containing compound metabolic process;GO:0006259//DNA metabolic process;GO:0006281//DNA repair;GO:0006304//DNA modification;GO:0006307//DNA dealkylation involved in DNA repair;GO:0006351//transcription, DNA-templated;GO:0006355//regulation of transcription, DNA-templated;GO:0006725//cellular aromatic compound metabolic process;GO:0006807//nitrogen compound metabolic process…	--
Unigene0000639	0.186	0.359	1.163	0.365	0	1.008	1	2	6	2	0	6	--	-	-	-	-	-	-	-	-	--
Unigene0000640	31.686	34.893	40.451	28.766	28.285	39.761	1886	2158	2314	1746	1765	2624	chmp2a	KAF4106530.1 hypothetical protein G5714_012520 [Onychostoma macrolepis]	-	-	-	-	GO:0000123//histone acetyltransferase complex;GO:0005575//cellular_component;GO:0005622//intracellular anatomical structure;GO:0005634//nucleus;GO:0005654//nucleoplasm;GO:0031248//protein acetyltransferase complex;GO:0031974//membrane-enclosed lumen;GO:0031981//nuclear lumen;GO:0032991//protein-containing complex;GO:0043226//organelle;GO:0043227//membrane-bounded organelle;GO:0043229//intracellul…	-	GO:0006325//chromatin organization;GO:0006464//cellular protein modification process;GO:0006473//protein acetylation;GO:0006475//internal protein amino acid acetylation;GO:0006807//nitrogen compound metabolic process;GO:0006996//organelle organization;GO:0007034//vacuolar transport;GO:0008150//biological_process;GO:0008152//metabolic process;GO:0009987//cellular process;GO:0016043//cellular compo…	--
Unigene0000641	0	0	0	0	0	0	0	0	0	0	0	0	--	-	-	-	-	-	-	-	-	--
Unigene0000642	9.345	8.684	2.976	6.399	6.301	2.906	232	224	71	162	164	80	--	-	-	-	-	-	-	-	-	--
Unigene0000643	3.64	3.438	9.819	4.032	6.301	7.113	54	53	140	61	98	117	--	-	-	-	-	-	-	-	-	--
Unigene0000644	0	0	0.627	1.182	0	0.181	0	0	3	6	0	1	--	-	-	-	-	-	-	-	-	--
Unigene0000645	0	0.285	0.154	1.162	0.282	0	0	2	1	8	2	0	--	-	-	-	-	-	-	-	-	--
Unigene0000646	0	0.196	0.847	0.199	0.194	0.183	0	1	4	1	1	1	--	-	-	-	-	-	-	-	-	--
Unigene0000647	0	0	0.04	0	0	0.244	0	0	1	0	0	7	CYP2J2	XP_016307411.1 PREDICTED: cytochrome P450 2J2-like [Sinocyclocheilus anshuiensis]	-	-	-	-	-	GO:0005506//iron ion binding;GO:0016705//oxidoreductase activity, acting on paired donors, with incorporation or reduction of molecular oxygen;GO:0020037//heme binding	-	--
Unigene0000648	0.209	0	0.145	0.205	0	0.063	3	0	2	3	0	1	C20orf27	XP_042616381.1 UPF0687 protein C20orf27 homolog isoform X1 [Cyprinus carpio]	-	-	-	-	-	-	-	--
Unigene0000649	0	0	0	0	0	0	0	0	0	0	0	0	--	-	-	-	-	-	-	-	-	--
Unigene0000650	0	0	0	0	0	0	0	0	0	0	0	0	--	-	-	-	-	-	-	-	-	--
Unigene0000651	0	0	0.627	0	0	0	0	0	3	0	0	0	--	-	-	-	-	-	-	-	-	--
Unigene0000652	3.28	2.671	2.7	3.817	4.71	4.551	91	77	72	108	137	140	Cyp2j3	KAF4099485.1 hypothetical protein G5714_019611 [Onychostoma macrolepis]	Metabolism;Human Diseases;Organismal Systems;Organismal Systems;Metabolism;Organismal Systems;Metabolism	Global and overview maps;Cardiovascular disease;Nervous system;Sensory system;Lipid metabolism;Endocrine system;Lipid metabolism	ko01100//Metabolic pathways;ko05417//Lipid and atherosclerosis;ko04726//Serotonergic synapse;ko04750//Inflammatory mediator regulation of TRP channels;ko00590//Arachidonic acid metabolism;ko04913//Ovarian steroidogenesis;ko00591//Linoleic acid metabolism	K07418;K07418;K07418;K07418;K07418;K07418;K07418	-	GO:0005506//iron ion binding;GO:0016705//oxidoreductase activity, acting on paired donors, with incorporation or reduction of molecular oxygen;GO:0020037//heme binding	-	--
Unigene0000653	0.769	1.017	0.6	0.188	2.108	1.907	8	11	6	2	23	22	CYP2J4	XP_018952251.1 cytochrome P450 2J4-like [Cyprinus carpio]	Metabolism;Human Diseases;Organismal Systems;Organismal Systems;Metabolism;Organismal Systems;Metabolism	Global and overview maps;Cardiovascular disease;Nervous system;Sensory system;Lipid metabolism;Endocrine system;Lipid metabolism	ko01100//Metabolic pathways;ko05417//Lipid and atherosclerosis;ko04726//Serotonergic synapse;ko04750//Inflammatory mediator regulation of TRP channels;ko00590//Arachidonic acid metabolism;ko04913//Ovarian steroidogenesis;ko00591//Linoleic acid metabolism	K07418;K07418;K07418;K07418;K07418;K07418;K07418	-	GO:0005506//iron ion binding;GO:0016705//oxidoreductase activity, acting on paired donors, with incorporation or reduction of molecular oxygen;GO:0020037//heme binding	-	--
Unigene0000654	0.205	0.197	0	0	0.782	0.924	1	1	0	0	4	5	--	-	-	-	-	-	-	-	-	--
Unigene0000655	0	0	0.244	0.23	0	0	0	0	1	1	0	0	--	-	-	-	-	-	-	-	-	--
Unigene0000656	0	0	0	0	0	0	0	0	0	0	0	0	--	-	-	-	-	-	-	-	-	--
Unigene0000657	0	0	0	0	0	0	0	0	0	0	0	0	--	-	-	-	-	-	-	-	-	--
Unigene0000658	0	0	0	0	0	0	0	0	0	0	0	0	--	-	-	-	-	-	-	-	-	--
Unigene0000659	0	0	0	0	0	0	0	0	0	0	0	0	--	-	-	-	-	-	-	-	-	--
Unigene0000660	0	0	0.339	0	0	0	0	0	1	0	0	0	--	-	-	-	-	-	-	-	-	--
Unigene0000662	0	0	0	0	0	0	0	0	0	0	0	0	--	-	-	-	-	-	GO:0016021//integral component of membrane	GO:0004932//mating-type factor pheromone receptor activity	GO:0007186//G protein-coupled receptor signaling pathway	--
Unigene0000663	2.625	1.824	2.162	1.215	1.878	1.118	72	52	57	34	54	34	rasef	KAF4101431.1 hypothetical protein G5714_017863 [Onychostoma macrolepis]	-	-	-	-	GO:0005575//cellular_component;GO:0005622//intracellular anatomical structure;GO:0005737//cytoplasm;GO:0016020//membrane;GO:0048471//perinuclear region of cytoplasm	GO:0000166//nucleotide binding;GO:0001882//nucleoside binding;GO:0001883//purine nucleoside binding;GO:0003674//molecular_function;GO:0003824//catalytic activity;GO:0003924//GTPase activity;GO:0004553//hydrolase activity, hydrolyzing O-glycosyl compounds;GO:0005488//binding;GO:0005509//calcium ion binding;GO:0005524//ATP binding;GO:0005525//GTP binding;GO:0016462//pyrophosphatase activity;GO:0016…	GO:0000272//polysaccharide catabolic process;GO:0007059//chromosome segregation;GO:0030261//chromosome condensation	--
Unigene0000664	0	0	0	0	0.294	0	0	0	0	0	1	0	--	-	-	-	-	-	-	-	-	--
Unigene0000665	0	0.367	0	0	0.727	0	0	2	0	0	4	0	--	-	-	-	-	-	GO:0016021//integral component of membrane	GO:0016627//oxidoreductase activity, acting on the CH-CH group of donors	GO:0006784//heme A biosynthetic process	--
Unigene0000666	0	0	0	0.212	0.619	0.585	0	0	0	1	3	3	--	-	-	-	-	-	-	-	-	--
Unigene0000667	0	0	0	0.677	0	0	0	0	0	2	0	0	--	-	-	-	-	-	-	-	-	--
Unigene0000668	0	0	0.699	0	0	0.606	0	0	3	0	0	3	--	-	-	-	-	-	-	-	-	--
Unigene0000669	0	0	0.386	0	0	0	0	0	2	0	0	0	--	-	-	-	-	-	-	-	-	--
Unigene0000670	0	0	0.752	0	0.23	0.435	0	0	3	0	1	2	--	ROK31175.1 hypothetical protein DPX16_4126 [Anabarilius grahami]	-	-	-	-	-	-	-	--
Unigene0000671	0.231	0	0.12	0.113	0.11	0.104	2	0	1	1	1	1	--	ROK31175.1 hypothetical protein DPX16_4126 [Anabarilius grahami]	-	-	-	-	-	-	-	--
Unigene0000672	0	0	0	0	0	0	0	0	0	0	0	0	--	-	-	-	-	-	-	-	-	--
Unigene0000673	1.164	1.792	1.817	0.457	0.999	0.63	10	16	15	4	9	6	--	XP_034162982.1 uncharacterized protein LOC117597896 [Pangasianodon hypophthalmus]	-	-	-	-	-	-	-	--
Unigene0000674	1.351	1.315	1.216	1.206	1.014	0.917	89	90	77	81	70	67	ebf1a	XP_043113829.1 transcription factor COE1-A isoform X1 [Puntigrus tetrazona]	-	-	-	-	GO:0005575//cellular_component;GO:0005622//intracellular anatomical structure;GO:0005634//nucleus;GO:0005654//nucleoplasm;GO:0031974//membrane-enclosed lumen;GO:0031981//nuclear lumen;GO:0043226//organelle;GO:0043227//membrane-bounded organelle;GO:0043229//intracellular organelle;GO:0043231//intracellular membrane-bounded organelle;GO:0043233//organelle lumen;GO:0070013//intracellular organelle l…	GO:0000976//transcription cis-regulatory region binding;GO:0000977//RNA polymerase II transcription regulatory region sequence-specific DNA binding;GO:0000978//RNA polymerase II cis-regulatory region sequence-specific DNA binding;GO:0000981//DNA-binding transcription factor activity, RNA polymerase II-specific;GO:0000987//cis-regulatory region sequence-specific DNA binding;GO:0001067//transcripti…	GO:0006139//nucleobase-containing compound metabolic process;GO:0006351//transcription, DNA-templated;GO:0006355//regulation of transcription, DNA-templated;GO:0006357//regulation of transcription by RNA polymerase II;GO:0006366//transcription by RNA polymerase II;GO:0006725//cellular aromatic compound metabolic process;GO:0006807//nitrogen compound metabolic process;GO:0007275//multicellular org…	--
Unigene0000675	0	0	0	0	0	0	0	0	0	0	0	0	--	-	-	-	-	-	-	-	-	--
Unigene0000676	0.934	0	0.243	0	0	0.421	4	0	1	0	0	2	--	-	-	-	-	-	GO:0016021//integral component of membrane	-	GO:0007155//cell adhesion;GO:0042246//tissue regeneration	--
Unigene0000677	1.645	1.621	2.119	0.691	0.785	3.109	42	43	52	18	21	88	--	KAF4103361.1 hypothetical protein G5714_016244 [Onychostoma macrolepis]	Environmental Information Processing;Environmental Information Processing;Human Diseases;Organismal Systems	Signaling molecules and interaction;Signal transduction;Immune disease;Immune system	ko04060//Cytokine-cytokine receptor interaction;ko04630//JAK-STAT signaling pathway;ko05323//Rheumatoid arthritis;ko04640//Hematopoietic cell lineage	K05417;K05417;K05417;K05417	-	-	-	--
Unigene0000678	0	1.381	0	0	0	0	0	4	0	0	0	0	--	-	-	-	-	-	-	-	-	--
Unigene0000679	0.136	0.131	0	0	0.26	0	1	1	0	0	2	0	--	-	-	-	-	-	-	-	-	--
Unigene0000680	0	0	0	0	0	0.147	0	0	0	0	0	1	--	-	-	-	-	-	-	-	-	--
Unigene0000681	0	0	0.348	0.328	0.159	0.452	0	0	2	2	1	3	--	-	-	-	-	-	-	-	-	--
Unigene0000682	0.566	0.233	0.252	0.634	0.617	1.239	7	3	3	8	8	17	--	XP_043114937.1 collagen alpha-5(IV) chain [Puntigrus tetrazona]	Human Diseases;Environmental Information Processing;Human Diseases;Cellular Processes;Organismal Systems;Human Diseases;Human Diseases;Organismal Systems;Human Diseases;Environmental Information Processing	Cancer: overview;Signal transduction;Infectious disease: viral;Cellular community - eukaryotes;Endocrine system;Endocrine and metabolic disease;Infectious disease: parasitic;Digestive system;Cancer: specific types;Signaling molecules and interaction	ko05200//Pathways in cancer;ko04151//PI3K-Akt signaling pathway;ko05165//Human papillomavirus infection;ko04510//Focal adhesion;ko04926//Relaxin signaling pathway;ko04933//AGE-RAGE signaling pathway in diabetic complications;ko05146//Amoebiasis;ko04974//Protein digestion and absorption;ko05222//Small cell lung cancer;ko04512//ECM-receptor interaction	K06237;K06237;K06237;K06237;K06237;K06237;K06237;K06237;K06237;K06237	-	-	-	--
Unigene0000683	0.065	0.037	0.027	0.076	0.049	0.023	5	3	2	6	4	2	Col4a2	KAF4104332.1 hypothetical protein G5714_015319 [Onychostoma macrolepis]	Human Diseases;Environmental Information Processing;Human Diseases;Cellular Processes;Organismal Systems;Human Diseases;Human Diseases;Organismal Systems;Human Diseases;Environmental Information Processing	Cancer: overview;Signal transduction;Infectious disease: viral;Cellular community - eukaryotes;Endocrine system;Endocrine and metabolic disease;Infectious disease: parasitic;Digestive system;Cancer: specific types;Signaling molecules and interaction	ko05200//Pathways in cancer;ko04151//PI3K-Akt signaling pathway;ko05165//Human papillomavirus infection;ko04510//Focal adhesion;ko04926//Relaxin signaling pathway;ko04933//AGE-RAGE signaling pathway in diabetic complications;ko05146//Amoebiasis;ko04974//Protein digestion and absorption;ko05222//Small cell lung cancer;ko04512//ECM-receptor interaction	K06237;K06237;K06237;K06237;K06237;K06237;K06237;K06237;K06237;K06237	GO:0005581//collagen trimer	GO:0005201//extracellular matrix structural constituent	-	--
Unigene0000684	0	0	0.083	0	0.076	0.216	0	0	1	0	1	3	--	XP_043114937.1 collagen alpha-5(IV) chain [Puntigrus tetrazona]	Human Diseases;Environmental Information Processing;Human Diseases;Cellular Processes;Organismal Systems;Human Diseases;Human Diseases;Organismal Systems;Human Diseases;Environmental Information Processing	Cancer: overview;Signal transduction;Infectious disease: viral;Cellular community - eukaryotes;Endocrine system;Endocrine and metabolic disease;Infectious disease: parasitic;Digestive system;Cancer: specific types;Signaling molecules and interaction	ko05200//Pathways in cancer;ko04151//PI3K-Akt signaling pathway;ko05165//Human papillomavirus infection;ko04510//Focal adhesion;ko04926//Relaxin signaling pathway;ko04933//AGE-RAGE signaling pathway in diabetic complications;ko05146//Amoebiasis;ko04974//Protein digestion and absorption;ko05222//Small cell lung cancer;ko04512//ECM-receptor interaction	K06237;K06237;K06237;K06237;K06237;K06237;K06237;K06237;K06237;K06237	-	-	-	--
Unigene0000685	6.832	8.499	8.801	8.022	10.197	12.24	147	190	182	176	230	292	Rhbdl2	XP_018973865.2 rhomboid-related protein 2 [Cyprinus carpio]	-	-	-	-	GO:0005575//cellular_component;GO:0005886//plasma membrane;GO:0005887//integral component of plasma membrane;GO:0016020//membrane;GO:0016021//integral component of membrane;GO:0031224//intrinsic component of membrane;GO:0071944//cell periphery	GO:0003674//molecular_function;GO:0003824//catalytic activity;GO:0004175//endopeptidase activity;GO:0004252//serine-type endopeptidase activity;GO:0005488//binding;GO:0005509//calcium ion binding;GO:0008233//peptidase activity;GO:0008236//serine-type peptidase activity;GO:0016787//hydrolase activity;GO:0017171//serine hydrolase activity;GO:0043167//ion binding;GO:0043169//cation binding;GO:004687…	GO:0006464//cellular protein modification process;GO:0006508//proteolysis;GO:0006807//nitrogen compound metabolic process;GO:0008150//biological_process;GO:0008152//metabolic process;GO:0010467//gene expression;GO:0016485//protein processing;GO:0019538//protein metabolic process;GO:0043170//macromolecule metabolic process;GO:0044238//primary metabolic process;GO:0051604//protein maturation;GO:007…	--
Unigene0000686	0	0	0	0	0	0	0	0	0	0	0	0	PCDHGC3	XP_016328534.1 PREDICTED: protocadherin alpha-2-like [Sinocyclocheilus anshuiensis]	-	-	-	-	GO:0016020//membrane	GO:0005509//calcium ion binding	GO:0007156//homophilic cell adhesion via plasma membrane adhesion molecules	--
Unigene0000687	0.071	0.068	0.443	0	0.271	0.128	1	1	6	0	4	2	PCDHGC3	XP_043106972.1 protocadherin alpha-2-like [Puntigrus tetrazona]	-	-	-	-	GO:0016020//membrane	GO:0005509//calcium ion binding	GO:0007156//homophilic cell adhesion via plasma membrane adhesion molecules	--
Unigene0000688	0.316	5.214	1.358	1.086	1.282	0.785	8	137	33	28	34	22	--	XP_016313652.1 PREDICTED: uncharacterized protein LOC107666734 [Sinocyclocheilus anshuiensis]	-	-	-	-	-	-	-	--
Unigene0000689	50.974	58.738	77.162	44.052	47.891	84.261	598	716	870	527	589	1096	chmp2b	XP_042572377.1 charged multivesicular body protein 2b [Cyprinus carpio]	Human Diseases;Human Diseases;Cellular Processes;Cellular Processes	Neurodegenerative disease;Neurodegenerative disease;Transport and catabolism;Cell growth and death	ko05022//Pathways of neurodegeneration - multiple diseases;ko05014//Amyotrophic lateral sclerosis;ko04144//Endocytosis;ko04217//Necroptosis	K12192;K12192;K12192;K12192	GO:0005575//cellular_component;GO:0005622//intracellular anatomical structure;GO:0005737//cytoplasm;GO:0005768//endosome;GO:0005770//late endosome;GO:0005829//cytosol;GO:0010008//endosome membrane;GO:0012505//endomembrane system;GO:0016020//membrane;GO:0031090//organelle membrane;GO:0031410//cytoplasmic vesicle;GO:0031902//late endosome membrane;GO:0031982//vesicle;GO:0043226//organelle;GO:004322…	-	GO:0006810//transport;GO:0007034//vacuolar transport;GO:0008104//protein localization;GO:0008150//biological_process;GO:0015031//protein transport;GO:0015833//peptide transport;GO:0033036//macromolecule localization;GO:0042886//amide transport;GO:0045184//establishment of protein localization;GO:0051179//localization;GO:0051234//establishment of localization;GO:0071702//organic substance transpor…	--
Unigene0000690	28.737	31.457	44.325	26.11	23.733	41.652	313	356	464	290	271	503	--	-	-	-	-	-	-	-	-	--
Unigene0000691	0	0	0	0	0	0	0	0	0	0	0	0	--	XP_026176392.1 uncharacterized protein LOC113138288 [Mastacembelus armatus]	-	-	-	-	-	-	-	--
Unigene0000692	0.67	1.231	1.711	0.119	0.232	0.385	11	21	27	2	4	7	--	-	-	-	-	-	-	-	-	--
Unigene0000693	0	0.285	0	0	0	0	0	1	0	0	0	0	--	-	-	-	-	-	-	-	-	--
Unigene0000694	0	0	0	0.36	0.175	0.331	0	0	0	2	1	2	--	-	-	-	-	-	-	-	-	--
Unigene0000695	0.198	0	0.206	0	0	0	1	0	1	0	0	0	--	-	-	-	-	-	GO:0030288//outer membrane-bounded periplasmic space	GO:0050380//undecaprenyl-diphosphatase activity	GO:0009252//peptidoglycan biosynthetic process;GO:0046677//response to antibiotic	--
Unigene0000696	0	0	0	0	0	0	0	0	0	0	0	0	--	-	-	-	-	-	-	-	-	--
Unigene0000697	0	0	0	0.176	0	0.324	0	0	0	1	0	2	--	XP_027035508.1 uncharacterized protein LOC113664101 [Tachysurus fulvidraco]	-	-	-	-	-	-	-	--
Unigene0000698	0.58	0.186	0.268	0.063	0	0.116	9	3	4	1	0	2	tmem211	XP_026068123.1 transmembrane protein 211-like [Carassius auratus]	-	-	-	-	GO:0016021//integral component of membrane	-	-	--
Unigene0000699	0.341	0.329	0.304	0.287	0.233	0.22	7	7	6	6	5	5	--	-	-	-	-	-	-	-	-	--
Unigene0000700	0	0	0	0	0	0	0	0	0	0	0	0	--	-	-	-	-	-	-	-	-	--
Unigene0000701	0.577	0.079	0.143	0.296	0.341	0.124	21	3	5	11	13	5	tshr	XP_016300724.1 PREDICTED: thyrotropin receptor-like [Sinocyclocheilus anshuiensis]	Environmental Information Processing;Environmental Information Processing;Organismal Systems;Human Diseases;Organismal Systems	Signaling molecules and interaction;Signal transduction;Endocrine system;Immune disease;Endocrine system	ko04080//Neuroactive ligand-receptor interaction;ko04024//cAMP signaling pathway;ko04918//Thyroid hormone synthesis;ko05320//Autoimmune thyroid disease;ko04923//Regulation of lipolysis in adipocytes	K04249;K04249;K04249;K04249;K04249	GO:0005575//cellular_component;GO:0005622//intracellular anatomical structure;GO:0005886//plasma membrane;GO:0005887//integral component of plasma membrane;GO:0009986//cell surface;GO:0016020//membrane;GO:0016021//integral component of membrane;GO:0016323//basolateral plasma membrane;GO:0031224//intrinsic component of membrane;GO:0031226//intrinsic component of plasma membrane;GO:0032991//protein…	GO:0001653//peptide receptor activity;GO:0003674//molecular_function;GO:0004888//transmembrane signaling receptor activity;GO:0004930//G protein-coupled receptor activity;GO:0004996//thyroid-stimulating hormone receptor activity;GO:0005488//binding;GO:0005515//protein binding;GO:0008528//G protein-coupled peptide receptor activity;GO:0016500//protein-hormone receptor activity;GO:0038023//signalin…	GO:0001775//cell activation;GO:0002376//immune system process;GO:0002520//immune system development;GO:0002521//leukocyte differentiation;GO:0007154//cell communication;GO:0007165//signal transduction;GO:0007166//cell surface receptor signaling pathway;GO:0007186//G protein-coupled receptor signaling pathway;GO:0007187//G protein-coupled receptor signaling pathway, coupled to cyclic nucleotide se…	--
Unigene0000702	23.82	28.917	23.765	12.932	10.893	11.845	876	1105	840	485	420	483	Noct	KAF4104937.1 hypothetical protein G5714_014268 [Onychostoma macrolepis]	-	-	-	-	GO:0000932//P-body;GO:0005575//cellular_component;GO:0005622//intracellular anatomical structure;GO:0005634//nucleus;GO:0005654//nucleoplasm;GO:0005737//cytoplasm;GO:0031974//membrane-enclosed lumen;GO:0031981//nuclear lumen;GO:0032991//protein-containing complex;GO:0035770//ribonucleoprotein granule;GO:0036464//cytoplasmic ribonucleoprotein granule;GO:0043226//organelle;GO:0043227//membrane-boun…	GO:0000175//3'-5'-exoribonuclease activity;GO:0003674//molecular_function;GO:0003676//nucleic acid binding;GO:0003700//DNA-binding transcription factor activity;GO:0003723//RNA binding;GO:0003729//mRNA binding;GO:0003824//catalytic activity;GO:0004518//nuclease activity;GO:0004527//exonuclease activity;GO:0004532//exoribonuclease activity;GO:0004535//poly(A)-specific ribonuclease activity;GO:0004…	GO:0000288//nuclear-transcribed mRNA catabolic process, deadenylation-dependent decay;GO:0000290//deadenylation-dependent decapping of nuclear-transcribed mRNA;GO:0000956//nuclear-transcribed mRNA catabolic process;GO:0002237//response to molecule of bacterial origin;GO:0006139//nucleobase-containing compound metabolic process;GO:0006351//transcription, DNA-templated;GO:0006355//regulation of tra…	--
Unigene0000703	1.318	0.938	1.486	1.158	0.838	1.127	96	71	104	86	64	91	prkcbb	XP_016148852.1 PREDICTED: protein kinase C beta type isoform X1 [Sinocyclocheilus grahami]	Human Diseases;Human Diseases;Environmental Information Processing;Environmental Information Processing;Human Diseases;Human Diseases;Human Diseases;Cellular Processes;Human Diseases;Human Diseases;Environmental Information Processing;Environmental Information Processing;Organismal Systems;Human Diseases;Organismal Systems;Human Diseases;Human Diseases;Organismal Systems;Organismal Systems;Human …	Neurodegenerative disease;Cancer: overview;Signal transduction;Signal transduction;Infectious disease: viral;Cardiovascular disease;Cancer: overview;Cellular community - eukaryotes;Infectious disease: viral;Infectious disease: viral;Signal transduction;Signal transduction;Endocrine system;Cancer: overview;Nervous system;Neurodegenerative disease;Cancer: overview;Immune system;Nervous system;Infec…	ko05022//Pathways of neurodegeneration - multiple diseases;ko05200//Pathways in cancer;ko04020//Calcium signaling pathway;ko04010//MAPK signaling pathway;ko05171//Coronavirus disease - COVID-19;ko05415//Diabetic cardiomyopathy;ko05205//Proteoglycans in cancer;ko04510//Focal adhesion;ko05170//Human immunodeficiency virus 1 infection;ko05163//Human cytomegalovirus infection;ko04015//Rap1 signaling …	K19662;K19662;K19662;K19662;K19662;K19662;K19662;K19662;K19662;K19662;K19662;K19662;K19662;K19662;K19662;K19662;K19662;K19662;K19662;K19662;K19662;K19662;K19662;K19662;K19662;K19662;K19662;K19662;K19662;K19662;K19662;K19662;K19662;K19662;K19662;K19662;K19662;K19662;K19662;K19662;K19662;K19662;K19662;K19662;K19662;K19662;K19662;K19662;K19662;K19662;K19662;K19662;K19662;K19662;K19662;K19662;K19662;…	GO:0005575//cellular_component;GO:0005622//intracellular anatomical structure;GO:0005634//nucleus;GO:0005737//cytoplasm;GO:0016020//membrane;GO:0043226//organelle;GO:0043227//membrane-bounded organelle;GO:0043229//intracellular organelle;GO:0043231//intracellular membrane-bounded organelle	GO:0000166//nucleotide binding;GO:0003674//molecular_function;GO:0003682//chromatin binding;GO:0003712//transcription coregulator activity;GO:0003713//transcription coactivator activity;GO:0003824//catalytic activity;GO:0004672//protein kinase activity;GO:0004674//protein serine/threonine kinase activity;GO:0004697//protein kinase C activity;GO:0005102//signaling receptor binding;GO:0005488//bind…	GO:0001775//cell activation;GO:0002250//adaptive immune response;GO:0002253//activation of immune response;GO:0002376//immune system process;GO:0002429//immune response-activating cell surface receptor signaling pathway;GO:0002520//immune system development;GO:0002682//regulation of immune system process;GO:0002684//positive regulation of immune system process;GO:0002757//immune response-activati…	--
Unigene0000704	2.622	2.903	4.88	3.903	2.907	3.191	166	191	297	252	193	224	PRKCA	XP_016095231.1 PREDICTED: protein kinase C alpha type-like isoform X1 [Sinocyclocheilus grahami]	Human Diseases;Human Diseases;Environmental Information Processing;Environmental Information Processing;Environmental Information Processing;Human Diseases;Human Diseases;Human Diseases;Cellular Processes;Human Diseases;Human Diseases;Human Diseases;Environmental Information Processing;Environmental Information Processing;Organismal Systems;Organismal Systems;Human Diseases;Organismal Systems;Env…	Neurodegenerative disease;Cancer: overview;Signal transduction;Signal transduction;Signal transduction;Infectious disease: viral;Cardiovascular disease;Cancer: overview;Cellular community - eukaryotes;Infectious disease: viral;Cardiovascular disease;Infectious disease: viral;Signal transduction;Signal transduction;Circulatory system;Endocrine system;Cancer: overview;Nervous system;Signal transduc…	ko05022//Pathways of neurodegeneration - multiple diseases;ko05200//Pathways in cancer;ko04151//PI3K-Akt signaling pathway;ko04020//Calcium signaling pathway;ko04010//MAPK signaling pathway;ko05171//Coronavirus disease - COVID-19;ko05415//Diabetic cardiomyopathy;ko05205//Proteoglycans in cancer;ko04510//Focal adhesion;ko05170//Human immunodeficiency virus 1 infection;ko05417//Lipid and atheroscle…	K02677;K02677;K02677;K02677;K02677;K02677;K02677;K02677;K02677;K02677;K02677;K02677;K02677;K02677;K02677;K02677;K02677;K02677;K02677;K02677;K02677;K02677;K02677;K02677;K02677;K02677;K02677;K02677;K02677;K02677;K02677;K02677;K02677;K02677;K02677;K02677;K02677;K02677;K02677;K02677;K02677;K02677;K02677;K02677;K02677;K02677;K02677;K02677;K02677;K02677;K02677;K02677;K02677;K02677;K02677;K02677;K02677;…	-	GO:0004672//protein kinase activity;GO:0004674//protein serine/threonine kinase activity;GO:0005524//ATP binding	GO:0006468//protein phosphorylation;GO:0035556//intracellular signal transduction	--
Unigene0000705	0	0.616	0.222	0.419	1.222	0	0	3	1	2	6	0	--	KAF4117481.1 hypothetical protein G5714_002034 [Onychostoma macrolepis]	-	-	-	-	-	-	-	--
Unigene0000706	0	0.71	0.768	0	0.235	0	0	3	3	0	1	0	IGKV1-6	KAF4117476.1 hypothetical protein G5714_002029 [Onychostoma macrolepis]	-	-	-	-	-	-	-	--
Unigene0000707	0	0.928	0.211	0.249	0	0.092	0	19	4	5	0	2	--	XP_032366676.1 LOW QUALITY PROTEIN: uncharacterized protein LOC116685831 [Etheostoma spectabile]	-	-	-	-	-	GO:0003964//RNA-directed DNA polymerase activity	GO:0000373//Group II intron splicing	--
Unigene0000708	0	2.265	0.188	0.71	0	0	0	13	1	4	0	0	--	TKS65252.1 RNA-directed DNA polymerase from mobile element jockey [Collichthys lucidus]	-	-	-	-	-	-	-	--
Unigene0000711	0	0	0	0	0	0.046	0	0	0	0	0	4	Hcn4	KAF4095197.1 hypothetical protein G5714_024275 [Onychostoma macrolepis]	Environmental Information Processing;Organismal Systems	Signal transduction;Sensory system	ko04024//cAMP signaling pathway;ko04742//Taste transduction	K04957;K04957	GO:0016020//membrane	GO:0005216//ion channel activity	GO:0006811//ion transport;GO:0055085//transmembrane transport	--
Unigene0000712	4.554	7.146	9.133	5.684	9.004	10.531	165	269	318	210	342	423	Hsd17b7	XP_042582004.1 3-keto-steroid reductase isoform X1 [Cyprinus carpio]	Metabolism;Organismal Systems;Metabolism;Metabolism	Global and overview maps;Endocrine system;Lipid metabolism;Lipid metabolism	ko01100//Metabolic pathways;ko04913//Ovarian steroidogenesis;ko00140//Steroid hormone biosynthesis;ko00100//Steroid biosynthesis	K13373;K13373;K13373;K13373	GO:0005575//cellular_component;GO:0005622//intracellular anatomical structure;GO:0005737//cytoplasm;GO:0005783//endoplasmic reticulum;GO:0005789//endoplasmic reticulum membrane;GO:0005886//plasma membrane;GO:0012505//endomembrane system;GO:0016020//membrane;GO:0016021//integral component of membrane;GO:0031224//intrinsic component of membrane;GO:0031984//organelle subcompartment;GO:0042175//nucle…	GO:0000253//3-keto sterol reductase activity;GO:0003674//molecular_function;GO:0003824//catalytic activity;GO:0004303//estradiol 17-beta-dehydrogenase activity;GO:0004316//3-oxoacyl-[acyl-carrier-protein] reductase (NADPH) activity;GO:0004757//sepiapterin reductase activity;GO:0005102//signaling receptor binding;GO:0005126//cytokine receptor binding;GO:0005148//prolactin receptor binding;GO:00054…	GO:0000003//reproduction;GO:0000272//polysaccharide catabolic process;GO:0006066//alcohol metabolic process;GO:0006629//lipid metabolic process;GO:0006633//fatty acid biosynthetic process;GO:0006694//steroid biosynthetic process;GO:0006695//cholesterol biosynthetic process;GO:0006703//estrogen biosynthetic process;GO:0006729//tetrahydrobiopterin biosynthetic process;GO:0007275//multicellular orga…	--
Unigene0000713	0.127	0.041	0.177	0.125	0.162	0.345	3	1	4	3	4	9	Nkx6-1	XP_042604289.1 homeobox protein Nkx-6.1-like [Cyprinus carpio]	Human Diseases	Endocrine and metabolic disease	ko04950//Maturity onset diabetes of the young	K08030	GO:0005575//cellular_component;GO:0005622//intracellular anatomical structure;GO:0005634//nucleus;GO:0005737//cytoplasm;GO:0005829//cytosol;GO:0043226//organelle;GO:0043227//membrane-bounded organelle;GO:0043229//intracellular organelle;GO:0043231//intracellular membrane-bounded organelle	GO:0000976//transcription cis-regulatory region binding;GO:0000977//RNA polymerase II transcription regulatory region sequence-specific DNA binding;GO:0000978//RNA polymerase II cis-regulatory region sequence-specific DNA binding;GO:0000981//DNA-binding transcription factor activity, RNA polymerase II-specific;GO:0000987//cis-regulatory region sequence-specific DNA binding;GO:0001067//transcripti…	GO:0000003//reproduction;GO:0000122//negative regulation of transcription by RNA polymerase II;GO:0001558//regulation of cell growth;GO:0001708//cell fate specification;GO:0001764//neuron migration;GO:0002064//epithelial cell development;GO:0002065//columnar/cuboidal epithelial cell differentiation;GO:0002066//columnar/cuboidal epithelial cell development;GO:0002067//glandular epithelial cell dif…	TF_Otx
Unigene0000714	2.12	1.731	1.604	2.079	2.451	3.419	33	28	24	33	40	59	--	-	-	-	-	-	-	-	-	--
Unigene0000716	0.744	1.074	2.515	0	0	0.838	4	6	13	0	0	5	--	-	-	-	-	-	-	-	-	--
Unigene0000717	5.212	2.479	3.445	2.165	4.329	0.277	85	42	54	36	74	5	--	-	-	-	-	-	-	-	-	--
Unigene0000718	29.946	36.038	51.151	19.863	21.201	41.722	547	684	898	370	406	845	SH2D4B	KAF4105070.1 hypothetical protein G5714_014401 [Onychostoma macrolepis]	-	-	-	-	-	-	-	--
Unigene0000719	10.834	10.042	9.642	11.834	12.814	12.538	325	313	278	362	403	417	mfsd2a	XP_016320625.1 PREDICTED: sodium-dependent lysophosphatidylcholine symporter 1-like isoform X1 [Sinocyclocheilus anshuiensis]	-	-	-	-	GO:0016021//integral component of membrane	GO:0015486//glycoside-pentoside-hexuronide:cation symporter activity	GO:0006812//cation transport;GO:0008643//carbohydrate transport	--
Unigene0000720	0.233	0.373	0.242	0.076	1.035	0.559	3	5	3	1	14	8	--	-	-	-	-	-	-	-	-	--
Unigene0000721	0	0.562	0	0	0	0	0	4	0	0	0	0	--	-	-	-	-	-	-	-	-	--
Unigene0000722	10.734	11.465	12.163	11.224	10.045	9.333	528	586	575	563	518	509	trappc6b	KAF4103935.1 hypothetical protein G5714_014922 [Onychostoma macrolepis]	-	-	-	-	-	-	-	--
Unigene0000723	8.788	7.967	10.734	8.543	7.872	8.891	345	325	405	342	324	387	afap1l1	XP_016407858.1 PREDICTED: actin filament-associated protein 1-like 1 isoform X1 [Sinocyclocheilus rhinocerous]	-	-	-	-	-	-	-	--
Unigene0000724	11.739	10.011	10.668	7.431	9.355	18.696	158	140	138	102	132	279	--	KAF4105142.1 hypothetical protein G5714_014473 [Onychostoma macrolepis]	-	-	-	-	GO:0005575//cellular_component;GO:0016020//membrane;GO:0016021//integral component of membrane;GO:0031224//intrinsic component of membrane	GO:0005515//protein binding	-	--
Unigene0000725	0.521	0	0.049	0	0.068	1.646	22	0	2	0	3	77	MTTP	KAF4118969.1 hypothetical protein G5714_001020 [Onychostoma macrolepis]	-	-	-	-	GO:0005575//cellular_component;GO:0005622//intracellular anatomical structure;GO:0005737//cytoplasm;GO:0005783//endoplasmic reticulum;GO:0012505//endomembrane system;GO:0043226//organelle;GO:0043227//membrane-bounded organelle;GO:0043229//intracellular organelle;GO:0043231//intracellular membrane-bounded organelle	GO:0003674//molecular_function;GO:0005215//transporter activity;GO:0005319//lipid transporter activity;GO:0005488//binding;GO:0008289//lipid binding	GO:0001525//angiogenesis;GO:0001568//blood vessel development;GO:0001579//medium-chain fatty acid transport;GO:0001944//vasculature development;GO:0002040//sprouting angiogenesis;GO:0006629//lipid metabolic process;GO:0006807//nitrogen compound metabolic process;GO:0006810//transport;GO:0006811//ion transport;GO:0006820//anion transport;GO:0006869//lipid transport;GO:0007275//multicellular organi…	--
Unigene0000726	0	0	0	0	0	0.304	0	0	0	0	0	1	--	-	-	-	-	-	-	-	-	--
Unigene0000727	1.33	1.932	2.391	2.68	2.976	4.233	55	83	95	113	129	194	SLC26A2	KAF4104665.1 hypothetical protein G5714_013996 [Onychostoma macrolepis]	Human Diseases	Cancer: overview	ko05208//Chemical carcinogenesis - reactive oxygen species	K14701	GO:0005575//cellular_component;GO:0005886//plasma membrane;GO:0005887//integral component of plasma membrane;GO:0005902//microvillus;GO:0016020//membrane;GO:0016021//integral component of membrane;GO:0016324//apical plasma membrane;GO:0031224//intrinsic component of membrane;GO:0031226//intrinsic component of plasma membrane;GO:0031253//cell projection membrane;GO:0031528//microvillus membrane;GO…	GO:0003674//molecular_function;GO:0005215//transporter activity;GO:0005216//ion channel activity;GO:0005253//anion channel activity;GO:0005254//chloride channel activity;GO:0005310//dicarboxylic acid transmembrane transporter activity;GO:0005342//organic acid transmembrane transporter activity;GO:0008271//secondary active sulfate transmembrane transporter activity;GO:0008509//anion transmembrane …	GO:0001503//ossification;GO:0006082//organic acid metabolic process;GO:0006139//nucleobase-containing compound metabolic process;GO:0006163//purine nucleotide metabolic process;GO:0006164//purine nucleotide biosynthetic process;GO:0006355//regulation of transcription, DNA-templated;GO:0006725//cellular aromatic compound metabolic process;GO:0006753//nucleoside phosphate metabolic process;GO:00067…	--
Unigene0000728	1.544	1.333	1.441	1.567	2.54	3.746	29	26	26	30	50	78	--	-	-	-	-	-	-	-	-	--
Unigene0000729	0	0	0	0	0	0	0	0	0	0	0	0	--	-	-	-	-	-	GO:0000276//mitochondrial proton-transporting ATP synthase complex, coupling factor F(o)	GO:0015078//proton transmembrane transporter activity	GO:0015986//ATP synthesis coupled proton transport	--
Unigene0000730	5.036	4.241	6.812	4.033	2.762	4.466	240	210	312	196	138	236	VASN	XP_016377280.1 PREDICTED: vasorin-like [Sinocyclocheilus rhinocerous]	-	-	-	-	GO:0005575//cellular_component;GO:0005576//extracellular region;GO:0005615//extracellular space;GO:0005622//intracellular anatomical structure;GO:0005737//cytoplasm;GO:0005739//mitochondrion;GO:0005886//plasma membrane;GO:0009986//cell surface;GO:0016020//membrane;GO:0016021//integral component of membrane;GO:0031224//intrinsic component of membrane;GO:0031982//vesicle;GO:0043226//organelle;GO:00…	GO:0003674//molecular_function;GO:0005488//binding;GO:0005515//protein binding;GO:0019838//growth factor binding;GO:0019955//cytokine binding;GO:0050431//transforming growth factor beta binding	GO:0001666//response to hypoxia;GO:0006950//response to stress;GO:0007154//cell communication;GO:0007165//signal transduction;GO:0007166//cell surface receptor signaling pathway;GO:0008150//biological_process;GO:0009628//response to abiotic stimulus;GO:0009966//regulation of signal transduction;GO:0009968//negative regulation of signal transduction;GO:0009987//cellular process;GO:0010646//regulat…	--
Unigene0000731	1.409	1.728	1.264	2.193	2.318	3.494	80	102	69	127	138	220	--	XP_016424021.1 PREDICTED: uncharacterized protein LOC107752534 [Sinocyclocheilus rhinocerous]	-	-	-	-	-	-	-	--
Unigene0000732	0	0.191	0	0	0	0	0	1	0	0	0	0	--	-	-	-	-	-	-	-	-	--
Unigene0000733	1.395	0.934	0.295	0.734	1.235	0.128	69	48	14	37	64	7	COL19A1	XP_016417242.1 PREDICTED: collagen alpha-1(XIX) chain-like [Sinocyclocheilus rhinocerous]	Organismal Systems	Digestive system	ko04974//Protein digestion and absorption	K24340	-	-	-	--
Unigene0000734	0.428	0.618	1.114	1.386	1.267	0.27	10	15	25	33	31	7	--	-	-	-	-	-	-	-	-	--
Unigene0000735	0.038	0	0.039	0.037	0	0.034	1	0	1	1	0	1	--	-	-	-	-	-	-	-	-	--
Unigene0000736	0.076	0.219	0.236	0	0.289	0.137	1	3	3	0	4	2	--	XP_005160983.3 uncharacterized protein LOC101886044 [Danio rerio]	-	-	-	-	-	-	-	--
Unigene0000737	0	0	0	0	0	0.647	0	0	0	0	0	2	--	-	-	-	-	-	-	-	-	--
Unigene0000739	0	0	0	0	0.418	0	0	0	0	0	2	0	--	KAF4099647.1 hypothetical protein G5714_019773 [Onychostoma macrolepis]	-	-	-	-	-	-	-	--
Unigene0000740	9.269	7.137	4.536	8.844	8.842	4.293	185	148	87	180	185	95	PHPT1	XP_016093981.1 PREDICTED: 14 kDa phosphohistidine phosphatase-like isoform X1 [Sinocyclocheilus grahami]	-	-	-	-	-	-	-	--
Unigene0000741	0.27	0	0.094	0	0.172	0.487	3	0	1	0	2	6	--	-	-	-	-	-	-	-	-	--
Unigene0000742	0.558	0.43	0.813	0.328	0.745	1.007	5	4	7	3	7	10	--	KAF4094546.1 hypothetical protein G5714_024738 [Onychostoma macrolepis]	-	-	-	-	-	-	-	--
Unigene0000743	0.55	0	0	0	0.262	0	2	0	0	0	1	0	ZP3	KAF4099648.1 hypothetical protein G5714_019774 [Onychostoma macrolepis]	-	-	-	-	-	-	-	--
Unigene0000744	0	0.045	0	0	0	0.042	0	1	0	0	0	1	--	-	-	-	-	-	-	-	-	--
Unigene0000745	0.504	0.323	0.699	0.33	0.321	0.455	3	2	4	2	2	3	--	-	-	-	-	-	-	-	-	--
Unigene0000746	0	0	0	0	0	0	0	0	0	0	0	0	--	-	-	-	-	-	-	-	-	--
Unigene0000747	0	0	0	0	0	0	0	0	0	0	0	0	--	-	-	-	-	-	-	-	-	--
Unigene0000748	0	0	0	0	0	0	0	0	0	0	0	0	--	-	-	-	-	-	-	-	-	--
Unigene0000749	0	0	0	0	0	0	0	0	0	0	0	0	--	-	-	-	-	-	-	-	-	--
Unigene0000750	0.073	0	0.038	0.108	0.105	0.198	2	0	1	3	3	6	--	-	-	-	-	-	-	-	-	--
Unigene0000751	0	0	0	0	0.217	0.307	0	0	0	0	4	6	--	-	-	-	-	-	-	-	-	--
Unigene0000752	0.059	0.057	0	0.029	0	0.107	2	2	0	1	0	4	Zc3h12c	KAF4118738.1 hypothetical protein G5714_000789 [Onychostoma macrolepis]	-	-	-	-	-	GO:0003674//molecular_function;GO:0003824//catalytic activity;GO:0004518//nuclease activity;GO:0004519//endonuclease activity;GO:0005488//binding;GO:0016787//hydrolase activity;GO:0016788//hydrolase activity, acting on ester bonds;GO:0043167//ion binding;GO:0043169//cation binding;GO:0046872//metal ion binding	GO:0006139//nucleobase-containing compound metabolic process;GO:0006725//cellular aromatic compound metabolic process;GO:0006807//nitrogen compound metabolic process;GO:0008150//biological_process;GO:0008152//metabolic process;GO:0009987//cellular process;GO:0034641//cellular nitrogen compound metabolic process;GO:0043170//macromolecule metabolic process;GO:0044237//cellular metabolic process;GO:…	--
Unigene0000753	11.157	6.263	5.655	4.418	11.529	0.323	156	91	76	63	169	5	DUSP13	KAF4106281.1 hypothetical protein G5714_012271 [Onychostoma macrolepis]	-	-	-	-	-	GO:0004725//protein tyrosine phosphatase activity	GO:0006470//protein dephosphorylation	--
Unigene0000754	4.368	4.894	4.707	5.904	6.309	5.74	140	163	145	193	212	204	--	RXN22482.1 zinc finger and BTB domain-containing 22-like isoform X2 [Labeo rohita]	-	-	-	-	-	-	-	--
Unigene0000755	0.285	0.107	0.214	0.062	0.484	0.043	18	7	13	4	32	3	ERBB4	XP_042572904.1 receptor tyrosine-protein kinase erbB-4-like [Cyprinus carpio]	Human Diseases;Environmental Information Processing;Environmental Information Processing;Environmental Information Processing;Human Diseases;Environmental Information Processing	Neurodegenerative disease;Signal transduction;Signal transduction;Signal transduction;Cancer: overview;Signal transduction	ko05014//Amyotrophic lateral sclerosis;ko04151//PI3K-Akt signaling pathway;ko04020//Calcium signaling pathway;ko04010//MAPK signaling pathway;ko05205//Proteoglycans in cancer;ko04012//ErbB signaling pathway	K05085;K05085;K05085;K05085;K05085;K05085	-	GO:0004672//protein kinase activity;GO:0005524//ATP binding	GO:0006468//protein phosphorylation	--
Unigene0000756	11.51	17.715	9.622	11.567	13.367	14.997	524	838	421	537	638	757	chst11	XP_016137130.1 PREDICTED: carbohydrate sulfotransferase 11 isoform X1 [Sinocyclocheilus grahami]	Metabolism	Glycan biosynthesis and metabolism	ko00532//Glycosaminoglycan biosynthesis - chondroitin sulfate / dermatan sulfate	K01017	GO:0000139//Golgi membrane;GO:0005575//cellular_component;GO:0005622//intracellular anatomical structure;GO:0005737//cytoplasm;GO:0005794//Golgi apparatus;GO:0012505//endomembrane system;GO:0016020//membrane;GO:0016021//integral component of membrane;GO:0031090//organelle membrane;GO:0031224//intrinsic component of membrane;GO:0031984//organelle subcompartment;GO:0043226//organelle;GO:0043227//me…	GO:0001537//N-acetylgalactosamine 4-O-sulfotransferase activity;GO:0003674//molecular_function;GO:0003824//catalytic activity;GO:0008146//sulfotransferase activity;GO:0016740//transferase activity;GO:0016782//transferase activity, transferring sulphur-containing groups;GO:0034481//chondroitin sulfotransferase activity;GO:0047756//chondroitin 4-sulfotransferase activity;GO:0050659//N-acetylgalacto…	GO:0000902//cell morphogenesis;GO:0000904//cell morphogenesis involved in differentiation;GO:0001501//skeletal system development;GO:0002062//chondrocyte differentiation;GO:0002063//chondrocyte development;GO:0005975//carbohydrate metabolic process;GO:0006022//aminoglycan metabolic process;GO:0006023//aminoglycan biosynthetic process;GO:0006024//glycosaminoglycan biosynthetic process;GO:0006029//…	--
Unigene0000757	0	1.158	0.578	0.998	0.794	0.501	0	13	6	11	9	6	--	-	-	-	-	-	-	-	-	--
Unigene0000758	0	0	0	0	0	0	0	0	0	0	0	0	--	-	-	-	-	-	-	-	-	--
Unigene0000760	5.475	7.835	8.173	7.05	7.72	3.263	115	171	165	151	170	76	slc25a47a	XP_016095787.1 PREDICTED: solute carrier family 25 member 47-A-like isoform X1 [Sinocyclocheilus grahami]	-	-	-	-	GO:0005575//cellular_component;GO:0005622//intracellular anatomical structure;GO:0005737//cytoplasm;GO:0005739//mitochondrion;GO:0005740//mitochondrial envelope;GO:0005743//mitochondrial inner membrane;GO:0016020//membrane;GO:0016021//integral component of membrane;GO:0019866//organelle inner membrane;GO:0031090//organelle membrane;GO:0031224//intrinsic component of membrane;GO:0031966//mitochond…	GO:0003674//molecular_function;GO:0005215//transporter activity;GO:0022857//transmembrane transporter activity	GO:0006810//transport;GO:0006839//mitochondrial transport;GO:0008150//biological_process;GO:0051179//localization;GO:0051234//establishment of localization;GO:0055085//transmembrane transport	--
Unigene0000761	1.893	2.155	2.33	2.144	1.577	2.862	71	84	84	82	62	119	--	RXN34792.1 guanylate-binding 1-like protein [Labeo rohita]	Organismal Systems	Immune system	ko04621//NOD-like receptor signaling pathway	K20899	-	GO:0003924//GTPase activity;GO:0005525//GTP binding	-	--
Unigene0000762	3.44	5.125	7.051	4.95	3.348	4.896	199	308	392	292	203	314	CSPP1	XP_016419686.1 PREDICTED: centrosome and spindle pole-associated protein 1-like isoform X2 [Sinocyclocheilus rhinocerous]	-	-	-	-	GO:0000922//spindle pole;GO:0005575//cellular_component;GO:0005622//intracellular anatomical structure;GO:0005737//cytoplasm;GO:0005813//centrosome;GO:0005815//microtubule organizing center;GO:0005819//spindle;GO:0005856//cytoskeleton;GO:0005874//microtubule;GO:0015630//microtubule cytoskeleton;GO:0043226//organelle;GO:0043228//non-membrane-bounded organelle;GO:0043229//intracellular organelle;GO…	-	GO:0008150//biological_process;GO:0010564//regulation of cell cycle process;GO:0032465//regulation of cytokinesis;GO:0032467//positive regulation of cytokinesis;GO:0045787//positive regulation of cell cycle;GO:0048518//positive regulation of biological process;GO:0048522//positive regulation of cellular process;GO:0050789//regulation of biological process;GO:0050794//regulation of cellular proces…	--
Unigene0000763	0	0	0	0	0	0	0	0	0	0	0	0	--	-	-	-	-	-	-	-	-	--
Unigene0000764	0.85	0.716	1.438	0.625	1.014	0.575	8	7	13	6	10	6	--	-	-	-	-	-	-	-	-	--
Unigene0000765	0	0.133	0.072	0	0.198	0.125	0	2	1	0	3	2	--	-	-	-	-	-	-	-	-	--
Unigene0000766	0.169	0	0.176	0.166	0	0.152	1	0	1	1	0	1	--	-	-	-	-	-	-	-	-	--
Unigene0000767	0	0.341	0	0	0	0	0	1	0	0	0	0	Mrpl30	AAH04614.1 Mitochondrial ribosomal protein L30 [Mus musculus]	Genetic Information Processing	Translation	ko03010//Ribosome	K02907	GO:0000313//organellar ribosome;GO:0000315//organellar large ribosomal subunit;GO:0005575//cellular_component;GO:0005622//intracellular anatomical structure;GO:0005737//cytoplasm;GO:0005739//mitochondrion;GO:0005740//mitochondrial envelope;GO:0005743//mitochondrial inner membrane;GO:0005759//mitochondrial matrix;GO:0005761//mitochondrial ribosome;GO:0005762//mitochondrial large ribosomal subunit;…	GO:0003674//molecular_function;GO:0003735//structural constituent of ribosome;GO:0005198//structural molecule activity	GO:0006412//translation;GO:0006518//peptide metabolic process;GO:0006807//nitrogen compound metabolic process;GO:0008150//biological_process;GO:0008152//metabolic process;GO:0009058//biosynthetic process;GO:0009059//macromolecule biosynthetic process;GO:0009987//cellular process;GO:0010467//gene expression;GO:0019538//protein metabolic process;GO:0032543//mitochondrial translation;GO:0034641//cel…	--
Unigene0000768	0.6	0.577	0.771	0.484	0.706	0.254	17	17	21	14	21	8	S1PR3	XP_016138526.1 PREDICTED: sphingosine 1-phosphate receptor 3-like [Sinocyclocheilus grahami]	Environmental Information Processing;Environmental Information Processing	Signaling molecules and interaction;Signal transduction	ko04080//Neuroactive ligand-receptor interaction;ko04071//Sphingolipid signaling pathway	K04290;K04290	GO:0016021//integral component of membrane	GO:0004930//G protein-coupled receptor activity	GO:0007186//G protein-coupled receptor signaling pathway	--
Unigene0000769	0	0.589	0.955	1.351	0.876	0.276	0	4	6	9	6	2	--	-	-	-	-	-	-	-	-	--
Unigene0000770	0.499	0.854	0.173	0.816	0.106	0.45	9	16	3	15	2	9	--	-	-	-	-	-	-	-	-	--
Unigene0000772	4.207	5.205	3.293	4.518	2.828	2.276	105	135	79	115	74	63	--	-	-	-	-	-	-	-	-	--
Unigene0000773	0	0	0	0	0.291	0	0	0	0	0	2	0	--	XP_016343924.1 PREDICTED: S-adenosylmethionine synthase-like [Sinocyclocheilus anshuiensis]	Metabolism;Metabolism;Metabolism	Global and overview maps;Global and overview maps;Amino acid metabolism	ko01100//Metabolic pathways;ko01230//Biosynthesis of amino acids;ko00270//Cysteine and methionine metabolism	K00789;K00789;K00789	GO:0000781//chromosome, telomeric region;GO:0005697//telomerase holoenzyme complex	GO:0003677//DNA binding;GO:0004478//methionine adenosyltransferase activity;GO:0042162//telomeric DNA binding	GO:0006556//S-adenosylmethionine biosynthetic process;GO:0007004//telomere maintenance via telomerase;GO:0051973//positive regulation of telomerase activity	--
Unigene0000774	0.488	0	0.507	0	0	0	2	0	2	0	0	0	--	XP_016103583.1 PREDICTED: LOW QUALITY PROTEIN: nuclear anchorage protein 1-like [Sinocyclocheilus grahami]	-	-	-	-	-	-	-	--
Unigene0000775	0.944	1.023	1.794	1.064	1.29	1.026	127	143	232	146	182	153	Pygl	KAG7333926.1 hypothetical protein KOW79_002333 [Hemibagrus wyckioides]	-	-	-	-	-	GO:0004645//1,4-alpha-oligoglucan phosphorylase activity;GO:0008184//glycogen phosphorylase activity	GO:0005975//carbohydrate metabolic process;GO:0005977//glycogen metabolic process	--
Unigene0000776	0	0	0	0.145	0	0	0	0	0	1	0	0	PYGL	XP_013179720.1 PREDICTED: LOW QUALITY PROTEIN: glycogen phosphorylase [Papilio xuthus]	Metabolism;Cellular Processes;Organismal Systems;Organismal Systems;Human Diseases;Metabolism	Global and overview maps;Cell growth and death;Endocrine system;Endocrine system;Endocrine and metabolic disease;Carbohydrate metabolism	ko01100//Metabolic pathways;ko04217//Necroptosis;ko04910//Insulin signaling pathway;ko04922//Glucagon signaling pathway;ko04931//Insulin resistance;ko00500//Starch and sucrose metabolism	K00688;K00688;K00688;K00688;K00688;K00688	-	GO:0004645//1,4-alpha-oligoglucan phosphorylase activity;GO:0008184//glycogen phosphorylase activity	GO:0005975//carbohydrate metabolic process;GO:0005977//glycogen metabolic process	--
Unigene0000777	0	0	0.317	0	0	0	0	0	2	0	0	0	--	-	-	-	-	-	-	-	-	--
Unigene0000778	0.049	0.031	0.034	0.08	0.187	0.147	3	2	2	5	12	10	Lrfn2	KAF4099182.1 hypothetical protein G5714_019308 [Onychostoma macrolepis]	-	-	-	-	-	GO:0005515//protein binding	-	--
Unigene0000779	0	0	0	0	0	0	0	0	0	0	0	0	--	-	-	-	-	-	-	-	-	--
Unigene0000780	0	0	0	0	0	0	0	0	0	0	0	0	--	RXN34441.1 galanin receptor type 1-like protein [Labeo rohita]	Environmental Information Processing	Signaling molecules and interaction	ko04080//Neuroactive ligand-receptor interaction	K04230	GO:0005575//cellular_component;GO:0005622//intracellular anatomical structure;GO:0005886//plasma membrane;GO:0005887//integral component of plasma membrane;GO:0016020//membrane;GO:0016021//integral component of membrane;GO:0031224//intrinsic component of membrane;GO:0031226//intrinsic component of plasma membrane;GO:0071944//cell periphery	GO:0001653//peptide receptor activity;GO:0003674//molecular_function;GO:0004888//transmembrane signaling receptor activity;GO:0004930//G protein-coupled receptor activity;GO:0004966//galanin receptor activity;GO:0005488//binding;GO:0008188//neuropeptide receptor activity;GO:0008528//G protein-coupled peptide receptor activity;GO:0017046//peptide hormone binding;GO:0033218//amide binding;GO:003802…	GO:0006355//regulation of transcription, DNA-templated;GO:0006357//regulation of transcription by RNA polymerase II;GO:0006873//cellular ion homeostasis;GO:0006874//cellular calcium ion homeostasis;GO:0006875//cellular metal ion homeostasis;GO:0007154//cell communication;GO:0007165//signal transduction;GO:0007186//G protein-coupled receptor signaling pathway;GO:0007187//G protein-coupled receptor…	--
Unigene0000781	0	0	0	0	0	0	0	0	0	0	0	0	Galr1	RXN34441.1 galanin receptor type 1-like protein [Labeo rohita]	Environmental Information Processing	Signaling molecules and interaction	ko04080//Neuroactive ligand-receptor interaction	K04230	GO:0005575//cellular_component;GO:0005622//intracellular anatomical structure;GO:0005886//plasma membrane;GO:0005887//integral component of plasma membrane;GO:0016020//membrane;GO:0016021//integral component of membrane;GO:0031224//intrinsic component of membrane;GO:0031226//intrinsic component of plasma membrane;GO:0071944//cell periphery	GO:0001653//peptide receptor activity;GO:0003674//molecular_function;GO:0004888//transmembrane signaling receptor activity;GO:0004930//G protein-coupled receptor activity;GO:0004966//galanin receptor activity;GO:0005488//binding;GO:0008188//neuropeptide receptor activity;GO:0008528//G protein-coupled peptide receptor activity;GO:0017046//peptide hormone binding;GO:0033218//amide binding;GO:003802…	GO:0006355//regulation of transcription, DNA-templated;GO:0006357//regulation of transcription by RNA polymerase II;GO:0006873//cellular ion homeostasis;GO:0006874//cellular calcium ion homeostasis;GO:0006875//cellular metal ion homeostasis;GO:0007154//cell communication;GO:0007165//signal transduction;GO:0007186//G protein-coupled receptor signaling pathway;GO:0007187//G protein-coupled receptor…	--
Unigene0000783	0	0	0	0	0	0	0	0	0	0	0	0	--	-	-	-	-	-	-	-	-	--
Unigene0000784	0	0.352	0.571	0.179	0.175	0	0	2	3	1	1	0	--	-	-	-	-	-	-	-	-	--
Unigene0000786	0.483	0	0	0	0	0	2	0	0	0	0	0	--	-	-	-	-	-	-	-	-	--
Unigene0000788	0.236	0.057	0.123	0	0	0	4	1	2	0	0	0	--	KTG32959.1 hypothetical protein cypCar_00008645 [Cyprinus carpio]	-	-	-	-	-	GO:0005524//ATP binding	GO:0007059//chromosome segregation;GO:0030261//chromosome condensation	--
Unigene0000789	0.565	0.87	0.588	0.111	0	0.102	5	8	5	1	0	1	--	KAF4106970.1 hypothetical protein G5714_012960 [Onychostoma macrolepis]	Environmental Information Processing;Organismal Systems;Human Diseases	Signaling molecules and interaction;Immune system;Immune disease	ko04060//Cytokine-cytokine receptor interaction;ko04672//Intestinal immune network for IgA production;ko05340//Primary immunodeficiency	K05150;K05150;K05150	GO:0005575//cellular_component;GO:0005886//plasma membrane;GO:0005887//integral component of plasma membrane;GO:0009897//external side of plasma membrane;GO:0009986//cell surface;GO:0016020//membrane;GO:0016021//integral component of membrane;GO:0031224//intrinsic component of membrane;GO:0031226//intrinsic component of plasma membrane;GO:0071944//cell periphery;GO:0098552//side of membrane	GO:0003674//molecular_function;GO:0038023//signaling receptor activity;GO:0060089//molecular transducer activity	GO:0001776//leukocyte homeostasis;GO:0001782//B cell homeostasis;GO:0002244//hematopoietic progenitor cell differentiation;GO:0002250//adaptive immune response;GO:0002260//lymphocyte homeostasis;GO:0002376//immune system process;GO:0002520//immune system development;GO:0002682//regulation of immune system process;GO:0002683//negative regulation of immune system process;GO:0002694//regulation of l…	--
Unigene0000790	3.277	3.895	4.011	4.473	4.29	8.75	51	63	60	71	70	151	--	-	-	-	-	-	-	-	-	--
Unigene0000791	0	0.393	0	0	0	0	0	1	0	0	0	0	--	-	-	-	-	-	-	-	-	--
Unigene0000792	1.277	0.615	0.443	0.522	0.305	1.056	12	6	4	5	3	11	--	-	-	-	-	-	-	-	-	--
Unigene0000793	1.368	0.768	1.008	1.201	0.707	1.465	48	28	34	43	26	57	P2ry4	XP_016413779.1 PREDICTED: P2Y purinoceptor 4-like [Sinocyclocheilus rhinocerous]	Environmental Information Processing;Organismal Systems	Signaling molecules and interaction;Sensory system	ko04080//Neuroactive ligand-receptor interaction;ko04742//Taste transduction	K04271;K04271	GO:0005575//cellular_component;GO:0005886//plasma membrane;GO:0005887//integral component of plasma membrane;GO:0016020//membrane;GO:0016021//integral component of membrane;GO:0016323//basolateral plasma membrane;GO:0016324//apical plasma membrane;GO:0031224//intrinsic component of membrane;GO:0031226//intrinsic component of plasma membrane;GO:0045177//apical part of cell;GO:0071944//cell periphe…	GO:0000166//nucleotide binding;GO:0001608//G protein-coupled nucleotide receptor activity;GO:0001614//purinergic nucleotide receptor activity;GO:0003674//molecular_function;GO:0004888//transmembrane signaling receptor activity;GO:0004930//G protein-coupled receptor activity;GO:0005488//binding;GO:0005524//ATP binding;GO:0016502//nucleotide receptor activity;GO:0017076//purine nucleotide binding;G…	GO:0001101//response to acid chemical;GO:0006810//transport;GO:0006811//ion transport;GO:0006820//anion transport;GO:0006821//chloride transport;GO:0006873//cellular ion homeostasis;GO:0006874//cellular calcium ion homeostasis;GO:0006875//cellular metal ion homeostasis;GO:0007154//cell communication;GO:0007165//signal transduction;GO:0007166//cell surface receptor signaling pathway;GO:0007186//G …	--
Unigene0000794	0	0	0	0	0	0	0	0	0	0	0	0	--	-	-	-	-	-	-	-	-	--
Unigene0000795	0	0	0	0	0	0	0	0	0	0	0	0	--	-	-	-	-	-	-	-	-	--
Unigene0000796	0	0	0	0	0	0	0	0	0	0	0	0	--	-	-	-	-	-	-	-	-	--
Unigene0000797	0.386	0	0.401	0.378	0	0	2	0	2	2	0	0	--	-	-	-	-	-	-	GO:0003674//molecular_function	GO:0043571//maintenance of CRISPR repeat elements	--
Unigene0000798	1.359	1.704	0.236	0.888	0.118	2.21	66	86	11	44	6	119	PALM2	XP_016295232.1 PREDICTED: uncharacterized protein LOC107653106 [Sinocyclocheilus anshuiensis]	-	-	-	-	-	-	-	--
Unigene0000799	13.859	14.663	19.074	18.073	19.783	11.968	282	310	373	375	422	270	KRTCAP2	KAF4103263.1 hypothetical protein G5714_016146 [Onychostoma macrolepis]	-	-	-	-	-	-	-	--
Unigene0000800	0	0.332	0	0	0	0	0	1	0	0	0	0	--	-	-	-	-	-	-	-	-	--
Unigene0000801	3.026	4.614	4.135	4.04	3.929	4.488	166	263	218	226	226	273	zdhhc14	XP_043074994.1 palmitoyltransferase ZDHHC14 isoform X1 [Puntigrus tetrazona]	-	-	-	-	GO:0005575//cellular_component;GO:0005622//intracellular anatomical structure;GO:0005737//cytoplasm;GO:0005783//endoplasmic reticulum;GO:0012505//endomembrane system;GO:0016020//membrane;GO:0016021//integral component of membrane;GO:0031224//intrinsic component of membrane;GO:0043226//organelle;GO:0043227//membrane-bounded organelle;GO:0043229//intracellular organelle;GO:0043231//intracellular me…	GO:0003674//molecular_function;GO:0003824//catalytic activity;GO:0016409//palmitoyltransferase activity;GO:0016417//S-acyltransferase activity;GO:0016740//transferase activity;GO:0016746//acyltransferase activity;GO:0016747//acyltransferase activity, transferring groups other than amino-acyl groups;GO:0019706//protein-cysteine S-palmitoyltransferase activity;GO:0019707//protein-cysteine S-acyltra…	GO:0006464//cellular protein modification process;GO:0006497//protein lipidation;GO:0006807//nitrogen compound metabolic process;GO:0008150//biological_process;GO:0008152//metabolic process;GO:0009058//biosynthetic process;GO:0009059//macromolecule biosynthetic process;GO:0009987//cellular process;GO:0018345//protein palmitoylation;GO:0019538//protein metabolic process;GO:0034645//cellular macrom…	--
Unigene0000802	0.51	0.223	0.482	0.136	0.884	0.752	11	5	10	3	20	18	--	-	-	-	-	-	-	-	-	--
Unigene0000803	0	0	0	0	0	0.077	0	0	0	0	0	1	--	-	-	-	-	-	-	-	-	--
Unigene0000804	0.148	0.286	0.216	0.175	0.311	0.187	5	10	7	6	11	7	--	-	-	-	-	-	-	-	-	--
Unigene0000805	0	0	0	0	0	0	0	0	0	0	0	0	--	KAG1956305.1 STE20-like serine/threonine-protein kinase [Pimephales promelas]	-	-	-	-	-	-	-	--
Unigene0000806	0.474	0	0	0.697	0.226	0	2	0	0	3	1	0	--	XP_025766089.1 uncharacterized protein LOC109197590 isoform X1 [Oreochromis niloticus]	-	-	-	-	-	GO:0003964//RNA-directed DNA polymerase activity	GO:0000373//Group II intron splicing	--
Unigene0000807	8.403	10.075	15.701	11.055	7.681	12.221	240	299	431	322	230	387	Zpr1	XP_016349082.1 PREDICTED: zinc finger protein ZPR1-like [Sinocyclocheilus anshuiensis]	-	-	-	-	GO:0005575//cellular_component;GO:0005622//intracellular anatomical structure;GO:0005634//nucleus;GO:0005654//nucleoplasm;GO:0005730//nucleolus;GO:0005737//cytoplasm;GO:0015030//Cajal body;GO:0016604//nuclear body;GO:0030424//axon;GO:0030426//growth cone;GO:0030427//site of polarized growth;GO:0031974//membrane-enclosed lumen;GO:0031981//nuclear lumen;GO:0032797//SMN complex;GO:0032991//protein-c…	GO:0003674//molecular_function;GO:0005102//signaling receptor binding;GO:0005488//binding;GO:0005515//protein binding;GO:0008270//zinc ion binding;GO:0019899//enzyme binding;GO:0019900//kinase binding;GO:0019901//protein kinase binding;GO:0030971//receptor tyrosine kinase binding;GO:0031369//translation initiation factor binding;GO:0043167//ion binding;GO:0043169//cation binding;GO:0046872//metal…	GO:0000082//G1/S transition of mitotic cell cycle;GO:0000083//regulation of transcription involved in G1/S transition of mitotic cell cycle;GO:0000086//G2/M transition of mitotic cell cycle;GO:0000226//microtubule cytoskeleton organization;GO:0000278//mitotic cell cycle;GO:0001701//in utero embryonic development;GO:0001763//morphogenesis of a branching structure;GO:0001824//blastocyst development…	--
Unigene0000808	2.022	2.26	2.612	2.526	1.928	1.735	62	72	77	79	62	59	CRTAM	XP_016132246.1 PREDICTED: cytotoxic and regulatory T-cell molecule-like [Sinocyclocheilus grahami]	-	-	-	-	GO:0005575//cellular_component;GO:0005886//plasma membrane;GO:0005887//integral component of plasma membrane;GO:0005911//cell-cell junction;GO:0005912//adherens junction;GO:0016020//membrane;GO:0016021//integral component of membrane;GO:0030054//cell junction;GO:0031224//intrinsic component of membrane;GO:0031226//intrinsic component of plasma membrane;GO:0070161//anchoring junction;GO:0071944//c…	GO:0003674//molecular_function;GO:0005102//signaling receptor binding;GO:0005488//binding;GO:0005515//protein binding;GO:0042802//identical protein binding;GO:0042803//protein homodimerization activity;GO:0046983//protein dimerization activity;GO:0050839//cell adhesion molecule binding	GO:0001817//regulation of cytokine production;GO:0001819//positive regulation of cytokine production;GO:0001910//regulation of leukocyte mediated cytotoxicity;GO:0001912//positive regulation of leukocyte mediated cytotoxicity;GO:0002250//adaptive immune response;GO:0002347//response to tumor cell;GO:0002355//detection of tumor cell;GO:0002376//immune system process;GO:0002682//regulation of immun…	--
Unigene0000809	0	0	0	0	0	0	0	0	0	0	0	0	--	-	-	-	-	-	-	-	-	--
Unigene0000810	0.305	1.027	0.159	0.374	0.145	0.344	4	14	2	5	2	5	--	-	-	-	-	-	-	-	-	--
Unigene0000811	2.066	2.16	3.484	2.585	2.174	2.024	58	63	94	74	64	63	--	-	-	-	-	-	-	-	-	--
Unigene0000812	16.17	19.877	16.213	22.92	20.612	23.4	220	281	212	318	294	353	VTA1	XP_042602165.1 vacuolar protein sorting-associated protein VTA1 homolog isoform X2 [Cyprinus carpio]	Cellular Processes	Transport and catabolism	ko04144//Endocytosis	K12199	GO:0005575//cellular_component;GO:0005622//intracellular anatomical structure;GO:0005634//nucleus;GO:0005654//nucleoplasm;GO:0005737//cytoplasm;GO:0005768//endosome;GO:0005770//late endosome;GO:0005771//multivesicular body;GO:0005829//cytosol;GO:0010008//endosome membrane;GO:0012505//endomembrane system;GO:0016020//membrane;GO:0031090//organelle membrane;GO:0031410//cytoplasmic vesicle;GO:0031974…	GO:0001671//ATPase activator activity;GO:0003674//molecular_function;GO:0005488//binding;GO:0005515//protein binding;GO:0008022//protein C-terminus binding;GO:0008047//enzyme activator activity;GO:0030234//enzyme regulator activity;GO:0042802//identical protein binding;GO:0042803//protein homodimerization activity;GO:0046983//protein dimerization activity;GO:0060589//nucleoside-triphosphatase reg…	GO:0000003//reproduction;GO:0002376//immune system process;GO:0002831//regulation of response to biotic stimulus;GO:0002833//positive regulation of response to biotic stimulus;GO:0003006//developmental process involved in reproduction;GO:0006810//transport;GO:0006869//lipid transport;GO:0006914//autophagy;GO:0006950//response to stress;GO:0006952//defense response;GO:0006955//immune response;GO:0…	--
Unigene0000813	0	0	0	0	0	0.718	0	0	0	0	0	5	--	-	-	-	-	-	-	-	-	--
Unigene0000814	0.134	0.906	0.28	0.396	0	0.849	1	7	2	3	0	7	--	-	-	-	-	-	-	-	-	--
Unigene0000815	0	0.318	0	0	0	0	0	1	0	0	0	0	--	-	-	-	-	-	-	-	-	--
Unigene0000817	9.397	9.354	7.928	8.502	9.785	15.347	349	361	283	322	381	632	TMEM184A	KAF4115853.1 hypothetical protein G5714_003342 [Onychostoma macrolepis]	-	-	-	-	GO:0005575//cellular_component;GO:0005622//intracellular anatomical structure;GO:0005737//cytoplasm;GO:0005768//endosome;GO:0005769//early endosome;GO:0005886//plasma membrane;GO:0010008//endosome membrane;GO:0012505//endomembrane system;GO:0012506//vesicle membrane;GO:0016020//membrane;GO:0016021//integral component of membrane;GO:0030133//transport vesicle;GO:0030141//secretory granule;GO:00306…	GO:0003674//molecular_function;GO:0005215//transporter activity;GO:0005488//binding;GO:0005539//glycosaminoglycan binding;GO:0008201//heparin binding;GO:0043167//ion binding;GO:0043168//anion binding;GO:0097367//carbohydrate derivative binding;GO:1901681//sulfur compound binding	-	--
Unigene0000818	0	0.251	0	0.171	0.249	0.079	0	3	0	2	3	1	--	-	-	-	-	-	-	-	-	--
Unigene0000819	0.264	0.406	0.274	0.155	0.302	0.285	10	16	10	6	12	12	CDH18	KAF4117291.1 hypothetical protein G5714_001844 [Onychostoma macrolepis]	-	-	-	-	GO:0016020//membrane	GO:0005509//calcium ion binding	GO:0007156//homophilic cell adhesion via plasma membrane adhesion molecules	--
Unigene0000820	0	0	0	0	0	0.449	0	0	0	0	0	3	--	-	-	-	-	-	-	-	-	--
Unigene0000821	0.33	0.381	0.687	0.648	1.008	0.298	5	6	10	10	16	5	--	-	-	-	-	-	-	-	-	--
Unigene0000822	0	0.225	0	0	0	0	0	1	0	0	0	0	Tmem176b	EDK98581.1 RIKEN cDNA 1810009M01, isoform CRA_b, partial [Mus musculus]	-	-	-	-	GO:0005575//cellular_component;GO:0005622//intracellular anatomical structure;GO:0005634//nucleus;GO:0005635//nuclear envelope;GO:0012505//endomembrane system;GO:0016020//membrane;GO:0016021//integral component of membrane;GO:0031090//organelle membrane;GO:0031224//intrinsic component of membrane;GO:0031965//nuclear membrane;GO:0031967//organelle envelope;GO:0031975//envelope;GO:0043226//organell…	-	GO:0002682//regulation of immune system process;GO:0002683//negative regulation of immune system process;GO:0007275//multicellular organism development;GO:0008150//biological_process;GO:0009653//anatomical structure morphogenesis;GO:0009887//animal organ morphogenesis;GO:0009987//cellular process;GO:0030154//cell differentiation;GO:0032501//multicellular organismal process;GO:0032502//development…	--
Unigene0000823	0.115	0.778	0	0	0.771	0	1	7	0	0	7	0	Tmem176b	NP_001157679.1 transmembrane protein 176B [Mus musculus]	-	-	-	-	GO:0005575//cellular_component;GO:0005622//intracellular anatomical structure;GO:0005634//nucleus;GO:0005635//nuclear envelope;GO:0012505//endomembrane system;GO:0016020//membrane;GO:0016021//integral component of membrane;GO:0031090//organelle membrane;GO:0031224//intrinsic component of membrane;GO:0031965//nuclear membrane;GO:0031967//organelle envelope;GO:0031975//envelope;GO:0043226//organell…	-	GO:0002682//regulation of immune system process;GO:0002683//negative regulation of immune system process;GO:0007275//multicellular organism development;GO:0008150//biological_process;GO:0009653//anatomical structure morphogenesis;GO:0009887//animal organ morphogenesis;GO:0009987//cellular process;GO:0030154//cell differentiation;GO:0032501//multicellular organismal process;GO:0032502//development…	--
Unigene0000824	2.61	2.705	2.437	3.237	2.489	4.064	117	126	105	148	117	202	NTN3	KAG1944501.1 netrin-1-like [Pimephales promelas]	Organismal Systems;Organismal Systems	Development and regeneration;Development and regeneration	ko04360//Axon guidance;ko04361//Axon regeneration	K06843;K06843	GO:0005575//cellular_component;GO:0005576//extracellular region	-	GO:0000768//syncytium formation by plasma membrane fusion;GO:0006355//regulation of transcription, DNA-templated;GO:0006949//syncytium formation;GO:0007520//myoblast fusion;GO:0008150//biological_process;GO:0009653//anatomical structure morphogenesis;GO:0009889//regulation of biosynthetic process;GO:0009987//cellular process;GO:0010468//regulation of gene expression;GO:0010556//regulation of macr…	--
Unigene0000825	1.464	2.653	1.972	1.563	1.89	2.02	34	64	44	37	46	52	Xylb	KAF4095509.1 hypothetical protein G5714_023112 [Onychostoma macrolepis]	Metabolism;Metabolism	Global and overview maps;Carbohydrate metabolism	ko01100//Metabolic pathways;ko00040//Pentose and glucuronate interconversions	K00854;K00854	GO:0005575//cellular_component;GO:0005622//intracellular anatomical structure;GO:0005737//cytoplasm;GO:0005829//cytosol	GO:0000166//nucleotide binding;GO:0003674//molecular_function;GO:0003824//catalytic activity;GO:0004370//glycerol kinase activity;GO:0004856//xylulokinase activity;GO:0005488//binding;GO:0005515//protein binding;GO:0005524//ATP binding;GO:0008737//L-fuculokinase activity;GO:0008741//ribulokinase activity;GO:0016301//kinase activity;GO:0016740//transferase activity;GO:0016772//transferase activity…	GO:0005975//carbohydrate metabolic process;GO:0005996//monosaccharide metabolic process;GO:0005997//xylulose metabolic process;GO:0005998//xylulose catabolic process;GO:0006063//uronic acid metabolic process;GO:0006064//glucuronate catabolic process;GO:0006071//glycerol metabolic process;GO:0006082//organic acid metabolic process;GO:0006091//generation of precursor metabolites and energy;GO:00067…	--
Unigene0000826	0.971	0.623	0	0	0	0.292	3	2	0	0	0	1	--	XP_035251567.1 uncharacterized protein LOC118215193, partial [Anguilla anguilla]	-	-	-	-	-	-	-	--
Unigene0000827	0	0	0	0	0	0	0	0	0	0	0	0	--	-	-	-	-	-	-	-	-	--
Unigene0000828	0	1.307	0	0	0	0	0	4	0	0	0	0	--	-	-	-	-	-	-	-	-	--
Unigene0000829	0.285	0.548	0	0	0.136	0.642	2	4	0	0	1	5	--	-	-	-	-	-	-	-	-	--
Unigene0000830	0	0	0	0.186	0	0	0	0	0	1	0	0	--	XP_026064527.1 uncharacterized protein LOC113047388 [Carassius auratus]	Cellular Processes	Transport and catabolism	ko04144//Endocytosis	K12495	-	-	-	--
Unigene0000831	0	0	0	0	0	0	0	0	0	0	0	0	--	XP_026102355.1 uncharacterized protein LOC113073817 isoform X1 [Carassius auratus]	-	-	-	-	-	-	-	--
Unigene0000833	0	0	0	0.377	0	0	0	0	0	1	0	0	--	-	-	-	-	-	-	-	-	--
Unigene0000835	19.41	20.861	22.349	23.333	29.275	29.325	394	440	436	483	623	660	slc10a7	KAF4096288.1 hypothetical protein G5714_022257 [Onychostoma macrolepis]	-	-	-	-	GO:0005575//cellular_component;GO:0005622//intracellular anatomical structure;GO:0005737//cytoplasm;GO:0005783//endoplasmic reticulum;GO:0005789//endoplasmic reticulum membrane;GO:0005886//plasma membrane;GO:0012505//endomembrane system;GO:0016020//membrane;GO:0016021//integral component of membrane;GO:0031224//intrinsic component of membrane;GO:0031984//organelle subcompartment;GO:0042175//nucle…	GO:0003674//molecular_function;GO:0005215//transporter activity;GO:0015291//secondary active transmembrane transporter activity;GO:0015293//symporter activity;GO:0022804//active transmembrane transporter activity;GO:0022857//transmembrane transporter activity	GO:0006810//transport;GO:0006811//ion transport;GO:0006812//cation transport;GO:0006814//sodium ion transport;GO:0008150//biological_process;GO:0030001//metal ion transport;GO:0051179//localization;GO:0051234//establishment of localization;GO:0055085//transmembrane transport	--
Unigene0000836	0.17	0.327	0.353	0	0.162	0.306	1	2	2	0	1	2	--	-	-	-	-	-	-	-	-	--
Unigene0000837	0	0.241	0	0	0	0.226	0	1	0	0	0	1	--	-	-	-	-	-	-	-	GO:0009432//SOS response;GO:0051782//negative regulation of cell division	--
Unigene0000838	0	0	0.311	0	0	0	0	0	1	0	0	0	--	-	-	-	-	-	-	-	-	--
Unigene0000839	0	0	0	0	0	0	0	0	0	0	0	0	--	-	-	-	-	-	-	-	-	--
Unigene0000840	0	0	0	0	0	0.772	0	0	0	0	0	3	--	-	-	-	-	-	-	-	-	--
Unigene0000841	1.535	1.568	2.601	1.986	1.871	1.684	97	103	158	128	124	118	--	KAG5687985.1 hypothetical protein BaRGS_020212 [Batillaria attramentaria]	-	-	-	-	-	-	-	--
Unigene0000842	31.304	39.319	40.81	31.315	31.186	32.649	1688	2203	2115	1722	1763	1952	Sfswap	KAF4098725.1 hypothetical protein G5714_020755 [Onychostoma macrolepis]	-	-	-	-	GO:0005575//cellular_component;GO:0005622//intracellular anatomical structure;GO:0005634//nucleus;GO:0043226//organelle;GO:0043227//membrane-bounded organelle;GO:0043229//intracellular organelle;GO:0043231//intracellular membrane-bounded organelle	GO:0003674//molecular_function;GO:0003676//nucleic acid binding;GO:0003723//RNA binding;GO:0005488//binding;GO:0097159//organic cyclic compound binding;GO:1901363//heterocyclic compound binding	GO:0000245//spliceosomal complex assembly;GO:0000375//RNA splicing, via transesterification reactions;GO:0000377//RNA splicing, via transesterification reactions with bulged adenosine as nucleophile;GO:0000380//alternative mRNA splicing, via spliceosome;GO:0000395//mRNA 5'-splice site recognition;GO:0000398//mRNA splicing, via spliceosome;GO:0006139//nucleobase-containing compound metabolic proce…	--
Unigene0000843	0	0	0	0.355	0	0	0	0	0	1	0	0	--	-	-	-	-	-	-	-	-	--
Unigene0000844	0	0	0	0	0	0	0	0	0	0	0	0	--	-	-	-	-	-	-	-	-	--
Unigene0000845	0	0	0	0	0	0	0	0	0	0	0	0	--	-	-	-	-	-	-	-	-	--
Unigene0000846	0	0	0	0	0	0	0	0	0	0	0	0	--	-	-	-	-	-	-	-	-	--
Unigene0000847	1.983	2.332	1.299	2.16	1.471	2.252	27	33	17	30	21	34	--	-	-	-	-	-	-	-	-	--
Unigene0000848	0	0.225	0	0.229	0	0	0	1	0	1	0	0	--	-	-	-	-	-	-	-	-	--
Unigene0000849	0	0	0	0	0	0	0	0	0	0	0	0	--	-	-	-	-	-	-	-	-	--
Unigene0000850	0	0	0	0	0	0	0	0	0	0	0	0	--	-	-	-	-	-	-	-	-	--
Unigene0000851	0	0	0.18	0	0	0	0	0	1	0	0	0	--	-	-	-	-	-	-	-	-	--
Unigene0000852	0	0	0	0	0	0	0	0	0	0	0	0	--	-	-	-	-	-	GO:0016021//integral component of membrane	-	-	--
Unigene0000853	0	0	0	0.294	0.572	0.27	0	0	0	2	4	2	--	-	-	-	-	-	-	-	-	--
Unigene0000854	0	0	0	0	0	0	0	0	0	0	0	0	--	-	-	-	-	-	-	-	-	--
Unigene0000855	0	0	0	0	0	0	0	0	0	0	0	0	--	-	-	-	-	-	-	-	-	--
Unigene0000856	5.288	7.234	12.056	7.925	11.102	7.382	617	877	1352	943	1358	955	ZFYVE26	KAF4105932.1 hypothetical protein G5714_013594 [Onychostoma macrolepis]	-	-	-	-	GO:0005575//cellular_component;GO:0005622//intracellular anatomical structure;GO:0005737//cytoplasm;GO:0005813//centrosome;GO:0005815//microtubule organizing center;GO:0005856//cytoskeleton;GO:0015630//microtubule cytoskeleton;GO:0030496//midbody;GO:0043226//organelle;GO:0043228//non-membrane-bounded organelle;GO:0043229//intracellular organelle;GO:0043232//intracellular non-membrane-bounded orga…	GO:0003674//molecular_function;GO:0005488//binding;GO:0005543//phospholipid binding;GO:0008289//lipid binding;GO:0032266//phosphatidylinositol-3-phosphate binding;GO:0035091//phosphatidylinositol binding;GO:0043167//ion binding;GO:0043168//anion binding;GO:0043169//cation binding;GO:0046872//metal ion binding;GO:1901981//phosphatidylinositol phosphate binding	GO:0000724//double-strand break repair via homologous recombination;GO:0000725//recombinational repair;GO:0000910//cytokinesis;GO:0006139//nucleobase-containing compound metabolic process;GO:0006259//DNA metabolic process;GO:0006281//DNA repair;GO:0006302//double-strand break repair;GO:0006310//DNA recombination;GO:0006725//cellular aromatic compound metabolic process;GO:0006807//nitrogen compoun…	--
Unigene0000857	9.836	11.389	11.25	10.364	8.387	11.394	443	533	487	476	396	569	AKT1	XP_016377861.1 PREDICTED: RAC-alpha serine/threonine-protein kinase [Sinocyclocheilus rhinocerous]	Human Diseases;Human Diseases;Human Diseases;Environmental Information Processing;Human Diseases;Human Diseases;Environmental Information Processing;Human Diseases;Environmental Information Processing;Human Diseases;Human Diseases;Human Diseases;Cellular Processes;Human Diseases;Human Diseases;Human Diseases;Human Diseases;Environmental Information Processing;Human Diseases;Environmental Informat…	Cancer: overview;Neurodegenerative disease;Infectious disease: viral;Signal transduction;Infectious disease: viral;Infectious disease: bacterial;Signal transduction;Infectious disease: bacterial;Signal transduction;Cardiovascular disease;Cancer: overview;Cancer: overview;Cellular community - eukaryotes;Infectious disease: viral;Infectious disease: viral;Cardiovascular disease;Infectious disease: …	ko05200//Pathways in cancer;ko05010//Alzheimer disease;ko05168//Herpes simplex virus 1 infection;ko04151//PI3K-Akt signaling pathway;ko05165//Human papillomavirus infection;ko05131//Shigellosis;ko04010//MAPK signaling pathway;ko05132//Salmonella infection;ko04024//cAMP signaling pathway;ko05415//Diabetic cardiomyopathy;ko05208//Chemical carcinogenesis - reactive oxygen species;ko05205//Proteoglyc…	K04456;K04456;K04456;K04456;K04456;K04456;K04456;K04456;K04456;K04456;K04456;K04456;K04456;K04456;K04456;K04456;K04456;K04456;K04456;K04456;K04456;K04456;K04456;K04456;K04456;K04456;K04456;K04456;K04456;K04456;K04456;K04456;K04456;K04456;K04456;K04456;K04456;K04456;K04456;K04456;K04456;K04456;K04456;K04456;K04456;K04456;K04456;K04456;K04456;K04456;K04456;K04456;K04456;K04456;K04456;K04456;K04456;…	-	GO:0004672//protein kinase activity;GO:0004674//protein serine/threonine kinase activity;GO:0005524//ATP binding	GO:0006468//protein phosphorylation	--
Unigene0000858	3.755	4.464	7.47	5.849	6.953	6.076	34	42	65	54	66	61	--	-	-	-	-	-	-	-	-	--
Unigene0000859	0	0.611	0.22	0.208	0	0.191	0	3	1	1	0	1	--	-	-	-	-	-	-	-	-	--
Unigene0000860	19.324	23.887	16.417	12.865	10.485	27.582	218	280	178	148	124	345	--	-	-	-	-	-	-	-	-	--
Unigene0000861	92.406	114.831	171.707	74.633	87.998	150.14	1219	1574	2177	1004	1217	2196	chmp4b	RXN28821.1 charged multivesicular body 4b [Labeo rohita]	Cellular Processes;Cellular Processes	Transport and catabolism;Cell growth and death	ko04144//Endocytosis;ko04217//Necroptosis	K12194;K12194	GO:0005575//cellular_component;GO:0005622//intracellular anatomical structure;GO:0005737//cytoplasm;GO:0005768//endosome;GO:0005770//late endosome;GO:0005829//cytosol;GO:0010008//endosome membrane;GO:0012505//endomembrane system;GO:0016020//membrane;GO:0031090//organelle membrane;GO:0031410//cytoplasmic vesicle;GO:0031902//late endosome membrane;GO:0031982//vesicle;GO:0043226//organelle;GO:004322…	-	GO:0000075//cell cycle checkpoint signaling;GO:0000278//mitotic cell cycle;GO:0006810//transport;GO:0007034//vacuolar transport;GO:0007049//cell cycle;GO:0007093//mitotic cell cycle checkpoint signaling;GO:0007275//multicellular organism development;GO:0007346//regulation of mitotic cell cycle;GO:0008104//protein localization;GO:0008150//biological_process;GO:0009838//abscission;GO:0009987//cellu…	--
Unigene0000862	0.834	0.468	1.084	0.204	0.729	0.877	12	7	15	3	11	14	--	XP_016376283.1 PREDICTED: uncharacterized protein LOC107714832 [Sinocyclocheilus rhinocerous]	-	-	-	-	-	GO:0005524//ATP binding	GO:0007059//chromosome segregation;GO:0030261//chromosome condensation	--
Unigene0000863	0	0	0	0	0	0	0	0	0	0	0	0	--	-	-	-	-	-	-	-	-	--
Unigene0000864	9.702	5.985	4.918	5.123	4.35	7.927	117	75	57	63	55	106	--	-	-	-	-	-	-	-	-	--
Unigene0000865	9.54	8.497	7.435	8.75	5.834	9.65	510	472	382	477	327	572	EFNB1	XP_042580223.1 ephrin-B1-like [Cyprinus carpio]	Organismal Systems	Development and regeneration	ko04360//Axon guidance	K05463	GO:0005575//cellular_component;GO:0005622//intracellular anatomical structure;GO:0005634//nucleus;GO:0005737//cytoplasm;GO:0005829//cytosol;GO:0005886//plasma membrane;GO:0005887//integral component of plasma membrane;GO:0016020//membrane;GO:0016021//integral component of membrane;GO:0031224//intrinsic component of membrane;GO:0031226//intrinsic component of plasma membrane;GO:0043226//organelle;…	GO:0003674//molecular_function;GO:0003824//catalytic activity;GO:0004672//protein kinase activity;GO:0004713//protein tyrosine kinase activity;GO:0005102//signaling receptor binding;GO:0005488//binding;GO:0005515//protein binding;GO:0016301//kinase activity;GO:0016740//transferase activity;GO:0016772//transferase activity, transferring phosphorus-containing groups;GO:0016773//phosphotransferase a…	GO:0000902//cell morphogenesis;GO:0000904//cell morphogenesis involved in differentiation;GO:0001667//ameboidal-type cell migration;GO:0001755//neural crest cell migration;GO:0002376//immune system process;GO:0002682//regulation of immune system process;GO:0002684//positive regulation of immune system process;GO:0002694//regulation of leukocyte activation;GO:0002696//positive regulation of leukoc…	--
Unigene0000866	7.058	7.865	7.508	7.34	8.043	6.156	1520	1760	1554	1612	1816	1470	ANK3	XP_016416158.1 PREDICTED: ankyrin-3-like [Sinocyclocheilus rhinocerous]	Human Diseases;Organismal Systems	Cancer: overview;Immune system	ko05205//Proteoglycans in cancer;ko04624//Toll and Imd signaling pathway	K10380;K10380	GO:0000323//lytic vacuole;GO:0005575//cellular_component;GO:0005622//intracellular anatomical structure;GO:0005737//cytoplasm;GO:0005764//lysosome;GO:0005773//vacuole;GO:0005783//endoplasmic reticulum;GO:0005794//Golgi apparatus;GO:0005829//cytosol;GO:0005856//cytoskeleton;GO:0005886//plasma membrane;GO:0005911//cell-cell junction;GO:0009986//cell surface;GO:0012505//endomembrane system;GO:001470…	GO:0003674//molecular_function;GO:0005198//structural molecule activity;GO:0005200//structural constituent of cytoskeleton;GO:0005488//binding;GO:0005515//protein binding;GO:0008092//cytoskeletal protein binding;GO:0030507//spectrin binding;GO:0030674//protein-macromolecule adaptor activity;GO:0044325//transmembrane transporter binding;GO:0045296//cadherin binding;GO:0050839//cell adhesion molecu…	GO:0000278//mitotic cell cycle;GO:0000281//mitotic cytokinesis;GO:0000902//cell morphogenesis;GO:0000904//cell morphogenesis involved in differentiation;GO:0000910//cytokinesis;GO:0001508//action potential;GO:0002028//regulation of sodium ion transport;GO:0003008//system process;GO:0003254//regulation of membrane depolarization;GO:0006810//transport;GO:0006888//endoplasmic reticulum to Golgi vesi…	--
Unigene0000867	0	0	0	0.303	0	0	0	0	0	2	0	0	--	-	-	-	-	-	-	-	-	--
Unigene0000868	18.888	19.55	25.854	20.318	21.081	20.989	1258	1353	1655	1380	1472	1550	RABGAP1L	KAF4097645.1 hypothetical protein G5714_021653 [Onychostoma macrolepis]	-	-	-	-	GO:0005575//cellular_component;GO:0005622//intracellular anatomical structure;GO:0005634//nucleus;GO:0005737//cytoplasm;GO:0005768//endosome;GO:0005769//early endosome;GO:0005794//Golgi apparatus;GO:0005929//cilium;GO:0012505//endomembrane system;GO:0031410//cytoplasmic vesicle;GO:0031982//vesicle;GO:0042995//cell projection;GO:0043226//organelle;GO:0043227//membrane-bounded organelle;GO:0043229/…	GO:0003674//molecular_function;GO:0005096//GTPase activator activity;GO:0005488//binding;GO:0005515//protein binding;GO:0005524//ATP binding;GO:0008047//enzyme activator activity;GO:0019899//enzyme binding;GO:0030234//enzyme regulator activity;GO:0030695//GTPase regulator activity;GO:0031267//small GTPase binding;GO:0051020//GTPase binding;GO:0060589//nucleoside-triphosphatase regulator activity;…	GO:0001501//skeletal system development;GO:0002376//immune system process;GO:0002520//immune system development;GO:0006810//transport;GO:0006886//intracellular protein transport;GO:0006897//endocytosis;GO:0007049//cell cycle;GO:0007059//chromosome segregation;GO:0007275//multicellular organism development;GO:0008104//protein localization;GO:0008150//biological_process;GO:0009987//cellular process…	--
Unigene0000869	0	0	0	0	0	0	0	0	0	0	0	0	--	-	-	-	-	-	-	-	-	--
Unigene0000870	0	0	0	0.157	0	0.288	0	0	0	1	0	2	--	-	-	-	-	-	-	-	-	--
Unigene0000871	26.536	21.41	20.253	32.257	31.398	41.508	1231	1032	903	1526	1527	2135	BMP1	KAF4109636.1 hypothetical protein G5714_008888 [Onychostoma macrolepis]	-	-	-	-	GO:0031012//extracellular matrix	GO:0004222//metalloendopeptidase activity;GO:0005509//calcium ion binding;GO:0008270//zinc ion binding	GO:0006508//proteolysis	--
Unigene0000872	0	0	0	0	0	0	0	0	0	0	0	0	--	-	-	-	-	-	-	-	-	--
Unigene0000873	0	0	0	0	0	0.529	0	0	0	0	0	3	--	-	-	-	-	-	-	-	-	--
Unigene0000874	0	0	0	0	0.464	0	0	0	0	0	2	0	--	-	-	-	-	-	-	-	-	--
Unigene0000875	0.845	0.203	0.22	0.207	0.806	0.381	4	1	1	1	4	2	--	-	-	-	-	-	-	-	-	--
Unigene0000876	5.793	6.218	7.292	7.031	4.724	5.563	572	638	692	708	489	609	Setbp1	KAF4112936.1 hypothetical protein G5714_005481 [Onychostoma macrolepis]	-	-	-	-	-	-	-	--
Unigene0000877	0	0	0	0	0	0	0	0	0	0	0	0	--	-	-	-	-	-	-	-	-	--
Unigene0000878	0.79	0.634	0.274	0	0.879	0.238	6	5	2	0	7	2	--	-	-	-	-	-	-	-	-	--
Unigene0000879	10.334	14.449	16.545	14.345	12.852	12.232	349	507	537	494	455	458	sirt2	XP_016108395.1 PREDICTED: NAD-dependent protein deacetylase sirtuin-2 isoform X1 [Sinocyclocheilus grahami]	Metabolism;Metabolism	Global and overview maps;Metabolism of cofactors and vitamins	ko01100//Metabolic pathways;ko00760//Nicotinate and nicotinamide metabolism	K11412;K11412	GO:0000228//nuclear chromosome;GO:0000775//chromosome, centromeric region;GO:0000781//chromosome, telomeric region;GO:0000785//chromatin;GO:0000792//heterochromatin;GO:0005575//cellular_component;GO:0005622//intracellular anatomical structure;GO:0005634//nucleus;GO:0005654//nucleoplasm;GO:0005677//chromatin silencing complex;GO:0005694//chromosome;GO:0005721//pericentric heterochromatin;GO:000573…	GO:0000166//nucleotide binding;GO:0003674//molecular_function;GO:0003682//chromatin binding;GO:0003824//catalytic activity;GO:0004407//histone deacetylase activity;GO:0005488//binding;GO:0005515//protein binding;GO:0008134//transcription factor binding;GO:0008270//zinc ion binding;GO:0016787//hydrolase activity;GO:0016810//hydrolase activity, acting on carbon-nitrogen (but not peptide) bonds;GO:0…	GO:0000003//reproduction;GO:0000018//regulation of DNA recombination;GO:0000019//regulation of mitotic recombination;GO:0000122//negative regulation of transcription by RNA polymerase II;GO:0000183//rDNA heterochromatin assembly;GO:0001666//response to hypoxia;GO:0001932//regulation of protein phosphorylation;GO:0001933//negative regulation of protein phosphorylation;GO:0002237//response to molec…	--
Unigene0000880	0	0	0	0	0	0	0	0	0	0	0	0	--	-	-	-	-	-	-	-	-	--
Unigene0000881	0	0	0	0	0	0	0	0	0	0	0	0	--	-	-	-	-	-	-	-	-	--
Unigene0000882	0	0	0	0	0	0	0	0	0	0	0	0	--	-	-	-	-	-	-	-	-	--
Unigene0000883	0	0	0	0	0	0	0	0	0	0	0	0	--	-	-	-	-	-	-	-	-	--
Unigene0000884	6.925	4.48	5.344	4.728	4.82	5.334	418	281	310	291	305	357	TGFB2	RXN15709.1 transforming growth factor beta-2 [Labeo rohita]	Human Diseases;Environmental Information Processing;Human Diseases;Human Diseases;Human Diseases;Human Diseases;Cellular Processes;Human Diseases;Human Diseases;Environmental Information Processing;Human Diseases;Human Diseases;Environmental Information Processing;Human Diseases;Human Diseases;Environmental Information Processing;Human Diseases;Human Diseases;Human Diseases;Human Diseases;Human D…	Cancer: overview;Signal transduction;Cardiovascular disease;Cancer: overview;Infectious disease: viral;Infectious disease: bacterial;Cell growth and death;Cancer: overview;Infectious disease: viral;Signaling molecules and interaction;Cardiovascular disease;Cancer: specific types;Signal transduction;Cancer: specific types;Infectious disease: parasitic;Signal transduction;Cardiovascular disease;Inf…	ko05200//Pathways in cancer;ko04010//MAPK signaling pathway;ko05415//Diabetic cardiomyopathy;ko05205//Proteoglycans in cancer;ko05166//Human T-cell leukemia virus 1 infection;ko05152//Tuberculosis;ko04218//Cellular senescence;ko05206//MicroRNAs in cancer;ko05161//Hepatitis B;ko04060//Cytokine-cytokine receptor interaction;ko05414//Dilated cardiomyopathy;ko05225//Hepatocellular carcinoma;ko04390//…	K13376;K13376;K13376;K13376;K13376;K13376;K13376;K13376;K13376;K13376;K13376;K13376;K13376;K13376;K13376;K13376;K13376;K13376;K13376;K13376;K13376;K13376;K13376;K13376;K13376;K13376;K13376;K13376;K13376;K13376;K13376	GO:0005575//cellular_component;GO:0005576//extracellular region;GO:0005604//basement membrane;GO:0005615//extracellular space;GO:0005622//intracellular anatomical structure;GO:0005737//cytoplasm;GO:0005768//endosome;GO:0005794//Golgi apparatus;GO:0005802//trans-Golgi network;GO:0009986//cell surface;GO:0012505//endomembrane system;GO:0030141//secretory granule;GO:0030424//axon;GO:0031012//extrace…	GO:0001540//amyloid-beta binding;GO:0003674//molecular_function;GO:0005102//signaling receptor binding;GO:0005114//type II transforming growth factor beta receptor binding;GO:0005125//cytokine activity;GO:0005126//cytokine receptor binding;GO:0005160//transforming growth factor beta receptor binding;GO:0005488//binding;GO:0005515//protein binding;GO:0008083//growth factor activity;GO:0030545//sig…	GO:0000003//reproduction;GO:0000902//cell morphogenesis;GO:0000904//cell morphogenesis involved in differentiation;GO:0001101//response to acid chemical;GO:0001501//skeletal system development;GO:0001502//cartilage condensation;GO:0001525//angiogenesis;GO:0001558//regulation of cell growth;GO:0001568//blood vessel development;GO:0001654//eye development;GO:0001655//urogenital system development;G…
7//regulation of animal organ morphogenesis;GO:2000106//regulation of leukocyte apoptotic process;GO:2000108//positive regulation of leukocyte apoptotic process;GO:2000112//regulation of cellular macromolecule biosynthetic process;GO:2000145//regulation of cell motility;GO:2000147//positive regulation of cell motility;GO:2000181//negative regulation of blood vessel morphogenesis;GO:2000736//regul…
Unigene0000885	0	0	0	0	0	0	0	0	0	0	0	0	--	-	-	-	-	-	-	-	-	--
Unigene0000886	0	0	0	0.242	0	0	0	0	0	1	0	0	--	-	-	-	-	-	-	-	-	--
Unigene0000887	0.173	0.581	0.629	0.085	0.329	0.545	2	7	7	1	4	7	--	-	-	-	-	-	-	-	-	--
Unigene0000888	0	0	0	0	0	0	0	0	0	0	0	0	--	-	-	-	-	-	-	-	-	--
Unigene0000889	0	0.787	0	0	0	0	0	2	0	0	0	0	--	-	-	-	-	-	-	-	-	--
Unigene0000890	0	0	1.096	0	0	0	0	0	3	0	0	0	--	-	-	-	-	-	-	-	-	--
Unigene0000891	0.038	0.111	0.12	0	0	0	1	3	3	0	0	0	MPP7	KAF4116759.1 hypothetical protein G5714_001312 [Onychostoma macrolepis]	-	-	-	-	GO:0005575//cellular_component;GO:0005622//intracellular anatomical structure;GO:0005634//nucleus;GO:0005654//nucleoplasm;GO:0005737//cytoplasm;GO:0005886//plasma membrane;GO:0005911//cell-cell junction;GO:0005912//adherens junction;GO:0005923//bicellular tight junction;GO:0016020//membrane;GO:0030054//cell junction;GO:0030424//axon;GO:0031974//membrane-enclosed lumen;GO:0031981//nuclear lumen;GO…	GO:0003674//molecular_function;GO:0004385//guanylate kinase activity;GO:0005198//structural molecule activity;GO:0005488//binding;GO:0005515//protein binding;GO:0019904//protein domain specific binding;GO:0035591//signaling adaptor activity;GO:0046982//protein heterodimerization activity;GO:0046983//protein dimerization activity;GO:0060090//molecular adaptor activity	GO:0000077//DNA damage checkpoint signaling;GO:0007043//cell-cell junction assembly;GO:0007163//establishment or maintenance of cell polarity;GO:0008104//protein localization;GO:0008150//biological_process;GO:0008582//regulation of synaptic assembly at neuromuscular junction;GO:0009966//regulation of signal transduction;GO:0009967//positive regulation of signal transduction;GO:0009987//cellular p…	--
Unigene0000892	0	0	0	0	0	0	0	0	0	0	0	0	--	-	-	-	-	-	-	-	-	--
Unigene0000893	0	0	0	0	0	0	0	0	0	0	0	0	--	-	-	-	-	-	-	-	-	--
Unigene0000894	0	0	0	0	0	0	0	0	0	0	0	0	--	-	-	-	-	-	-	-	-	--
Unigene0000895	6.035	6.169	4.754	5.918	6.96	4.582	177	188	134	177	214	149	UBE2D4	XP_015345743.1 PREDICTED: ubiquitin-conjugating enzyme E2 D4 isoform X1 [Marmota marmota marmota]	Human Diseases;Genetic Information Processing;Genetic Information Processing;Environmental Information Processing;Organismal Systems	Infectious disease: bacterial;Folding, sorting and degradation;Folding, sorting and degradation;Signal transduction;Immune system	ko05131//Shigellosis;ko04141//Protein processing in endoplasmic reticulum;ko04120//Ubiquitin mediated proteolysis;ko04013//MAPK signaling pathway - fly;ko04624//Toll and Imd signaling pathway	K06689;K06689;K06689;K06689;K06689	-	-	-	--
Unigene0000896	2.986	3.518	3.268	2.878	3.438	0.232	58	71	61	57	70	5	Trim39	XP_016365842.1 PREDICTED: E3 ubiquitin-protein ligase TRIM39-like [Sinocyclocheilus rhinocerous]	-	-	-	-	-	GO:0005515//protein binding;GO:0005524//ATP binding;GO:0008270//zinc ion binding;GO:0046872//metal ion binding	GO:0007059//chromosome segregation;GO:0030261//chromosome condensation	--
Unigene0000897	5.583	6.683	5.1	5.074	7.208	2.395	82	102	72	76	111	39	--	-	-	-	-	-	-	-	-	--
Unigene0000898	4.183	4.634	5.053	4.873	4.03	5.507	298	343	346	354	301	435	zdhhc5a	KAF4118523.1 hypothetical protein G5714_000574 [Onychostoma macrolepis]	-	-	-	-	-	GO:0016409//palmitoyltransferase activity	-	--
Unigene0000899	4.449	5.974	3.543	5.548	3.982	4.805	81	113	62	103	76	97	--	-	-	-	-	-	-	-	GO:0007186//G protein-coupled receptor signaling pathway;GO:0019236//response to pheromone	--
Unigene0000900	1.411	0	0	0.173	0	0	8	0	0	1	0	0	Tf2-12	KAG1967775.1 retrotransposable element [Pimephales promelas]	-	-	-	-	-	GO:0003676//nucleic acid binding;GO:0008270//zinc ion binding	GO:0015074//DNA integration	--
Unigene0000901	9.356	13.669	15.364	9.395	11.612	11.285	83	126	131	85	108	111	Tf2-12	KAG1964568.1 retrotransposable element [Pimephales promelas]	-	-	-	-	-	GO:0003676//nucleic acid binding;GO:0003964//RNA-directed DNA polymerase activity;GO:0004523//RNA-DNA hybrid ribonuclease activity;GO:0008270//zinc ion binding	GO:0000373//Group II intron splicing;GO:0015074//DNA integration	--
Unigene0000902	0.093	0.987	0.776	0	0.534	0.084	1	11	8	0	6	1	Tf2-12	XP_038822213.1 uncharacterized protein LOC120022396 [Salvelinus namaycush]	-	-	-	-	-	GO:0003676//nucleic acid binding;GO:0003964//RNA-directed DNA polymerase activity;GO:0004523//RNA-DNA hybrid ribonuclease activity;GO:0008270//zinc ion binding	GO:0000373//Group II intron splicing;GO:0015074//DNA integration	--
Unigene0000903	0	0	0	0	0	0	0	0	0	0	0	0	--	-	-	-	-	-	-	-	-	--
Unigene0000904	0.414	0.618	0.549	0.364	0.694	0.81	29	45	37	26	51	63	Camsap3	KAF4118002.1 hypothetical protein G5714_000053 [Onychostoma macrolepis]	-	-	-	-	-	GO:0005516//calmodulin binding;GO:0008017//microtubule binding;GO:0030507//spectrin binding	GO:0031175//neuron projection development	--
Unigene0000905	0	0	0	0	0	0	0	0	0	0	0	0	--	-	-	-	-	-	-	-	-	--
Unigene0000906	21.517	28.962	22.753	20.525	25.327	26.588	735	1028	747	715	907	1007	Tbk1	KAF4114963.1 hypothetical protein G5714_005186 [Onychostoma macrolepis]	Human Diseases;Human Diseases;Human Diseases;Human Diseases;Human Diseases;Human Diseases;Human Diseases;Human Diseases;Human Diseases;Environmental Information Processing;Human Diseases;Human Diseases;Human Diseases;Organismal Systems;Human Diseases;Cellular Processes;Human Diseases;Human Diseases;Human Diseases;Human Diseases;Organismal Systems;Organismal Systems;Cellular Processes;Organismal S…	Neurodegenerative disease;Neurodegenerative disease;Infectious disease: viral;Infectious disease: viral;Infectious disease: bacterial;Infectious disease: viral;Infectious disease: viral;Cardiovascular disease;Infectious disease: viral;Signal transduction;Infectious disease: viral;Infectious disease: viral;Infectious disease: bacterial;Immune system;Infectious disease: viral;Transport and cataboli…	ko05022//Pathways of neurodegeneration - multiple diseases;ko05014//Amyotrophic lateral sclerosis;ko05168//Herpes simplex virus 1 infection;ko05165//Human papillomavirus infection;ko05131//Shigellosis;ko05171//Coronavirus disease - COVID-19;ko05170//Human immunodeficiency virus 1 infection;ko05417//Lipid and atherosclerosis;ko05163//Human cytomegalovirus infection;ko04014//Ras signaling pathway;k…	K05410;K05410;K05410;K05410;K05410;K05410;K05410;K05410;K05410;K05410;K05410;K05410;K05410;K05410;K05410;K05410;K05410;K05410;K05410;K05410;K05410;K05410;K05410;K05410;K05410	GO:0005575//cellular_component;GO:0005622//intracellular anatomical structure;GO:0005634//nucleus;GO:0005654//nucleoplasm;GO:0005737//cytoplasm;GO:0005768//endosome;GO:0005829//cytosol;GO:0010008//endosome membrane;GO:0012505//endomembrane system;GO:0016020//membrane;GO:0016234//inclusion body;GO:0016235//aggresome;GO:0031090//organelle membrane;GO:0031410//cytoplasmic vesicle;GO:0031974//membran…	GO:0000166//nucleotide binding;GO:0003674//molecular_function;GO:0003676//nucleic acid binding;GO:0003824//catalytic activity;GO:0004672//protein kinase activity;GO:0004674//protein serine/threonine kinase activity;GO:0005488//binding;GO:0005515//protein binding;GO:0005524//ATP binding;GO:0016301//kinase activity;GO:0016740//transferase activity;GO:0016772//transferase activity, transferring phos…	GO:0001775//cell activation;GO:0001816//cytokine production;GO:0001817//regulation of cytokine production;GO:0001818//negative regulation of cytokine production;GO:0001819//positive regulation of cytokine production;GO:0001932//regulation of protein phosphorylation;GO:0001934//positive regulation of protein phosphorylation;GO:0002218//activation of innate immune response;GO:0002221//pattern recog…	--
Unigene0000907	1.445	1.133	3.342	0.997	0.409	1.062	27	22	60	19	8	22	--	XP_026054490.1 uncharacterized protein LOC113040346 [Carassius auratus]	-	-	-	-	-	-	-	--
Unigene0000908	3.603	4.567	4.206	6.033	2.431	4.043	41	54	46	70	29	51	--	XP_042605843.1 uncharacterized protein LOC109051554 isoform X1 [Cyprinus carpio]	-	-	-	-	-	-	-	--
Unigene0000909	6.294	6.646	5.73	7.287	5.17	5.361	72	79	63	85	62	68	--	-	-	-	-	-	-	-	-	--
Unigene0000910	0.165	0.318	0	0.649	0.789	0	1	2	0	4	5	0	--	XP_042612030.1 uncharacterized protein LOC122144875 [Cyprinus carpio]	-	-	-	-	-	-	GO:0070836//caveola assembly	--
Unigene0000911	6.801	7.882	9.099	7.759	9.533	7.637	49	59	63	57	72	61	--	-	-	-	-	-	-	-	-	--
Unigene0000912	0	0	0.409	0	0	0	0	0	1	0	0	0	--	-	-	-	-	-	-	-	-	--
Unigene0000913	0	0	0	0	0	0	0	0	0	0	0	0	--	-	-	-	-	-	-	-	-	--
Unigene0000914	0.042	0.04	0	0	0.12	0.114	1	1	0	0	3	3	ssx2ip-a	XP_042605331.1 afadin- and alpha-actinin-binding protein-like [Cyprinus carpio]	Cellular Processes	Cellular community - eukaryotes	ko04520//Adherens junction	K06085	-	-	-	--
Unigene0000915	0.329	1.689	2.283	0.968	0.628	3.067	3	16	20	9	6	31	--	-	-	-	-	-	-	-	-	--
Unigene0000917	0	0	0	0.599	0	0	0	0	0	2	0	0	--	XP_026126002.1 uncharacterized protein LOC113107594 [Carassius auratus]	Metabolism;Metabolism	Global and overview maps;Glycan biosynthesis and metabolism	ko01100//Metabolic pathways;ko00601//Glycosphingolipid biosynthesis - lacto and neolacto series	K07820;K07820	-	-	-	--
Unigene0000918	1.116	0.144	0.277	0.065	0.921	0.045	67	9	16	4	58	3	POL	KAG1929502.1 retrotransposable element [Pimephales promelas]	-	-	-	-	-	-	GO:0015074//DNA integration	--
Unigene0000919	0	0	0	0	0	0	0	0	0	0	0	0	--	-	-	-	-	-	-	-	-	--
Unigene0000920	3.667	2.624	3.326	3.596	3.946	4.918	39	29	34	39	44	58	--	-	-	-	-	-	-	-	-	--
Unigene0000921	0.27	0	0	0	0	0.244	1	0	0	0	0	1	--	-	-	-	-	-	-	-	-	--
Unigene0000922	4.174	5.228	4.928	4.543	3.699	8.236	282	367	320	313	262	617	PITPNM3	XP_043115446.1 membrane-associated phosphatidylinositol transfer protein 3 isoform X1 [Puntigrus tetrazona]	-	-	-	-	-	GO:0046872//metal ion binding	GO:0019628//urate catabolic process	--
Unigene0000923	0	0.191	0	0	0.19	0.897	0	1	0	0	1	5	--	-	-	-	-	-	-	-	-	--
Unigene0000924	2.066	3.461	5.732	5.627	5.948	5.313	54	94	144	150	163	154	--	-	-	-	-	-	-	-	-	--
Unigene0000925	4.315	5.589	3.51	6.426	5.415	5.647	133	179	104	202	175	193	DHRS3	XP_042569032.1 short-chain dehydrogenase/reductase 3-like isoform X1 [Cyprinus carpio]	Metabolism;Metabolism	Global and overview maps;Metabolism of cofactors and vitamins	ko01100//Metabolic pathways;ko00830//Retinol metabolism	K11146;K11146	-	GO:0003824//catalytic activity;GO:0004316//3-oxoacyl-[acyl-carrier-protein] reductase (NADPH) activity;GO:0004757//sepiapterin reductase activity;GO:0008667//2,3-dihydro-2,3-dihydroxybenzoate dehydrogenase activity;GO:0008678//2-deoxy-D-gluconate 3-dehydrogenase activity;GO:0016491//oxidoreductase activity;GO:0016630//protochlorophyllide reductase activity;GO:0051287//NAD binding	GO:0000272//polysaccharide catabolic process;GO:0006633//fatty acid biosynthetic process;GO:0006729//tetrahydrobiopterin biosynthetic process;GO:0015995//chlorophyll biosynthetic process	--
Unigene0000926	0	0	0.398	0.187	0	0	0	0	2	1	0	0	--	-	-	-	-	-	-	-	-	--
Unigene0000927	0	0	0	0.339	0	0	0	0	0	1	0	0	--	-	-	-	-	-	-	-	-	--
Unigene0000928	0	0	0	0	0	0.192	0	0	0	0	0	3	--	-	-	-	-	-	-	-	-	--
Unigene0000929	0	0	0	0	0	0	0	0	0	0	0	0	--	-	-	-	-	-	-	-	-	--
Unigene0000931	4.744	5.839	3.939	6.911	4.851	5.903	208	266	166	309	223	287	Pabir1	XP_043113337.1 protein FAM122B isoform X2 [Puntigrus tetrazona]	-	-	-	-	-	-	-	--
Unigene0000932	0	0	0	0	0	0.561	0	0	0	0	0	2	--	-	-	-	-	-	-	-	-	--
Unigene0000933	0	0	0	0	0	0	0	0	0	0	0	0	--	-	-	-	-	-	-	-	-	--
Unigene0000934	0	0	0	0	0	0	0	0	0	0	0	0	--	-	-	-	-	-	-	-	-	--
Unigene0000935	0	0	0	0	0	0	0	0	0	0	0	0	--	-	-	-	-	-	-	-	-	--
Unigene0000936	4.867	5.501	7.066	3.885	4.319	5.564	86	101	120	70	80	109	--	-	-	-	-	-	-	-	-	--
Unigene0000938	1.143	1.53	1.034	1.559	1.279	2.599	23	32	20	32	27	58	--	-	-	-	-	-	-	GO:0004484//mRNA guanylyltransferase activity;GO:0004651//polynucleotide 5'-phosphatase activity	-	--
Unigene0000939	11.024	14.223	15.627	12.132	14.579	18.061	458	614	624	514	635	832	Mark2	XP_043101331.1 serine/threonine-protein kinase MARK2 isoform X8 [Puntigrus tetrazona]	-	-	-	-	-	GO:0004672//protein kinase activity;GO:0005524//ATP binding	GO:0006468//protein phosphorylation	--
Unigene0000940	0.011	0	0.023	0	0.021	0.04	1	0	2	0	2	4	--	RXN30350.1 hypothetical protein ROHU_004946 [Labeo rohita]	-	-	-	-	-	-	-	--
Unigene0000941	2.635	4.309	3.858	3.064	3.27	3.933	113	192	159	134	147	187	CCSER1	XP_016422650.1 PREDICTED: serine-rich coiled-coil domain-containing protein 1-like isoform X1 [Sinocyclocheilus rhinocerous]	-	-	-	-	-	-	-	--
Unigene0000942	0.376	0.317	0.318	0.438	0.426	0.276	16	14	13	19	19	13	ATP2B2	XP_007238083.2 plasma membrane calcium-transporting ATPase 2 isoform X1 [Astyanax mexicanus]	Environmental Information Processing;Environmental Information Processing;Organismal Systems;Environmental Information Processing;Organismal Systems;Organismal Systems;Organismal Systems;Organismal Systems;Organismal Systems	Signal transduction;Signal transduction;Circulatory system;Signal transduction;Endocrine system;Digestive system;Digestive system;Excretory system;Digestive system	ko04020//Calcium signaling pathway;ko04024//cAMP signaling pathway;ko04261//Adrenergic signaling in cardiomyocytes;ko04022//cGMP-PKG signaling pathway;ko04925//Aldosterone synthesis and secretion;ko04972//Pancreatic secretion;ko04970//Salivary secretion;ko04961//Endocrine and other factor-regulated calcium reabsorption;ko04978//Mineral absorption	K05850;K05850;K05850;K05850;K05850;K05850;K05850;K05850;K05850	-	GO:0005388//P-type calcium transporter activity	-	--
Unigene0000943	0.62	1.194	0.645	0.304	0.887	1.398	2	4	2	1	3	5	--	-	-	-	-	-	-	-	-	--
Unigene0000944	3.403	3.749	5.162	3.378	3.598	5.584	83	95	121	84	92	151	--	KAF4118124.1 hypothetical protein G5714_000175 [Onychostoma macrolepis]	-	-	-	-	-	GO:0000150//DNA strand exchange activity;GO:0003677//DNA binding;GO:0043565//sequence-specific DNA binding	GO:0006310//DNA recombination;GO:0015074//DNA integration	--
Unigene0000945	1.089	1.11	4.665	2.638	2.016	0.289	17	18	70	42	33	5	--	-	-	-	-	-	-	-	-	--
Unigene0000946	0	0	0	0	0	0	0	0	0	0	0	0	--	-	-	-	-	-	-	-	-	--
Unigene0000947	0	0	0	0	0	0	0	0	0	0	0	0	--	-	-	-	-	-	-	-	-	--
Unigene0000948	0.987	0.95	3.161	1.117	1.087	1.575	13	13	40	15	15	23	--	-	-	-	-	-	-	-	-	--
Unigene0000949	1.075	1.121	2.051	0.176	0.598	1.212	12	13	22	2	7	15	--	-	-	-	-	-	-	-	-	--
Unigene0000950	13.979	18.469	19.602	14.298	18.305	16.223	279	383	376	291	383	359	Rnf38	KAF4118891.1 hypothetical protein G5714_000942 [Onychostoma macrolepis]	-	-	-	-	GO:0005575//cellular_component;GO:0005622//intracellular anatomical structure;GO:0005634//nucleus;GO:0005654//nucleoplasm;GO:0005929//cilium;GO:0031514//motile cilium;GO:0031974//membrane-enclosed lumen;GO:0031981//nuclear lumen;GO:0036126//sperm flagellum;GO:0042995//cell projection;GO:0043226//organelle;GO:0043227//membrane-bounded organelle;GO:0043229//intracellular organelle;GO:0043231//intra…	GO:0003674//molecular_function;GO:0003824//catalytic activity;GO:0004842//ubiquitin-protein transferase activity;GO:0005488//binding;GO:0016740//transferase activity;GO:0019787//ubiquitin-like protein transferase activity;GO:0043167//ion binding;GO:0043169//cation binding;GO:0046872//metal ion binding;GO:0061630//ubiquitin protein ligase activity;GO:0061659//ubiquitin-like protein ligase activity…	GO:0000003//reproduction;GO:0003006//developmental process involved in reproduction;GO:0006464//cellular protein modification process;GO:0006508//proteolysis;GO:0006511//ubiquitin-dependent protein catabolic process;GO:0006807//nitrogen compound metabolic process;GO:0007275//multicellular organism development;GO:0007548//sex differentiation;GO:0008150//biological_process;GO:0008152//metabolic pro…	--
Unigene0000951	0.216	0	0	0	0	0.195	1	0	0	0	0	1	--	-	-	-	-	-	-	-	-	--
Unigene0000952	0	0	0	0	0	0	0	0	0	0	0	0	--	-	-	-	-	-	-	-	-	--
Unigene0000953	0	0	0	0	0.301	0	0	0	0	0	1	0	--	-	-	-	-	-	-	-	-	--
Unigene0000954	5.212	1.871	2.22	1.615	1.365	2.923	193	72	79	61	53	120	ACOT9	KAF4095837.1 hypothetical protein G5714_023440 [Onychostoma macrolepis]	-	-	-	-	-	-	-	--
Unigene0000955	0.287	0.138	0.149	0	0.137	0	2	1	1	0	1	0	--	-	-	-	-	-	-	-	-	--
Unigene0000956	9.867	7.465	14.719	9.559	7.654	12.196	332	261	476	328	270	455	ACOT9	XP_016363903.1 PREDICTED: acyl-coenzyme A thioesterase 9, mitochondrial-like isoform X1 [Sinocyclocheilus rhinocerous]	-	-	-	-	-	-	-	--
Unigene0000957	0	0	0	0.646	0.157	0.446	0	0	0	4	1	3	--	-	-	-	-	-	-	-	-	--
Unigene0000958	0	0	0	0	0	0	0	0	0	0	0	0	--	-	-	-	-	-	-	-	-	--
Unigene0000959	0.663	1.404	1.587	2.536	1.075	1.137	10	22	23	39	17	19	pxn1	XP_016383676.1 PREDICTED: uncharacterized protein LOC107720471 [Sinocyclocheilus rhinocerous]	-	-	-	-	-	-	-	--
Unigene0000960	0.604	0	0	0	0.288	0	6	0	0	0	3	0	A2ML1	XP_016129055.1 PREDICTED: LOW QUALITY PROTEIN: pregnancy zone protein-like [Sinocyclocheilus grahami]	-	-	-	-	GO:0005615//extracellular space	-	-	--
Unigene0000961	0	0	0	0	0	0	0	0	0	0	0	0	--	-	-	-	-	-	-	-	-	--
Unigene0000962	0	0	0	0	0	0	0	0	0	0	0	0	eng2a	KAF4110954.1 hypothetical protein G5714_007985 [Onychostoma macrolepis]	Environmental Information Processing	Signal transduction	ko04341//Hedgehog signaling pathway - fly	K09319	GO:0001650//fibrillar center;GO:0005575//cellular_component;GO:0005622//intracellular anatomical structure;GO:0005634//nucleus;GO:0005730//nucleolus;GO:0016020//membrane;GO:0030027//lamellipodium;GO:0030175//filopodium;GO:0030424//axon;GO:0030426//growth cone;GO:0030427//site of polarized growth;GO:0031252//cell leading edge;GO:0031974//membrane-enclosed lumen;GO:0031981//nuclear lumen;GO:0042995…	GO:0000981//DNA-binding transcription factor activity, RNA polymerase II-specific;GO:0003674//molecular_function;GO:0003676//nucleic acid binding;GO:0003677//DNA binding;GO:0003700//DNA-binding transcription factor activity;GO:0005488//binding;GO:0043565//sequence-specific DNA binding;GO:0097159//organic cyclic compound binding;GO:0140110//transcription regulator activity;GO:1901363//heterocyclic…	GO:0000902//cell morphogenesis;GO:0000904//cell morphogenesis involved in differentiation;GO:0001708//cell fate specification;GO:0003002//regionalization;GO:0006355//regulation of transcription, DNA-templated;GO:0006357//regulation of transcription by RNA polymerase II;GO:0006417//regulation of translation;GO:0006915//apoptotic process;GO:0006928//movement of cell or subcellular component;GO:0006…	TF_Otx
Unigene0000963	0	0	0	0	0	0	0	0	0	0	0	0	--	-	-	-	-	-	-	-	-	--
Unigene0000964	0	0	0	0	0	0	0	0	0	0	0	0	--	-	-	-	-	-	-	-	-	--
Unigene0000965	0	0	0	0	0	0	0	0	0	0	0	0	eng2a	KAF4110954.1 hypothetical protein G5714_007985 [Onychostoma macrolepis]	Environmental Information Processing	Signal transduction	ko04341//Hedgehog signaling pathway - fly	K09319	GO:0001650//fibrillar center;GO:0005575//cellular_component;GO:0005622//intracellular anatomical structure;GO:0005634//nucleus;GO:0005730//nucleolus;GO:0016020//membrane;GO:0030027//lamellipodium;GO:0030175//filopodium;GO:0030424//axon;GO:0030426//growth cone;GO:0030427//site of polarized growth;GO:0031252//cell leading edge;GO:0031974//membrane-enclosed lumen;GO:0031981//nuclear lumen;GO:0042995…	GO:0000981//DNA-binding transcription factor activity, RNA polymerase II-specific;GO:0003674//molecular_function;GO:0003676//nucleic acid binding;GO:0003677//DNA binding;GO:0003700//DNA-binding transcription factor activity;GO:0005488//binding;GO:0043565//sequence-specific DNA binding;GO:0097159//organic cyclic compound binding;GO:0140110//transcription regulator activity;GO:1901363//heterocyclic…	GO:0000902//cell morphogenesis;GO:0000904//cell morphogenesis involved in differentiation;GO:0006355//regulation of transcription, DNA-templated;GO:0006357//regulation of transcription by RNA polymerase II;GO:0006417//regulation of translation;GO:0006928//movement of cell or subcellular component;GO:0006935//chemotaxis;GO:0007275//multicellular organism development;GO:0007399//nervous system deve…	TF_Otx
Unigene0000966	4.303	5.225	6.801	4.219	4.597	2.748	233	294	354	233	261	165	Pias1	KAF4111089.1 hypothetical protein G5714_008120 [Onychostoma macrolepis]	Genetic Information Processing;Human Diseases;Environmental Information Processing	Folding, sorting and degradation;Infectious disease: viral;Signal transduction	ko04120//Ubiquitin mediated proteolysis;ko05160//Hepatitis C;ko04630//JAK-STAT signaling pathway	K04706;K04706;K04706	-	GO:0008270//zinc ion binding	-	zf-MIZ
Unigene0000967	0	0	0.499	0	0	0.144	0	0	3	0	0	1	--	-	-	-	-	-	-	-	-	--
Unigene0000968	0	0	0.667	0.471	0.764	0	0	0	4	3	5	0	--	-	-	-	-	-	-	-	-	--
Unigene0000969	0	0	0.394	0	0.181	0	0	0	2	0	1	0	--	-	-	-	-	-	-	GO:0003688//DNA replication origin binding	GO:0006260//DNA replication	--
Unigene0000970	0	0	0	0	0	0	0	0	0	0	0	0	--	-	-	-	-	-	-	GO:0005507//copper ion binding	-	--
Unigene0000971	0.944	0.983	0.802	0.793	0.533	0.747	49	53	40	42	29	43	--	XP_016377868.1 PREDICTED: uncharacterized protein LOC107716059 [Sinocyclocheilus rhinocerous]	-	-	-	-	-	GO:0003676//nucleic acid binding;GO:0008270//zinc ion binding	-	--
Unigene0000972	5.31	6.59	6.325	8.085	6.065	9.957	76	98	87	118	91	158	fam133	KAF4100389.1 hypothetical protein G5714_018585 [Onychostoma macrolepis]	-	-	-	-	-	-	-	--
Unigene0000973	0.252	0	0.525	0	0	0.455	1	0	2	0	0	2	--	-	-	-	-	-	-	-	-	--
Unigene0000974	0	0	0	0	0	0	0	0	0	0	0	0	--	-	-	-	-	-	-	-	-	--
Unigene0000975	0.224	0.539	0.467	0.11	0.107	0.708	2	5	4	1	1	7	--	-	-	-	-	-	-	-	-	--
Unigene0000976	0.612	0.294	0	0	0.486	0.552	6	3	0	0	5	6	--	-	-	-	-	-	-	-	-	--
Unigene0000979	0	0.146	0.315	0	0.289	0	0	1	2	0	2	0	--	-	-	-	-	-	-	-	-	--
Unigene0000980	0	1.037	0	0	0	0	0	4	0	0	0	0	--	-	-	-	-	-	-	-	-	--
Unigene0000981	0.553	0	0	0	0	0.68	11	0	0	0	0	15	--	-	-	-	-	-	-	-	-	--
Unigene0000982	2.678	3.624	3.744	2.585	2.913	2.226	64	90	86	63	73	59	stn1	KAF4118424.1 hypothetical protein G5714_000475 [Onychostoma macrolepis]	-	-	-	-	GO:0000228//nuclear chromosome;GO:0000781//chromosome, telomeric region;GO:0000782//telomere cap complex;GO:0000783//nuclear telomere cap complex;GO:0001650//fibrillar center;GO:0005575//cellular_component;GO:0005622//intracellular anatomical structure;GO:0005634//nucleus;GO:0005654//nucleoplasm;GO:0005694//chromosome;GO:0005730//nucleolus;GO:0005856//cytoskeleton;GO:0031974//membrane-enclosed lu…	GO:0003674//molecular_function;GO:0003676//nucleic acid binding;GO:0003677//DNA binding;GO:0003697//single-stranded DNA binding;GO:0005488//binding;GO:0042162//telomeric DNA binding;GO:0043047//single-stranded telomeric DNA binding;GO:0043565//sequence-specific DNA binding;GO:0097159//organic cyclic compound binding;GO:0098847//sequence-specific single stranded DNA binding;GO:1901363//heterocycli…	GO:0000723//telomere maintenance;GO:0001944//vasculature development;GO:0006139//nucleobase-containing compound metabolic process;GO:0006259//DNA metabolic process;GO:0006275//regulation of DNA replication;GO:0006725//cellular aromatic compound metabolic process;GO:0006807//nitrogen compound metabolic process;GO:0006996//organelle organization;GO:0007275//multicellular organism development;GO:000…	--
Unigene0000983	21.436	14.617	13.289	19.345	18.142	28.611	1242	880	740	1143	1102	1838	THSD4	KAF4103686.1 hypothetical protein G5714_016569 [Onychostoma macrolepis]	-	-	-	-	GO:0005575//cellular_component;GO:0005576//extracellular region;GO:0005614//interstitial matrix;GO:0005622//intracellular anatomical structure;GO:0005737//cytoplasm;GO:0005783//endoplasmic reticulum;GO:0005788//endoplasmic reticulum lumen;GO:0012505//endomembrane system;GO:0031012//extracellular matrix;GO:0031974//membrane-enclosed lumen;GO:0043226//organelle;GO:0043227//membrane-bounded organell…	GO:0002020//protease binding;GO:0003674//molecular_function;GO:0003824//catalytic activity;GO:0005488//binding;GO:0005515//protein binding;GO:0008233//peptidase activity;GO:0016787//hydrolase activity;GO:0019899//enzyme binding;GO:0140096//catalytic activity, acting on a protein	GO:0002064//epithelial cell development;GO:0006508//proteolysis;GO:0006807//nitrogen compound metabolic process;GO:0006915//apoptotic process;GO:0007165//signal transduction;GO:0008150//biological_process;GO:0008152//metabolic process;GO:0008219//cell death;GO:0009888//tissue development;GO:0009987//cellular process;GO:0010941//regulation of cell death;GO:0010942//positive regulation of cell deat…	--
Unigene0000984	0.273	0.131	0.426	0.402	1.562	1.477	2	1	3	3	12	12	--	-	-	-	-	-	-	-	-	--
Unigene0000985	0.793	0.916	0	1.244	0.454	0.286	5	6	0	8	3	2	--	-	-	-	-	-	-	-	-	--
Unigene0000986	1.179	1.553	1.485	1.4	1.362	1.735	19	26	23	23	23	31	--	-	-	-	-	-	-	-	-	--
Unigene0000987	3.395	5.576	5.724	7.289	4.131	4.329	58	99	94	127	74	82	adprm	KAF4106935.1 hypothetical protein G5714_012925 [Onychostoma macrolepis]	Metabolism;Metabolism;Metabolism	Global and overview maps;Nucleotide metabolism;Lipid metabolism	ko01100//Metabolic pathways;ko00230//Purine metabolism;ko00564//Glycerophospholipid metabolism	K01517;K01517;K01517	GO:0005575//cellular_component;GO:0005622//intracellular anatomical structure;GO:0005737//cytoplasm;GO:0005829//cytosol;GO:0005886//plasma membrane;GO:0016020//membrane;GO:0016021//integral component of membrane;GO:0031224//intrinsic component of membrane;GO:0071944//cell periphery	GO:0003674//molecular_function;GO:0003824//catalytic activity;GO:0004112//cyclic-nucleotide phosphodiesterase activity;GO:0005488//binding;GO:0008081//phosphoric diester hydrolase activity;GO:0008663//2',3'-cyclic-nucleotide 2'-phosphodiesterase activity;GO:0016462//pyrophosphatase activity;GO:0016787//hydrolase activity;GO:0016788//hydrolase activity, acting on ester bonds;GO:0016817//hydrolase …	GO:0001101//response to acid chemical;GO:0006082//organic acid metabolic process;GO:0006139//nucleobase-containing compound metabolic process;GO:0006725//cellular aromatic compound metabolic process;GO:0006807//nitrogen compound metabolic process;GO:0006810//transport;GO:0006811//ion transport;GO:0006820//anion transport;GO:0008150//biological_process;GO:0008152//metabolic process;GO:0009056//cat…	--
Unigene0000988	0	0	0	0	0	0	0	0	0	0	0	0	--	-	-	-	-	-	-	-	-	--
Unigene0000989	0	0	0	0	0	0	0	0	0	0	0	0	--	-	-	-	-	-	-	-	-	--
Unigene0000990	0.407	0.098	0	0.598	0.291	0	4	1	0	6	3	0	--	-	-	-	-	-	GO:0005575//cellular_component	GO:0003674//molecular_function	GO:0008150//biological_process	--
Unigene0000991	0.52	0.417	0.812	0.51	1.158	0.626	12	10	18	12	28	16	--	-	-	-	-	-	-	-	-	--
Unigene0000992	0	0.39	0	0	0	0	0	1	0	0	0	0	--	-	-	-	-	-	-	-	-	--
Unigene0000993	0.278	0	0	0	0	0	1	0	0	0	0	0	--	-	-	-	-	-	-	-	-	--
Unigene0000995	0	0	0	0	0	0.272	0	0	0	0	0	1	--	-	-	-	-	-	-	-	-	--
Unigene0000996	0.135	0.456	0.282	0.332	0.581	1.099	2	7	4	5	9	18	--	-	-	-	-	-	-	-	-	--
Unigene0000997	0	0	0	1.451	0	0	0	0	0	13	0	0	--	-	-	-	-	-	-	-	-	--
Unigene0000998	0.472	0	0.491	0	0	0	2	0	2	0	0	0	--	-	-	-	-	-	-	-	-	--
Unigene0000999	6.898	6.18	7.9	7.573	6.58	8.256	159	148	175	178	159	211	DHPS	KAF4115725.1 hypothetical protein G5714_003214 [Onychostoma macrolepis]	-	-	-	-	-	-	GO:0008612//peptidyl-lysine modification to peptidyl-hypusine	--
Unigene0001000	6.069	4.821	3.709	4.582	7.397	4.518	126	104	74	97	161	104	scrn2	KAF4099330.1 hypothetical protein G5714_019456 [Onychostoma macrolepis]	-	-	-	-	-	GO:0003674//molecular_function;GO:0003824//catalytic activity;GO:0008233//peptidase activity;GO:0008238//exopeptidase activity;GO:0016787//hydrolase activity;GO:0016805//dipeptidase activity;GO:0070004//cysteine-type exopeptidase activity;GO:0140096//catalytic activity, acting on a protein	GO:0006508//proteolysis;GO:0006807//nitrogen compound metabolic process;GO:0006810//transport;GO:0006887//exocytosis;GO:0008150//biological_process;GO:0008152//metabolic process;GO:0009987//cellular process;GO:0016192//vesicle-mediated transport;GO:0019538//protein metabolic process;GO:0032940//secretion by cell;GO:0043170//macromolecule metabolic process;GO:0044238//primary metabolic process;GO:…	--
Unigene0001001	0	0.089	0	0	0	0.167	0	1	0	0	0	2	--	-	-	-	-	-	-	-	-	--
Unigene0001002	0	0	0	0	0	0	0	0	0	0	0	0	--	-	-	-	-	-	-	-	-	--
Unigene0001004	0.116	0.335	0.844	0.796	0.221	0	1	3	7	7	2	0	--	-	-	-	-	-	-	-	-	--
Unigene0001005	0	0	0	0	0	0	0	0	0	0	0	0	--	-	-	-	-	-	-	-	-	--
Unigene0001006	0.416	0.232	0.446	0.079	0.256	0.048	31	18	32	6	20	4	FGF6	KAF4114853.1 hypothetical protein G5714_005076 [Onychostoma macrolepis]	Human Diseases;Environmental Information Processing;Environmental Information Processing;Environmental Information Processing;Cellular Processes;Environmental Information Processing;Environmental Information Processing;Human Diseases;Human Diseases;Human Diseases;Human Diseases	Cancer: overview;Signal transduction;Signal transduction;Signal transduction;Cell motility;Signal transduction;Signal transduction;Cancer: overview;Cancer: specific types;Cancer: specific types;Cancer: specific types	ko05200//Pathways in cancer;ko04151//PI3K-Akt signaling pathway;ko04020//Calcium signaling pathway;ko04010//MAPK signaling pathway;ko04810//Regulation of actin cytoskeleton;ko04015//Rap1 signaling pathway;ko04014//Ras signaling pathway;ko05207//Chemical carcinogenesis - receptor activation;ko05226//Gastric cancer;ko05224//Breast cancer;ko05218//Melanoma	K04358;K04358;K04358;K04358;K04358;K04358;K04358;K04358;K04358;K04358;K04358	-	GO:0008083//growth factor activity	-	--
Unigene0001007	0	0	0.325	0	0	0	0	0	2	0	0	0	--	-	-	-	-	-	-	-	-	--
Unigene0001008	0.117	0.113	0	0.345	0.448	0	1	1	0	3	4	0	--	-	-	-	-	-	-	-	-	--
Unigene0001009	0	0	0.841	0	0	0	0	0	3	0	0	0	--	KAA0711890.1 hypothetical protein E1301_Tti013492 [Triplophysa tibetana]	-	-	-	-	-	-	-	--
Unigene0001010	0	0	0.229	0	0	0	0	0	1	0	0	0	--	-	-	-	-	-	-	-	-	--
Unigene0001011	0	0	0	0	0	0	0	0	0	0	0	0	--	BAE46430.1 reverse transcriptase [Danio rerio]	-	-	-	-	-	GO:0016151//nickel cation binding	GO:0019627//urea metabolic process;GO:0065003//protein-containing complex assembly	--
Unigene0001012	0.395	1.234	1.026	0.774	0.941	0.623	4	13	10	8	10	7	--	-	-	-	-	-	-	-	-	--
Unigene0001013	23.336	21.36	26.244	27.509	23.633	21.764	470	447	508	565	499	486	spg21	KAF4111523.1 hypothetical protein G5714_008554 [Onychostoma macrolepis]	Cellular Processes	Transport and catabolism	ko04144//Endocytosis	K19367	-	GO:0016787//hydrolase activity;GO:0047570//3-oxoadipate enol-lactonase activity;GO:0070205//2-succinyl-6-hydroxy-2,4-cyclohexadiene-1-carboxylate synthase activity	GO:0009058//biosynthetic process;GO:0009234//menaquinone biosynthetic process;GO:0042952//beta-ketoadipate pathway	--
Unigene0001014	0	0	0	0	0.312	0	0	0	0	0	1	0	--	-	-	-	-	-	-	-	-	--
Unigene0001015	0	0	0.158	0.298	0	0.274	0	0	1	2	0	2	--	-	-	-	-	-	-	-	-	--
Unigene0001016	0.248	0.477	0.903	0.365	0.709	0.559	2	4	7	3	6	5	--	-	-	-	-	-	-	-	-	--
Unigene0001017	0	0	0.278	0	0	0	0	0	1	0	0	0	--	-	-	-	-	-	-	-	-	--
Unigene0001018	0	0	0	0	0	0	0	0	0	0	0	0	--	-	-	-	-	-	-	-	-	--
Unigene0001020	0	0.538	0.194	0	0	0.504	0	3	1	0	0	3	--	-	-	-	-	-	-	-	-	--
Unigene0001021	0	0	0	0.355	0	0	0	0	0	1	0	0	--	-	-	-	-	-	-	-	-	--
Unigene0001022	0.807	0.906	1.259	0.528	0	1.334	6	7	9	4	0	11	--	ROL55575.1 Angiopoietin-related protein 1 [Anabarilius grahami]	-	-	-	-	-	-	-	--
Unigene0001023	0.308	0.049	0.535	0.554	0.098	0.278	6	1	10	11	2	6	--	-	-	-	-	-	-	-	-	--
Unigene0001024	0.477	0.535	0.992	0.935	0.531	0.358	6	7	12	12	7	5	--	KTG45680.1 hypothetical protein cypCar_00000660 [Cyprinus carpio]	-	-	-	-	-	-	-	--
Unigene0001025	0	0.227	0	0	0	0.212	0	1	0	0	0	1	--	-	-	-	-	-	-	-	-	--
Unigene0001026	0	2.471	0.891	1.539	0	0.386	0	18	6	11	0	3	--	-	-	-	-	-	-	-	-	--
Unigene0001027	0.655	0.505	0.727	0.471	0.333	0.591	15	12	16	11	8	15	--	KAG1941075.1 low-density lipoprotein receptor-related protein [Pimephales promelas]	-	-	-	-	-	-	-	--
Unigene0001028	0	0.787	0	0	0	0	0	2	0	0	0	0	--	KAG1933103.1 hypothetical protein F2P79_020714 [Pimephales promelas]	-	-	-	-	-	-	-	--
Unigene0001029	12.326	14.23	22.336	13.133	13.588	19.785	867	1040	1510	942	1002	1543	U2surp	KAF4117266.1 hypothetical protein G5714_001819 [Onychostoma macrolepis]	Genetic Information Processing	Transcription	ko03040//Spliceosome	K12842	GO:0005575//cellular_component;GO:0005622//intracellular anatomical structure;GO:0005634//nucleus;GO:0005654//nucleoplasm;GO:0031974//membrane-enclosed lumen;GO:0031981//nuclear lumen;GO:0043226//organelle;GO:0043227//membrane-bounded organelle;GO:0043229//intracellular organelle;GO:0043231//intracellular membrane-bounded organelle;GO:0043233//organelle lumen;GO:0070013//intracellular organelle l…	GO:0003674//molecular_function;GO:0003676//nucleic acid binding;GO:0003723//RNA binding;GO:0005488//binding;GO:0097159//organic cyclic compound binding;GO:1901363//heterocyclic compound binding	GO:0000375//RNA splicing, via transesterification reactions;GO:0000377//RNA splicing, via transesterification reactions with bulged adenosine as nucleophile;GO:0000398//mRNA splicing, via spliceosome;GO:0006139//nucleobase-containing compound metabolic process;GO:0006396//RNA processing;GO:0006397//mRNA processing;GO:0006725//cellular aromatic compound metabolic process;GO:0006807//nitrogen compo…	--
Unigene0001031	0	0	0	0	0	0	0	0	0	0	0	0	--	-	-	-	-	-	-	-	-	--
Unigene0001032	0	0	0	0	0	0	0	0	0	0	0	0	--	ROL45381.1 39S ribosomal protein L39, mitochondrial [Anabarilius grahami]	Environmental Information Processing;Cellular Processes;Organismal Systems;Human Diseases	Signaling molecules and interaction;Cellular community - eukaryotes;Immune system;Infectious disease: bacterial	ko04514//Cell adhesion molecules;ko04530//Tight junction;ko04670//Leukocyte transendothelial migration;ko05120//Epithelial cell signaling in Helicobacter pylori infection	K06735;K06735;K06735;K06735	GO:0005575//cellular_component;GO:0005886//plasma membrane;GO:0005887//integral component of plasma membrane;GO:0005911//cell-cell junction;GO:0005923//bicellular tight junction;GO:0016020//membrane;GO:0016021//integral component of membrane;GO:0030054//cell junction;GO:0031224//intrinsic component of membrane;GO:0031226//intrinsic component of plasma membrane;GO:0043296//apical junction complex;…	GO:0003674//molecular_function;GO:0005488//binding;GO:0005515//protein binding;GO:0046982//protein heterodimerization activity;GO:0046983//protein dimerization activity	GO:0002376//immune system process;GO:0006928//movement of cell or subcellular component;GO:0007155//cell adhesion;GO:0007162//negative regulation of cell adhesion;GO:0008150//biological_process;GO:0009987//cellular process;GO:0016043//cellular component organization;GO:0016477//cell migration;GO:0022610//biological adhesion;GO:0030155//regulation of cell adhesion;GO:0030198//extracellular matrix …	--
Unigene0001033	7.637	4.957	2.464	4.528	6.551	4.485	129	87	40	78	116	84	jam2a	KAF4119159.1 hypothetical protein G5714_001210 [Onychostoma macrolepis]	Environmental Information Processing;Cellular Processes;Organismal Systems;Human Diseases	Signaling molecules and interaction;Cellular community - eukaryotes;Immune system;Infectious disease: bacterial	ko04514//Cell adhesion molecules;ko04530//Tight junction;ko04670//Leukocyte transendothelial migration;ko05120//Epithelial cell signaling in Helicobacter pylori infection	K06735;K06735;K06735;K06735	GO:0005575//cellular_component;GO:0005886//plasma membrane;GO:0005887//integral component of plasma membrane;GO:0005911//cell-cell junction;GO:0005923//bicellular tight junction;GO:0016020//membrane;GO:0016021//integral component of membrane;GO:0030054//cell junction;GO:0031224//intrinsic component of membrane;GO:0031226//intrinsic component of plasma membrane;GO:0043296//apical junction complex;…	GO:0003674//molecular_function;GO:0005488//binding;GO:0005515//protein binding;GO:0046982//protein heterodimerization activity;GO:0046983//protein dimerization activity	GO:0002376//immune system process;GO:0006928//movement of cell or subcellular component;GO:0007155//cell adhesion;GO:0007162//negative regulation of cell adhesion;GO:0008150//biological_process;GO:0009987//cellular process;GO:0016043//cellular component organization;GO:0016477//cell migration;GO:0022610//biological adhesion;GO:0030155//regulation of cell adhesion;GO:0030198//extracellular matrix …	--
Unigene0001034	0	0	0	0	0	0	0	0	0	0	0	0	--	-	-	-	-	-	-	-	-	--
Unigene0001035	11.585	11.288	13.62	11.712	9.296	11.419	485	491	548	500	408	530	Slc25a16	RXN24826.1 graves disease carrier [Labeo rohita]	-	-	-	-	GO:0005575//cellular_component;GO:0005622//intracellular anatomical structure;GO:0005737//cytoplasm;GO:0005739//mitochondrion;GO:0005740//mitochondrial envelope;GO:0005743//mitochondrial inner membrane;GO:0016020//membrane;GO:0016021//integral component of membrane;GO:0019866//organelle inner membrane;GO:0031090//organelle membrane;GO:0031224//intrinsic component of membrane;GO:0031966//mitochond…	GO:0000295//adenine nucleotide transmembrane transporter activity;GO:0003674//molecular_function;GO:0005215//transporter activity;GO:0005346//purine ribonucleotide transmembrane transporter activity;GO:0008324//cation transmembrane transporter activity;GO:0008509//anion transmembrane transporter activity;GO:0008514//organic anion transmembrane transporter activity;GO:0015075//ion transmembrane tr…	GO:0006810//transport;GO:0006811//ion transport;GO:0006812//cation transport;GO:0006820//anion transport;GO:0006839//mitochondrial transport;GO:0006855//xenobiotic transmembrane transport;GO:0006862//nucleotide transport;GO:0008150//biological_process;GO:0008152//metabolic process;GO:0009058//biosynthetic process;GO:0009987//cellular process;GO:0015695//organic cation transport;GO:0015711//organi…	--
Unigene0001036	0.214	0.309	2.891	0.838	1.937	3.084	2	3	26	8	19	32	--	-	-	-	-	-	-	-	-	--
Unigene0001037	6.068	3.712	3.768	3.321	2.109	3.564	129	82	77	72	47	84	--	KAF4105347.1 hypothetical protein G5714_014678 [Onychostoma macrolepis]	-	-	-	-	GO:0005575//cellular_component;GO:0005576//extracellular region;GO:0005622//intracellular anatomical structure;GO:0005737//cytoplasm;GO:0005739//mitochondrion;GO:0005759//mitochondrial matrix;GO:0005783//endoplasmic reticulum;GO:0005829//cytosol;GO:0012505//endomembrane system;GO:0031974//membrane-enclosed lumen;GO:0043226//organelle;GO:0043227//membrane-bounded organelle;GO:0043229//intracellula…	GO:0000166//nucleotide binding;GO:0003674//molecular_function;GO:0003824//catalytic activity;GO:0005488//binding;GO:0005524//ATP binding;GO:0016829//lyase activity;GO:0016835//carbon-oxygen lyase activity;GO:0016836//hydro-lyase activity;GO:0017076//purine nucleotide binding;GO:0030554//adenyl nucleotide binding;GO:0032553//ribonucleotide binding;GO:0032555//purine ribonucleotide binding;GO:00325…	GO:0001503//ossification;GO:0006139//nucleobase-containing compound metabolic process;GO:0006725//cellular aromatic compound metabolic process;GO:0006753//nucleoside phosphate metabolic process;GO:0006793//phosphorus metabolic process;GO:0006796//phosphate-containing compound metabolic process;GO:0006807//nitrogen compound metabolic process;GO:0007155//cell adhesion;GO:0008150//biological_process…	MYB
Unigene0001038	0	0	0	0	0	0	0	0	0	0	0	0	--	-	-	-	-	-	-	-	-	--
Unigene0001039	0.905	1.198	2.355	1.554	1.727	1.021	8	11	20	14	16	10	--	-	-	-	-	-	-	-	-	--
Unigene0001040	5.707	5.173	7.322	6.901	6.131	4.848	103	97	127	127	116	97	--	-	-	-	-	-	-	-	-	--
Unigene0001041	0.405	0.195	1.685	0.397	0.193	1.825	2	1	8	2	1	10	--	-	-	-	-	-	-	-	-	--
Unigene0001042	0	0	0	0	0	0	0	0	0	0	0	0	--	-	-	-	-	-	-	-	-	--
Unigene0001043	8.832	8.824	9.382	7.992	6.754	9.272	1049	1089	1071	968	841	1221	KIF13B	XP_042597918.1 kinesin-like protein KIF13B [Cyprinus carpio]	-	-	-	-	-	GO:0005515//protein binding;GO:0005524//ATP binding;GO:0008017//microtubule binding	GO:0007018//microtubule-based movement	--
Unigene0001044	14.841	21.276	20.908	18.06	20.209	14.547	1291	1923	1748	1602	1843	1403	KIF13B	KAF4099903.1 hypothetical protein G5714_020029 [Onychostoma macrolepis]	-	-	-	-	-	GO:0005515//protein binding;GO:0005524//ATP binding;GO:0008017//microtubule binding	GO:0007018//microtubule-based movement	--
Unigene0001045	1.606	2.64	2.298	2.822	0.383	1.992	24	41	33	43	6	33	--	-	-	-	-	-	-	-	-	--
Unigene0001046	5.581	5.744	5.232	4.985	1.529	4.735	101	108	91	92	29	95	Gimap6	XP_016115137.1 PREDICTED: GTPase IMAP family member 2-like [Sinocyclocheilus grahami]	-	-	-	-	GO:0005737//cytoplasm	GO:0003924//GTPase activity;GO:0005525//GTP binding;GO:0043022//ribosome binding	GO:0042254//ribosome biogenesis	--
Unigene0001047	8.718	5.369	2.815	0.688	1.593	3.133	261	167	81	21	50	104	Gimap9	XP_016419271.1 PREDICTED: GTPase IMAP family member 1-like [Sinocyclocheilus rhinocerous]	-	-	-	-	GO:0005737//cytoplasm;GO:0031237//intrinsic component of periplasmic side of plasma membrane	GO:0003924//GTPase activity;GO:0005215//transporter activity;GO:0005525//GTP binding;GO:0043022//ribosome binding;GO:0051539//4 iron, 4 sulfur cluster binding	GO:0006400//tRNA modification;GO:0006412//translation;GO:0006810//transport;GO:0042254//ribosome biogenesis	--
Unigene0001048	5.38	6.002	12.136	5.416	1.226	4.251	113	131	245	116	27	99	GIMAP8	XP_016115139.1 PREDICTED: uncharacterized protein LOC107573211 [Sinocyclocheilus grahami]	-	-	-	-	GO:0005737//cytoplasm;GO:0009898//cytoplasmic side of plasma membrane;GO:0043190//ATP-binding cassette (ABC) transporter complex	GO:0003723//RNA binding;GO:0003724//RNA helicase activity;GO:0003924//GTPase activity;GO:0005524//ATP binding;GO:0005525//GTP binding;GO:0015413//ABC-type nickel transporter activity;GO:0019843//rRNA binding;GO:0043022//ribosome binding;GO:0051539//4 iron, 4 sulfur cluster binding	GO:0006412//translation;GO:0015675//nickel cation transport;GO:0042254//ribosome biogenesis	--
Unigene0001049	2.151	2.981	6.356	0.338	1.231	1.474	25	36	71	4	15	19	Gimap9	ROL53491.1 GTPase IMAP family member 8 [Anabarilius grahami]	-	-	-	-	GO:0005737//cytoplasm	GO:0003723//RNA binding;GO:0003724//RNA helicase activity;GO:0003924//GTPase activity;GO:0005524//ATP binding;GO:0005525//GTP binding;GO:0043022//ribosome binding	GO:0006412//translation;GO:0042254//ribosome biogenesis	--
Unigene0001050	1.373	2.053	2.637	2.237	1.994	2.552	65	101	120	108	99	134	Pol	KAA0709662.1 LINE-1 reverse transcriptase -like protein [Triplophysa tibetana]	-	-	-	-	-	GO:0003964//RNA-directed DNA polymerase activity;GO:0008853//exodeoxyribonuclease III activity	GO:0000373//Group II intron splicing;GO:0006281//DNA repair	--
Unigene0001051	39.627	39.053	42.584	57.464	53.414	58.002	1249	1279	1290	1847	1765	2027	ARRDC2	XP_018941828.1 arrestin domain-containing protein 2 isoform X1 [Cyprinus carpio]	-	-	-	-	GO:0005575//cellular_component;GO:0005622//intracellular anatomical structure;GO:0005737//cytoplasm;GO:0005886//plasma membrane;GO:0016020//membrane;GO:0031410//cytoplasmic vesicle;GO:0031982//vesicle;GO:0043226//organelle;GO:0043227//membrane-bounded organelle;GO:0043229//intracellular organelle;GO:0071944//cell periphery;GO:0097708//intracellular vesicle	-	GO:0006886//intracellular protein transport	--
Unigene0001052	0	0.198	0.214	0	0.392	0.556	0	1	1	0	2	3	--	-	-	-	-	-	-	-	-	--
Unigene0001053	0	0	0	0	0	0.212	0	0	0	0	0	1	--	ROL47272.1 Tubulin polyglutamylase TTLL7 [Anabarilius grahami]	-	-	-	-	-	-	-	--
Unigene0001054	0.122	0.469	0.127	0.359	0.581	0.22	1	4	1	3	5	2	--	-	-	-	-	-	-	-	-	--
Unigene0001055	0	0	0	0	0	0	0	0	0	0	0	0	--	KAA0720663.1 Protein Wnt-5b [Triplophysa tibetana]	-	-	-	-	-	-	-	--
Unigene0001056	0.086	0	0.09	0	0.041	0.156	2	0	2	0	1	4	--	-	-	-	-	-	-	-	-	--
Unigene0001057	0	0	0	0	0	0	0	0	0	0	0	0	--	-	-	-	-	-	-	-	-	--
Unigene0001058	0	0	0	0	0	0.082	0	0	0	0	0	1	--	XP_043111506.1 calcium-activated potassium channel subunit alpha-1-like [Puntigrus tetrazona]	-	-	-	-	-	-	-	--
Unigene0001059	0	0	0	0	0	0	0	0	0	0	0	0	--	-	-	-	-	-	-	-	-	--
Unigene0001061	0	2.675	1.536	1.618	1.16	1.959	0	32	17	19	14	25	--	RXN35067.1 GTPase IMAP family member 8-like protein [Labeo rohita]	-	-	-	-	-	-	-	--
Unigene0001062	0	1.389	0.125	0	0.459	0.543	0	12	1	0	4	5	--	KAF4116554.1 hypothetical protein G5714_004043 [Onychostoma macrolepis]	-	-	-	-	-	-	-	--
Unigene0001063	2.353	0.944	1.734	1.058	1.777	0.442	24	10	17	11	19	5	--	KAF4116554.1 hypothetical protein G5714_004043 [Onychostoma macrolepis]	-	-	-	-	-	-	-	--
Unigene0001065	0	0	0.763	0	0	0	0	0	2	0	0	0	--	-	-	-	-	-	-	-	-	--
Unigene0001066	0	0	0.215	0	0.395	0	0	0	1	0	2	0	--	-	-	-	-	-	-	-	-	--
Unigene0001067	0	0.292	0.631	0	0	0.273	0	1	2	0	0	1	--	-	-	-	-	-	-	-	-	--
Unigene0001068	0	0.763	1.1	0	0.504	0.477	0	3	4	0	2	2	--	-	-	-	-	-	-	-	-	--
Unigene0001069	16.867	17.765	17.532	17.762	16.204	10.064	975	1067	974	1047	982	645	NT5C2	KAF4105834.1 hypothetical protein G5714_013496 [Onychostoma macrolepis]	Metabolism;Metabolism;Metabolism;Metabolism	Global and overview maps;Nucleotide metabolism;Nucleotide metabolism;Metabolism of cofactors and vitamins	ko01100//Metabolic pathways;ko00230//Purine metabolism;ko00240//Pyrimidine metabolism;ko00760//Nicotinate and nicotinamide metabolism	K01081;K01081;K01081;K01081	-	-	-	--
Unigene0001070	1.202	0.744	2.502	0.084	1.392	2.168	14	9	28	1	17	28	NT5C2	XP_016132402.1 PREDICTED: cytosolic purine 5'-nucleotidase-like [Sinocyclocheilus grahami]	Metabolism;Metabolism;Metabolism;Metabolism	Global and overview maps;Nucleotide metabolism;Nucleotide metabolism;Metabolism of cofactors and vitamins	ko01100//Metabolic pathways;ko00230//Purine metabolism;ko00240//Pyrimidine metabolism;ko00760//Nicotinate and nicotinamide metabolism	K01081;K01081;K01081;K01081	-	-	-	--
Unigene0001071	0	0	0	0	0	0.409	0	0	0	0	0	2	--	-	-	-	-	-	-	-	-	--
Unigene0001072	0.585	0.281	0.761	0.574	0.976	1.187	4	2	5	4	7	9	--	-	-	-	-	-	-	-	-	--
Unigene0001073	1.006	1.106	0	0.282	0.548	0.259	7	8	0	2	4	2	--	XP_026128351.1 NXPE family member 3-like [Carassius auratus]	-	-	-	-	-	-	-	--
Unigene0001074	0	0	0	0	0	0	0	0	0	0	0	0	--	-	-	-	-	-	-	-	-	--
Unigene0001076	19.987	25.382	25.66	23.601	20.19	14.704	2219	2928	2738	2672	2350	1810	Skt	KAF4117296.1 hypothetical protein G5714_001849 [Onychostoma macrolepis]	-	-	-	-	GO:0005575//cellular_component;GO:0005622//intracellular anatomical structure;GO:0005737//cytoplasm	-	GO:0001501//skeletal system development;GO:0007275//multicellular organism development;GO:0008150//biological_process;GO:0009790//embryo development;GO:0009792//embryo development ending in birth or egg hatching;GO:0032501//multicellular organismal process;GO:0032502//developmental process;GO:0043009//chordate embryonic development;GO:0048706//embryonic skeletal system development;GO:0048731//sys…	--
Unigene0001077	0	0	0	0	0	0	0	0	0	0	0	0	--	-	-	-	-	-	-	-	-	--
Unigene0001078	0.766	0.461	0.996	0.188	0.274	1.209	8	5	10	2	3	14	--	-	-	-	-	-	-	-	-	--
Unigene0001079	0	0	0	0	0	0	0	0	0	0	0	0	--	-	-	-	-	-	-	-	-	--
Unigene0001080	0	0	0	0	0	0	0	0	0	0	0	0	--	-	-	-	-	-	-	-	-	--
Unigene0001081	0.055	0	0.114	0.107	0.156	0	1	0	2	2	3	0	--	-	-	-	-	-	-	-	-	--
Unigene0001082	0.099	0.286	0	0.388	0.094	0	1	3	0	4	1	0	--	-	-	-	-	-	-	-	-	--
Unigene0001083	0	0	0	0	0	0	0	0	0	0	0	0	--	-	-	-	-	-	-	-	-	--
Unigene0001084	1.001	0.722	1.431	0.859	0.239	0.79	8	6	11	7	2	7	--	-	-	-	-	-	-	-	-	--
Unigene0001085	6.036	5.809	7.244	6.459	5.877	5.918	241	241	278	263	246	262	GABPB2	KAF4102960.1 hypothetical protein G5714_015843 [Onychostoma macrolepis]	-	-	-	-	-	GO:0005515//protein binding	-	--
Unigene0001086	11.108	6.826	11.001	11.943	14.808	13.76	166	106	158	182	232	228	--	XP_016131963.1 PREDICTED: uncharacterized protein LOC107588402 isoform X1 [Sinocyclocheilus grahami]	-	-	-	-	-	-	-	--
Unigene0001087	0	0	0	0	0	0	0	0	0	0	0	0	--	XP_025755750.1 uncharacterized protein LOC112842720 [Oreochromis niloticus]	-	-	-	-	-	-	-	--
Unigene0001088	0	0.289	0	0	0.572	0	0	1	0	0	2	0	--	-	-	-	-	-	-	-	-	--
Unigene0001089	0.56	0.135	0.583	0	0.401	0.379	4	1	4	0	3	3	--	-	-	-	-	-	-	-	-	--
Unigene0001090	0	0	0	0.707	0	0	0	0	0	2	0	0	--	-	-	-	-	-	-	-	-	--
Unigene0001091	0	0	0	0	0	0	0	0	0	0	0	0	--	-	-	-	-	-	-	-	-	--
Unigene0001092	0.303	0	0	0	0	0	1	0	0	0	0	0	--	-	-	-	-	-	-	-	-	--
Unigene0001093	6.868	8.971	9.673	6.855	5.358	7.5	280	380	379	285	229	339	EHD4	AAI24802.1 Im:7147183 protein, partial [Danio rerio]	Cellular Processes	Transport and catabolism	ko04144//Endocytosis	K12477	GO:0005575//cellular_component;GO:0005622//intracellular anatomical structure;GO:0005634//nucleus;GO:0005737//cytoplasm;GO:0005768//endosome;GO:0005769//early endosome;GO:0005783//endoplasmic reticulum;GO:0005886//plasma membrane;GO:0010008//endosome membrane;GO:0012505//endomembrane system;GO:0016020//membrane;GO:0031090//organelle membrane;GO:0031410//cytoplasmic vesicle;GO:0031901//early endos…	GO:0000166//nucleotide binding;GO:0001882//nucleoside binding;GO:0001883//purine nucleoside binding;GO:0003674//molecular_function;GO:0003676//nucleic acid binding;GO:0003924//GTPase activity;GO:0005488//binding;GO:0005509//calcium ion binding;GO:0005515//protein binding;GO:0005524//ATP binding;GO:0005525//GTP binding;GO:0017076//purine nucleotide binding;GO:0019001//guanyl nucleotide binding;GO:…	GO:0001932//regulation of protein phosphorylation;GO:0001934//positive regulation of protein phosphorylation;GO:0006810//transport;GO:0006897//endocytosis;GO:0006907//pinocytosis;GO:0008150//biological_process;GO:0009893//positive regulation of metabolic process;GO:0009987//cellular process;GO:0010033//response to organic substance;GO:0010562//positive regulation of phosphorus metabolic process;G…	--
Unigene0001094	0.172	0.826	1.249	0.336	0.655	0.309	1	5	7	2	4	2	--	-	-	-	-	-	-	-	-	--
Unigene0001095	0.734	0.495	0.535	0.504	0.42	0.199	10	7	7	7	6	3	--	-	-	-	-	-	-	-	-	--
Unigene0001097	0.49	0.472	0	0.641	1.247	0.147	3	3	0	4	8	1	--	-	-	-	-	-	-	-	-	--
Unigene0001098	0.379	0.973	0.132	0.124	0.724	1.368	3	8	1	1	6	12	--	-	-	-	-	-	-	-	-	--
Unigene0001099	0.807	0.111	1.439	0	0	0	7	1	12	0	0	0	--	-	-	-	-	-	-	-	-	--
Unigene0001100	0.798	0.329	0.356	0.224	0.544	0.925	7	3	3	2	5	9	--	-	-	-	-	-	-	-	-	--
Unigene0001101	0.109	0.084	0.045	0	0	0.039	5	4	2	0	0	2	LRFN5	KAF4102015.1 hypothetical protein G5714_016815 [Onychostoma macrolepis]	-	-	-	-	GO:0005575//cellular_component;GO:0005576//extracellular region;GO:0005615//extracellular space;GO:0009986//cell surface;GO:0016020//membrane;GO:0016021//integral component of membrane;GO:0031224//intrinsic component of membrane	GO:0005515//protein binding	-	--
Unigene0001102	1.909	1.837	0.284	1.07	0.52	0.492	21	21	3	12	6	6	--	-	-	-	-	-	GO:0005886//plasma membrane	-	-	--
Unigene0001103	1.008	1.132	0.874	1.208	1.122	2.273	18	21	15	22	21	45	--	-	-	-	-	-	-	-	-	--
Unigene0001104	0	0	0	0	0	0	0	0	0	0	0	0	--	-	-	-	-	-	-	-	-	--
Unigene0001105	0	0	0	0	0	0	0	0	0	0	0	0	--	-	-	-	-	-	-	-	-	--
Unigene0001106	0	0	0	0	0	0	0	0	0	0	0	0	--	-	-	-	-	-	-	-	-	--
Unigene0001107	0.102	1.081	0.637	0.5	0.584	0.46	1	11	6	5	6	5	--	-	-	-	-	-	-	-	-	--
Unigene0001108	0	0	0.691	0.434	0	0	0	0	3	2	0	0	--	-	-	-	-	-	-	-	-	--
Unigene0001109	12.683	14.443	14.302	14.879	18.906	14.164	382	452	414	457	597	473	cdk9	ROJ30622.1 Cyclin-dependent kinase 9 [Anabarilius grahami]	Human Diseases	Cancer: overview	ko05202//Transcriptional misregulation in cancer	K02211	GO:0000307//cyclin-dependent protein kinase holoenzyme complex;GO:0005575//cellular_component;GO:0005622//intracellular anatomical structure;GO:0005634//nucleus;GO:0005654//nucleoplasm;GO:0005694//chromosome;GO:0005700//polytene chromosome;GO:0005703//polytene chromosome puff;GO:0005737//cytoplasm;GO:0008023//transcription elongation factor complex;GO:0008024//cyclin/CDK positive transcription el…	GO:0000166//nucleotide binding;GO:0000976//transcription cis-regulatory region binding;GO:0000977//RNA polymerase II transcription regulatory region sequence-specific DNA binding;GO:0000978//RNA polymerase II cis-regulatory region sequence-specific DNA binding;GO:0000987//cis-regulatory region sequence-specific DNA binding;GO:0001067//transcription regulatory region nucleic acid binding;GO:000122…	GO:0001932//regulation of protein phosphorylation;GO:0001934//positive regulation of protein phosphorylation;GO:0002230//positive regulation of defense response to virus by host;GO:0002682//regulation of immune system process;GO:0002697//regulation of immune effector process;GO:0002831//regulation of response to biotic stimulus;GO:0006139//nucleobase-containing compound metabolic process;GO:00062…	--
Unigene0001110	0	0	0	0	0	0	0	0	0	0	0	0	--	-	-	-	-	-	-	-	-	--
Unigene0001112	0	0.368	0.597	0.187	0.547	0	0	2	3	1	3	0	--	-	-	-	-	-	-	-	-	--
Unigene0001113	0	0.342	0.554	0.174	0.169	0	0	2	3	1	1	0	--	-	-	-	-	-	-	-	-	--
Unigene0001114	0.594	0.215	0.309	0.291	0.071	0.67	8	3	4	4	1	10	--	-	-	-	-	-	-	-	-	--
Unigene0001115	0.25	0.361	0.781	0	0.239	0.113	2	3	6	0	2	1	--	-	-	-	-	-	-	-	-	--
Unigene0001116	2.82	2.584	4.051	3.292	5.123	2.664	21	20	29	25	40	22	--	-	-	-	-	-	-	-	-	--
Unigene0001117	0	0	0	0	0	0	0	0	0	0	0	0	--	-	-	-	-	-	-	-	-	--
Unigene0001118	0.302	0.618	0.904	0.074	0.396	0.307	8	17	23	2	11	9	PLA2G1B	XP_043102602.1 phospholipase A2, minor isoenzyme-like isoform X1 [Puntigrus tetrazona]	Metabolism;Environmental Information Processing;Organismal Systems;Organismal Systems;Metabolism;Metabolism;Metabolism;Organismal Systems;Metabolism;Metabolism	Global and overview maps;Signal transduction;Circulatory system;Digestive system;Lipid metabolism;Lipid metabolism;Lipid metabolism;Digestive system;Lipid metabolism;Lipid metabolism	ko01100//Metabolic pathways;ko04014//Ras signaling pathway;ko04270//Vascular smooth muscle contraction;ko04972//Pancreatic secretion;ko00564//Glycerophospholipid metabolism;ko00590//Arachidonic acid metabolism;ko00565//Ether lipid metabolism;ko04975//Fat digestion and absorption;ko00591//Linoleic acid metabolism;ko00592//alpha-Linolenic acid metabolism	K01047;K01047;K01047;K01047;K01047;K01047;K01047;K01047;K01047;K01047	-	GO:0004623//phospholipase A2 activity	GO:0006644//phospholipid metabolic process;GO:0050482//arachidonic acid secretion	--
Unigene0001119	2.7	2.297	1.629	2.916	2.463	3.847	69	61	40	76	66	109	kctd6	XP_018921957.1 BTB/POZ domain-containing protein KCTD6-like isoform X1 [Cyprinus carpio]	-	-	-	-	GO:0005575//cellular_component;GO:0005622//intracellular anatomical structure;GO:0005737//cytoplasm;GO:0005829//cytosol;GO:0030016//myofibril;GO:0030017//sarcomere;GO:0031430//M band;GO:0031672//A band;GO:0043226//organelle;GO:0043228//non-membrane-bounded organelle;GO:0043229//intracellular organelle;GO:0043232//intracellular non-membrane-bounded organelle;GO:0043292//contractile fiber;GO:009908…	GO:0003674//molecular_function;GO:0005488//binding;GO:0005515//protein binding;GO:0008092//cytoskeletal protein binding;GO:0030506//ankyrin binding;GO:0042802//identical protein binding;GO:0097602//cullin family protein binding	GO:0006464//cellular protein modification process;GO:0006508//proteolysis;GO:0006511//ubiquitin-dependent protein catabolic process;GO:0006807//nitrogen compound metabolic process;GO:0008150//biological_process;GO:0008152//metabolic process;GO:0008589//regulation of smoothened signaling pathway;GO:0009056//catabolic process;GO:0009057//macromolecule catabolic process;GO:0009966//regulation of sig…	--
Unigene0001120	4.137	6.636	9.088	2.705	2.631	3.11	36	60	76	24	24	30	--	KAF4117649.1 hypothetical protein G5714_002202 [Onychostoma macrolepis]	-	-	-	-	-	GO:0005515//protein binding	-	--
Unigene0001121	0	0.122	0.033	0.124	0.03	0.2	0	4	1	4	1	7	SLAIN1	XP_016309928.1 PREDICTED: SLAIN motif-containing protein 1-like [Sinocyclocheilus anshuiensis]	-	-	-	-	GO:0005575//cellular_component;GO:0005622//intracellular anatomical structure;GO:0005737//cytoplasm;GO:0005856//cytoskeleton;GO:0043226//organelle;GO:0043228//non-membrane-bounded organelle;GO:0043229//intracellular organelle;GO:0043232//intracellular non-membrane-bounded organelle	-	-	--
Unigene0001122	0	0	0	0	0	0	0	0	0	0	0	0	--	-	-	-	-	-	-	-	-	--
Unigene0001123	0	0	0	0	0	0	0	0	0	0	0	0	--	-	-	-	-	-	-	-	-	--
Unigene0001124	0	0	0	0	0	0	0	0	0	0	0	0	--	-	-	-	-	-	-	-	-	--
Unigene0001125	0	0	0	0	0	0	0	0	0	0	0	0	--	-	-	-	-	-	-	-	-	--
Unigene0001126	7.356	8.919	10.673	10.522	7.145	6.634	327	412	456	477	333	327	Vav3	XP_043082375.1 guanine nucleotide exchange factor VAV3 isoform X2 [Puntigrus tetrazona]	Environmental Information Processing;Human Diseases;Cellular Processes;Cellular Processes;Human Diseases;Environmental Information Processing;Human Diseases;Organismal Systems;Organismal Systems;Organismal Systems;Organismal Systems;Organismal Systems;Organismal Systems;Organismal Systems	Signal transduction;Cancer: overview;Cellular community - eukaryotes;Cell motility;Cardiovascular disease;Signal transduction;Infectious disease: bacterial;Immune system;Immune system;Immune system;Immune system;Immune system;Immune system;Immune system	ko04024//cAMP signaling pathway;ko05205//Proteoglycans in cancer;ko04510//Focal adhesion;ko04810//Regulation of actin cytoskeleton;ko05417//Lipid and atherosclerosis;ko04015//Rap1 signaling pathway;ko05135//Yersinia infection;ko04062//Chemokine signaling pathway;ko04670//Leukocyte transendothelial migration;ko04666//Fc gamma R-mediated phagocytosis;ko04660//T cell receptor signaling pathway;ko046…	K05730;K05730;K05730;K05730;K05730;K05730;K05730;K05730;K05730;K05730;K05730;K05730;K05730;K05730	-	GO:0005085//guanyl-nucleotide exchange factor activity;GO:0005515//protein binding	GO:0035556//intracellular signal transduction	--
Unigene0001127	0	0	0.244	0	0	0	0	0	1	0	0	0	--	-	-	-	-	-	-	-	-	--
Unigene0001128	0.462	0.889	1.201	0.679	0.44	0.416	2	4	5	3	2	2	--	-	-	-	-	-	-	-	-	--
Unigene0001129	0	0.366	0.396	0	0	1.372	0	1	1	0	0	4	--	-	-	-	-	-	-	-	-	--
Unigene0001130	17.807	19.532	17.431	17.582	19.043	17.365	1453	1656	1367	1463	1629	1571	NCOA5	KAF4112626.1 hypothetical protein G5714_007421 [Onychostoma macrolepis]	-	-	-	-	GO:0005575//cellular_component;GO:0005622//intracellular anatomical structure;GO:0005634//nucleus;GO:0005635//nuclear envelope;GO:0005643//nuclear pore;GO:0005856//cytoskeleton;GO:0012505//endomembrane system;GO:0015629//actin cytoskeleton;GO:0016020//membrane;GO:0016021//integral component of membrane;GO:0031090//organelle membrane;GO:0031224//intrinsic component of membrane;GO:0031965//nuclear …	GO:0003674//molecular_function;GO:0003676//nucleic acid binding;GO:0003682//chromatin binding;GO:0003712//transcription coregulator activity;GO:0003714//transcription corepressor activity;GO:0003723//RNA binding;GO:0003729//mRNA binding;GO:0005198//structural molecule activity;GO:0005488//binding;GO:0017056//structural constituent of nuclear pore;GO:0043167//ion binding;GO:0043169//cation binding…	GO:0000226//microtubule cytoskeleton organization;GO:0000375//RNA splicing, via transesterification reactions;GO:0000377//RNA splicing, via transesterification reactions with bulged adenosine as nucleophile;GO:0000398//mRNA splicing, via spliceosome;GO:0000972//transcription-dependent tethering of RNA polymerase II gene DNA at nuclear periphery;GO:0000973//posttranscriptional tethering of RNA pol…	--
Unigene0001131	1.498	1.795	1.5	1.497	1.321	2.142	53	66	51	54	49	84	--	-	-	-	-	-	-	-	-	--
Unigene0001132	1.436	3.061	3.522	1.66	1.517	1.712	28	62	66	33	31	37	--	XP_016348921.1 PREDICTED: uncharacterized protein LOC107693901 [Sinocyclocheilus anshuiensis]	-	-	-	-	-	-	-	--
Unigene0001133	0.874	1.215	1.162	0.762	0.185	1.183	18	26	23	16	4	27	--	XP_042588586.1 uncharacterized protein LOC109082836 isoform X1 [Cyprinus carpio]	-	-	-	-	-	-	-	--
Unigene0001134	0.273	0.131	0.757	0.624	0.521	0.123	6	3	16	14	12	3	--	KAF4106443.1 hypothetical protein G5714_012433 [Onychostoma macrolepis]	-	-	-	-	-	-	-	--
Unigene0001135	0	0	0	0	0.309	0	0	0	0	0	1	0	--	-	-	-	-	-	-	-	-	--
Unigene0001137	0	0	0.303	0	0.278	0.263	0	0	1	0	1	1	--	-	-	-	-	-	-	-	-	--
Unigene0001138	0	0	0	0	0	0.281	0	0	0	0	0	1	--	-	-	-	-	-	-	-	-	--
Unigene0001139	0	0	0	0	0	0	0	0	0	0	0	0	GLIPR1L1	KTF78959.1 hypothetical protein cypCar_00014911 [Cyprinus carpio]	-	-	-	-	-	-	-	--
Unigene0001140	0.243	0.41	1.076	0.537	0.348	0.329	4	7	17	9	6	6	--	-	-	-	-	-	-	-	-	--
Unigene0001141	0	0.325	0	0	0	0	0	1	0	0	0	0	--	-	-	-	-	-	-	-	-	--
Unigene0001142	0	0.807	0	0	0.48	0	0	5	0	0	3	0	--	-	-	-	-	-	-	-	-	--
Unigene0001143	0.161	0.31	0	0	0.153	0.435	1	2	0	0	1	3	--	-	-	-	-	-	-	-	-	--
Unigene0001144	0	0.189	0.614	0.289	0.094	0.355	0	2	6	3	1	4	--	-	-	-	-	-	-	-	-	--
Unigene0001145	2.911	3.879	3.96	1.427	3.204	2.322	26	36	34	13	30	23	--	-	-	-	-	-	GO:0005575//cellular_component	GO:0003674//molecular_function	GO:0030436//asexual sporulation	--
Unigene0001146	0.175	0.168	0	0	0	0	1	1	0	0	0	0	--	-	-	-	-	-	-	-	-	--
Unigene0001147	0	0	0	0	0	0	0	0	0	0	0	0	--	KAF4102493.1 hypothetical protein G5714_017293 [Onychostoma macrolepis]	-	-	-	-	-	GO:0003723//RNA binding	GO:0006355//regulation of transcription, DNA-templated	--
Unigene0001149	3.175	4.398	4.199	3.55	3.736	5.246	107	154	136	122	132	196	zdhhc7	KAF4101122.1 hypothetical protein G5714_017554 [Onychostoma macrolepis]	-	-	-	-	GO:0000139//Golgi membrane;GO:0005575//cellular_component;GO:0005622//intracellular anatomical structure;GO:0005737//cytoplasm;GO:0005794//Golgi apparatus;GO:0012505//endomembrane system;GO:0016020//membrane;GO:0016021//integral component of membrane;GO:0031090//organelle membrane;GO:0031224//intrinsic component of membrane;GO:0031984//organelle subcompartment;GO:0043226//organelle;GO:0043227//me…	GO:0003674//molecular_function;GO:0003824//catalytic activity;GO:0016409//palmitoyltransferase activity;GO:0016417//S-acyltransferase activity;GO:0016740//transferase activity;GO:0016746//acyltransferase activity;GO:0016747//acyltransferase activity, transferring groups other than amino-acyl groups;GO:0019706//protein-cysteine S-palmitoyltransferase activity;GO:0019707//protein-cysteine S-acyltra…	GO:0006464//cellular protein modification process;GO:0006497//protein lipidation;GO:0006807//nitrogen compound metabolic process;GO:0008150//biological_process;GO:0008152//metabolic process;GO:0009058//biosynthetic process;GO:0009059//macromolecule biosynthetic process;GO:0009987//cellular process;GO:0018193//peptidyl-amino acid modification;GO:0018198//peptidyl-cysteine modification;GO:0018230//…	--
Unigene0001150	0.539	0.394	1.435	0.761	1.254	1.341	25	19	64	36	61	69	MMEL1	XP_016373859.1 PREDICTED: membrane metallo-endopeptidase-like 1 [Sinocyclocheilus rhinocerous]	-	-	-	-	GO:0005575//cellular_component;GO:0005576//extracellular region;GO:0005615//extracellular space;GO:0005622//intracellular anatomical structure;GO:0005737//cytoplasm;GO:0005783//endoplasmic reticulum;GO:0005794//Golgi apparatus;GO:0009986//cell surface;GO:0012505//endomembrane system;GO:0016020//membrane;GO:0016021//integral component of membrane;GO:0031224//intrinsic component of membrane;GO:0043…	GO:0003674//molecular_function;GO:0003824//catalytic activity;GO:0004175//endopeptidase activity;GO:0004222//metalloendopeptidase activity;GO:0005488//binding;GO:0008233//peptidase activity;GO:0008237//metallopeptidase activity;GO:0008270//zinc ion binding;GO:0016787//hydrolase activity;GO:0043167//ion binding;GO:0043169//cation binding;GO:0046872//metal ion binding;GO:0046914//transition metal i…	GO:0003008//system process;GO:0006508//proteolysis;GO:0006807//nitrogen compound metabolic process;GO:0007610//behavior;GO:0007611//learning or memory;GO:0007612//learning;GO:0007635//chemosensory behavior;GO:0008150//biological_process;GO:0008152//metabolic process;GO:0008306//associative learning;GO:0008355//olfactory learning;GO:0019538//protein metabolic process;GO:0032101//regulation of resp…	--
Unigene0001151	0	0	0	0.397	0	0	0	0	0	1	0	0	--	-	-	-	-	-	-	-	-	--
Unigene0001152	6.023	5.21	5.537	6.684	4.262	5.088	395	355	349	447	293	370	Scarf2	KAF4113815.1 hypothetical protein G5714_006360 [Onychostoma macrolepis]	-	-	-	-	GO:0005575//cellular_component;GO:0016020//membrane;GO:0016021//integral component of membrane;GO:0031224//intrinsic component of membrane	GO:0003674//molecular_function;GO:0005044//scavenger receptor activity;GO:0038024//cargo receptor activity	GO:0006810//transport;GO:0006897//endocytosis;GO:0006898//receptor-mediated endocytosis;GO:0007155//cell adhesion;GO:0007157//heterophilic cell-cell adhesion via plasma membrane cell adhesion molecules;GO:0008150//biological_process;GO:0016192//vesicle-mediated transport;GO:0022610//biological adhesion;GO:0051179//localization;GO:0051234//establishment of localization;GO:0098609//cell-cell adhesi…	--
Unigene0001153	14.919	18.931	17.5	16.141	15.578	14.776	581	766	655	641	636	638	ACAP2	KAF4104480.1 hypothetical protein G5714_015467 [Onychostoma macrolepis]	Cellular Processes	Transport and catabolism	ko04144//Endocytosis	K12489	GO:0005737//cytoplasm	GO:0005096//GTPase activator activity;GO:0005515//protein binding	-	--
Unigene0001154	0.154	0.445	0.642	0.605	0.588	0.278	1	3	4	4	4	2	--	KAG5700914.1 hypothetical protein BaRGS_012321 [Batillaria attramentaria]	-	-	-	-	-	-	-	--
Unigene0001155	2.879	2.771	0.23	2.606	0.423	1.998	13	13	1	12	2	10	--	-	-	-	-	-	-	-	-	--
Unigene0001156	19.685	27.202	24.747	27.81	23.914	24.289	413	593	499	595	526	565	pbx2	XP_042629135.1 pre-B-cell leukemia transcription factor 2 isoform X2 [Cyprinus carpio]	-	-	-	-	GO:0005634//nucleus	GO:0003677//DNA binding;GO:0003700//DNA-binding transcription factor activity	GO:0006355//regulation of transcription, DNA-templated	TF_Otx
Unigene0001157	8.82	17.843	25.445	13.303	12.003	16.831	656	1379	1819	1009	936	1388	hisat	XP_018922488.1 histidine N-acetyltransferase-like [Cyprinus carpio]	-	-	-	-	-	GO:0008080//N-acetyltransferase activity	-	--
Unigene0001158	1.951	1.142	1.81	1.835	1.408	0.975	74	45	66	71	56	41	--	KAF4099289.1 hypothetical protein G5714_019415 [Onychostoma macrolepis]	-	-	-	-	-	-	-	--
Unigene0001159	3.012	6.418	8.107	4.828	3.351	8.429	126	279	326	206	147	391	--	-	-	-	-	-	GO:0005576//extracellular region	GO:0005179//hormone activity	-	--
Unigene0001160	0.862	1.186	1.154	0.664	1.175	1	14	20	18	11	20	18	POLR2K	KAF2981890.1 hypothetical protein EK904_011844, partial [Melospiza melodia maxima]	Human Diseases;Organismal Systems;Genetic Information Processing	Neurodegenerative disease;Immune system;Transcription	ko05016//Huntington disease;ko04623//Cytosolic DNA-sensing pathway;ko03020//RNA polymerase	K03009;K03009;K03009	-	GO:0003677//DNA binding;GO:0003899//DNA-directed 5'-3' RNA polymerase activity	GO:0006351//transcription, DNA-templated	--
Unigene0001161	0	0	0	0	0	0	0	0	0	0	0	0	--	KTG03544.1 hypothetical protein cypCar_00004100 [Cyprinus carpio]	-	-	-	-	-	-	-	--
Unigene0001162	0.228	0.803	0.474	0.372	0.796	0.89	3	11	6	5	11	13	--	-	-	-	-	-	-	-	-	--
Unigene0001163	1.585	1.716	2.749	3.692	1.575	3.694	24	27	40	57	25	62	TFG	KAF4087330.1 hypothetical protein AMELA_G00094000 [Ameiurus melas]	-	-	-	-	GO:0000139//Golgi membrane;GO:0005575//cellular_component;GO:0005622//intracellular anatomical structure;GO:0005737//cytoplasm;GO:0005783//endoplasmic reticulum;GO:0005794//Golgi apparatus;GO:0005829//cytosol;GO:0012505//endomembrane system;GO:0016020//membrane;GO:0031090//organelle membrane;GO:0031984//organelle subcompartment;GO:0043226//organelle;GO:0043227//membrane-bounded organelle;GO:00432…	GO:0003674//molecular_function;GO:0005488//binding;GO:0005515//protein binding;GO:0042802//identical protein binding	GO:0001558//regulation of cell growth;GO:0002790//peptide secretion;GO:0006810//transport;GO:0006888//endoplasmic reticulum to Golgi vesicle-mediated transport;GO:0006900//vesicle budding from membrane;GO:0006901//vesicle coating;GO:0006903//vesicle targeting;GO:0006996//organelle organization;GO:0008104//protein localization;GO:0008150//biological_process;GO:0008361//regulation of cell size;GO:0…	--
Unigene0001164	34.403	35.85	29.219	41.402	44.599	52.223	713	772	582	875	969	1200	TFG	RXN28995.1 TFG isoform X1 [Labeo rohita]	-	-	-	-	GO:0000139//Golgi membrane;GO:0005575//cellular_component;GO:0005622//intracellular anatomical structure;GO:0005737//cytoplasm;GO:0005783//endoplasmic reticulum;GO:0005794//Golgi apparatus;GO:0005829//cytosol;GO:0012505//endomembrane system;GO:0016020//membrane;GO:0031090//organelle membrane;GO:0031984//organelle subcompartment;GO:0043226//organelle;GO:0043227//membrane-bounded organelle;GO:00432…	GO:0003674//molecular_function;GO:0005488//binding;GO:0005515//protein binding;GO:0042802//identical protein binding	GO:0001558//regulation of cell growth;GO:0002790//peptide secretion;GO:0006810//transport;GO:0006888//endoplasmic reticulum to Golgi vesicle-mediated transport;GO:0006900//vesicle budding from membrane;GO:0006901//vesicle coating;GO:0006903//vesicle targeting;GO:0006996//organelle organization;GO:0008104//protein localization;GO:0008150//biological_process;GO:0008361//regulation of cell size;GO:0…	--
Unigene0001165	0.552	0.532	0.431	0.135	0.132	0.249	4	4	3	1	1	2	--	-	-	-	-	-	-	-	-	--
Unigene0001166	0.203	0	0.423	0	0	0.367	1	0	2	0	0	2	--	-	-	-	-	-	-	-	-	--
Unigene0001167	0.636	0.979	0.265	0.125	0.728	0.229	5	8	2	1	6	2	--	-	-	-	-	-	-	-	-	--
Unigene0001168	0.205	0.394	0	1.005	0	1.109	1	2	0	5	0	6	--	-	-	-	-	-	-	-	-	--
Unigene0001169	0	0	0	0	0	0	0	0	0	0	0	0	--	-	-	-	-	-	-	-	-	--
Unigene0001170	0	0	0	0	0	0	0	0	0	0	0	0	--	-	-	-	-	-	-	-	-	--
Unigene0001171	5.202	5.369	6.177	6.062	6.04	6.51	276	296	315	328	336	383	SAP130	KAF4117143.1 hypothetical protein G5714_001696 [Onychostoma macrolepis]	-	-	-	-	GO:0000118//histone deacetylase complex;GO:0000228//nuclear chromosome;GO:0000785//chromatin;GO:0005575//cellular_component;GO:0005622//intracellular anatomical structure;GO:0005634//nucleus;GO:0005654//nucleoplasm;GO:0005694//chromosome;GO:0016604//nuclear body;GO:0016607//nuclear speck;GO:0031974//membrane-enclosed lumen;GO:0031981//nuclear lumen;GO:0032991//protein-containing complex;GO:004322…	-	GO:0000122//negative regulation of transcription by RNA polymerase II;GO:0006139//nucleobase-containing compound metabolic process;GO:0006351//transcription, DNA-templated;GO:0006355//regulation of transcription, DNA-templated;GO:0006357//regulation of transcription by RNA polymerase II;GO:0006725//cellular aromatic compound metabolic process;GO:0006807//nitrogen compound metabolic process;GO:000…	--
Unigene0001172	0.615	0.491	0.525	0.119	0.548	0.314	106	88	87	21	99	60	BSN	KAF4107288.1 hypothetical protein G5714_011652 [Onychostoma macrolepis]	-	-	-	-	GO:0045202//synapse	GO:0046872//metal ion binding	-	--
Unigene0001173	0.254	0	0	0	0	0	1	0	0	0	0	0	--	-	-	-	-	-	-	-	-	--
Unigene0001174	0	0.225	0.122	0.115	0	0.211	0	2	1	1	0	2	--	-	-	-	-	-	-	-	-	--
Unigene0001175	0	0	0	0	0	0	0	0	0	0	0	0	Mrps21	NP_001342688.1 28S ribosomal protein S21, mitochondrial [Mus musculus]	Genetic Information Processing	Translation	ko03010//Ribosome	K02970	GO:0000313//organellar ribosome;GO:0000314//organellar small ribosomal subunit;GO:0005575//cellular_component;GO:0005622//intracellular anatomical structure;GO:0005737//cytoplasm;GO:0005739//mitochondrion;GO:0005740//mitochondrial envelope;GO:0005743//mitochondrial inner membrane;GO:0005759//mitochondrial matrix;GO:0005761//mitochondrial ribosome;GO:0005763//mitochondrial small ribosomal subunit;…	GO:0003674//molecular_function;GO:0003735//structural constituent of ribosome;GO:0005198//structural molecule activity	GO:0006412//translation;GO:0006518//peptide metabolic process;GO:0006807//nitrogen compound metabolic process;GO:0008150//biological_process;GO:0008152//metabolic process;GO:0009058//biosynthetic process;GO:0009059//macromolecule biosynthetic process;GO:0009987//cellular process;GO:0010467//gene expression;GO:0019538//protein metabolic process;GO:0032543//mitochondrial translation;GO:0034641//cel…	--
Unigene0001176	0	0.756	0	1.026	0	0	0	3	0	4	0	0	--	-	-	-	-	-	-	-	-	--
Unigene0001177	0	0.211	0	0	0	0.198	0	1	0	0	0	1	--	-	-	-	-	-	-	GO:0004222//metalloendopeptidase activity	-	--
Unigene0001178	0	0	0	0	0.944	0	0	0	0	0	3	0	Serping1	NP_033906.2 plasma protease C1 inhibitor precursor [Mus musculus]	Human Diseases;Organismal Systems	Infectious disease: bacterial;Immune system	ko05133//Pertussis;ko04610//Complement and coagulation cascades	K04001;K04001	GO:0005575//cellular_component;GO:0005576//extracellular region;GO:0005615//extracellular space;GO:0005622//intracellular anatomical structure;GO:0005737//cytoplasm;GO:0012505//endomembrane system;GO:0030141//secretory granule;GO:0031091//platelet alpha granule;GO:0031093//platelet alpha granule lumen;GO:0031410//cytoplasmic vesicle;GO:0031974//membrane-enclosed lumen;GO:0031982//vesicle;GO:00319…	GO:0003674//molecular_function;GO:0004857//enzyme inhibitor activity;GO:0004866//endopeptidase inhibitor activity;GO:0004867//serine-type endopeptidase inhibitor activity;GO:0030234//enzyme regulator activity;GO:0030414//peptidase inhibitor activity;GO:0061134//peptidase regulator activity;GO:0061135//endopeptidase regulator activity;GO:0098772//molecular function regulator	GO:0001868//regulation of complement activation, lectin pathway;GO:0001869//negative regulation of complement activation, lectin pathway;GO:0002250//adaptive immune response;GO:0002252//immune effector process;GO:0002253//activation of immune response;GO:0002376//immune system process;GO:0002443//leukocyte mediated immunity;GO:0002449//lymphocyte mediated immunity;GO:0002455//humoral immune respo…	--
Unigene0001179	0	0	0	0	0	0	0	0	0	0	0	0	Serping1	NP_033906.2 plasma protease C1 inhibitor precursor [Mus musculus]	Human Diseases;Organismal Systems	Infectious disease: bacterial;Immune system	ko05133//Pertussis;ko04610//Complement and coagulation cascades	K04001;K04001	GO:0005575//cellular_component;GO:0005576//extracellular region;GO:0005615//extracellular space;GO:0005622//intracellular anatomical structure;GO:0005737//cytoplasm;GO:0012505//endomembrane system;GO:0030141//secretory granule;GO:0031091//platelet alpha granule;GO:0031093//platelet alpha granule lumen;GO:0031410//cytoplasmic vesicle;GO:0031974//membrane-enclosed lumen;GO:0031982//vesicle;GO:00319…	GO:0003674//molecular_function;GO:0004857//enzyme inhibitor activity;GO:0004866//endopeptidase inhibitor activity;GO:0004867//serine-type endopeptidase inhibitor activity;GO:0030234//enzyme regulator activity;GO:0030414//peptidase inhibitor activity;GO:0061134//peptidase regulator activity;GO:0061135//endopeptidase regulator activity;GO:0098772//molecular function regulator	GO:0001868//regulation of complement activation, lectin pathway;GO:0001869//negative regulation of complement activation, lectin pathway;GO:0002250//adaptive immune response;GO:0002252//immune effector process;GO:0002253//activation of immune response;GO:0002376//immune system process;GO:0002443//leukocyte mediated immunity;GO:0002449//lymphocyte mediated immunity;GO:0002455//humoral immune respo…	--
Unigene0001180	0	0.21	0	0	0.937	0	0	2	0	0	9	0	Serping1	AAC40136.1 C1 inhibitor [Mus musculus]	Human Diseases;Organismal Systems	Infectious disease: bacterial;Immune system	ko05133//Pertussis;ko04610//Complement and coagulation cascades	K04001;K04001	GO:0005575//cellular_component;GO:0005576//extracellular region;GO:0005615//extracellular space;GO:0005622//intracellular anatomical structure;GO:0005737//cytoplasm;GO:0012505//endomembrane system;GO:0030141//secretory granule;GO:0031091//platelet alpha granule;GO:0031093//platelet alpha granule lumen;GO:0031410//cytoplasmic vesicle;GO:0031974//membrane-enclosed lumen;GO:0031982//vesicle;GO:00319…	GO:0003674//molecular_function;GO:0004857//enzyme inhibitor activity;GO:0004866//endopeptidase inhibitor activity;GO:0004867//serine-type endopeptidase inhibitor activity;GO:0030234//enzyme regulator activity;GO:0030414//peptidase inhibitor activity;GO:0061134//peptidase regulator activity;GO:0061135//endopeptidase regulator activity;GO:0098772//molecular function regulator	GO:0001868//regulation of complement activation, lectin pathway;GO:0001869//negative regulation of complement activation, lectin pathway;GO:0002250//adaptive immune response;GO:0002252//immune effector process;GO:0002253//activation of immune response;GO:0002376//immune system process;GO:0002443//leukocyte mediated immunity;GO:0002449//lymphocyte mediated immunity;GO:0002455//humoral immune respo…	--
Unigene0001181	7.711	11.683	10.285	10.69	11.535	11.823	660	1039	846	933	1035	1122	MAP3K4	XP_016297818.1 PREDICTED: mitogen-activated protein kinase kinase kinase 4-like isoform X4 [Sinocyclocheilus anshuiensis]	Environmental Information Processing;Organismal Systems;Environmental Information Processing;Organismal Systems	Signal transduction;Endocrine system;Signal transduction;Immune system	ko04010//MAPK signaling pathway;ko04912//GnRH signaling pathway;ko04013//MAPK signaling pathway - fly;ko04624//Toll and Imd signaling pathway	K04428;K04428;K04428;K04428	GO:0005575//cellular_component;GO:0005622//intracellular anatomical structure;GO:0005737//cytoplasm;GO:0048471//perinuclear region of cytoplasm	GO:0000166//nucleotide binding;GO:0003674//molecular_function;GO:0003824//catalytic activity;GO:0004672//protein kinase activity;GO:0004674//protein serine/threonine kinase activity;GO:0004709//MAP kinase kinase kinase activity;GO:0005488//binding;GO:0005515//protein binding;GO:0005524//ATP binding;GO:0016301//kinase activity;GO:0016740//transferase activity;GO:0016772//transferase activity, tran…	GO:0000003//reproduction;GO:0000165//MAPK cascade;GO:0001672//regulation of chromatin assembly or disassembly;GO:0001890//placenta development;GO:0001932//regulation of protein phosphorylation;GO:0001934//positive regulation of protein phosphorylation;GO:0002251//organ or tissue specific immune response;GO:0002376//immune system process;GO:0002385//mucosal immune response;GO:0003002//regionalizat…	--
Unigene0001182	3.281	4.336	4.076	4.274	6.726	14.178	67	92	80	89	144	321	AGPAT4	XP_042593246.1 1-acyl-sn-glycerol-3-phosphate acyltransferase delta isoform X2 [Cyprinus carpio]	Metabolism;Environmental Information Processing;Metabolism;Metabolism	Global and overview maps;Signal transduction;Lipid metabolism;Lipid metabolism	ko01100//Metabolic pathways;ko04072//Phospholipase D signaling pathway;ko00564//Glycerophospholipid metabolism;ko00561//Glycerolipid metabolism	K13523;K13523;K13523;K13523	GO:0005575//cellular_component;GO:0005622//intracellular anatomical structure;GO:0005737//cytoplasm;GO:0005739//mitochondrion;GO:0005740//mitochondrial envelope;GO:0005741//mitochondrial outer membrane;GO:0005783//endoplasmic reticulum;GO:0005789//endoplasmic reticulum membrane;GO:0012505//endomembrane system;GO:0016020//membrane;GO:0016021//integral component of membrane;GO:0019867//outer membra…	GO:0003674//molecular_function;GO:0003824//catalytic activity;GO:0003841//1-acylglycerol-3-phosphate O-acyltransferase activity;GO:0008374//O-acyltransferase activity;GO:0016411//acylglycerol O-acyltransferase activity;GO:0016740//transferase activity;GO:0016746//acyltransferase activity;GO:0016747//acyltransferase activity, transferring groups other than amino-acyl groups;GO:0042171//lysophospha…	GO:0006139//nucleobase-containing compound metabolic process;GO:0006220//pyrimidine nucleotide metabolic process;GO:0006221//pyrimidine nucleotide biosynthetic process;GO:0006629//lipid metabolic process;GO:0006644//phospholipid metabolic process;GO:0006650//glycerophospholipid metabolic process;GO:0006654//phosphatidic acid biosynthetic process;GO:0006725//cellular aromatic compound metabolic pr…	--
Unigene0001183	0.38	0.366	0	0	0	0	1	1	0	0	0	0	--	-	-	-	-	-	-	-	-	--
Unigene0001184	0	0	0	0	0	0.557	0	0	0	0	0	2	--	XP_026050760.1 natterin-3-like [Carassius auratus]	-	-	-	-	-	-	-	--
Unigene0001185	0	0.076	0.082	0.386	0.075	0.568	0	1	1	5	1	8	--	XP_026050760.1 natterin-3-like [Carassius auratus]	-	-	-	-	GO:0005576//extracellular region	-	-	--
Unigene0001187	0	0	0	0	0	0	0	0	0	0	0	0	--	-	-	-	-	-	-	-	-	--
Unigene0001188	4.823	2.969	2.362	5.217	5.683	5.022	136	87	64	150	168	157	SLMAP	KTG25998.1 hypothetical protein cypCar_00038126 [Cyprinus carpio]	-	-	-	-	GO:0031224//intrinsic component of membrane;GO:0031514//motile cilium	GO:0003674//molecular_function;GO:0005524//ATP binding;GO:0008134//transcription factor binding;GO:0042803//protein homodimerization activity;GO:0043565//sequence-specific DNA binding;GO:0070840//dynein complex binding	GO:0006355//regulation of transcription, DNA-templated;GO:0007059//chromosome segregation;GO:0030261//chromosome condensation;GO:0048870//cell motility;GO:0051205//protein insertion into membrane	--
Unigene0001189	0	0	0	0	0	0	0	0	0	0	0	0	--	-	-	-	-	-	-	-	-	--
Unigene0001190	0	0	0	0	0	0	0	0	0	0	0	0	--	-	-	-	-	-	-	-	-	--
Unigene0001191	0	0.085	0.184	0.521	0.253	0.16	0	1	2	6	3	2	--	-	-	-	-	-	-	-	-	--
Unigene0001192	0	0	0	0	0	0	0	0	0	0	0	0	--	-	-	-	-	-	-	-	-	--
Unigene0001193	0	0	0.333	0	0	0	0	0	1	0	0	0	--	-	-	-	-	-	-	-	-	--
Unigene0001194	0	0	0	0	0	0	0	0	0	0	0	0	--	-	-	-	-	-	-	-	-	--
Unigene0001195	0	0	0	0	0	0	0	0	0	0	0	0	--	-	-	-	-	-	-	-	-	--
Unigene0001196	0	0	0.226	0	0	0.978	0	0	1	0	0	5	--	-	-	-	-	-	-	-	-	--
Unigene0001197	1.13	1.45	0.823	1.515	1.15	1.529	30	40	21	41	32	45	--	XP_016116676.1 PREDICTED: AP-5 complex subunit beta-1-like [Sinocyclocheilus grahami]	-	-	-	-	-	-	-	--
Unigene0001198	0.732	0.782	1.184	0.319	0.698	0.733	9	10	14	4	9	10	--	-	-	-	-	-	-	-	-	--
Unigene0001199	0.438	0.422	0.091	0.946	0.251	0.633	5	5	1	11	3	8	--	-	-	-	-	-	-	-	-	--
Unigene0001200	0.125	0.121	0	0.062	0.06	0	2	2	0	1	1	0	--	XP_016336285.1 PREDICTED: ret finger protein-like 4B [Sinocyclocheilus anshuiensis]	-	-	-	-	-	GO:0005515//protein binding	-	--
Unigene0001201	0	0	0	0	0.307	0	0	0	0	0	1	0	--	-	-	-	-	-	-	-	-	--
Unigene0001202	0.456	0	0	0	0	0	3	0	0	0	0	0	--	-	-	-	-	-	-	-	-	--
Unigene0001203	17.197	17.995	21.667	20.421	22.488	26.904	275	299	333	333	377	477	SNRNP40	RXN26260.1 U5 small nuclear ribonucleo 40 kDa [Labeo rohita]	Genetic Information Processing	Transcription	ko03040//Spliceosome	K12857	GO:0005575//cellular_component;GO:0005622//intracellular anatomical structure;GO:0005634//nucleus;GO:0005654//nucleoplasm;GO:0005681//spliceosomal complex;GO:0005682//U5 snRNP;GO:0005684//U2-type spliceosomal complex;GO:0005732//sno(s)RNA-containing ribonucleoprotein complex;GO:0005737//cytoplasm;GO:0005829//cytosol;GO:0016604//nuclear body;GO:0016607//nuclear speck;GO:0017053//transcription repr…	GO:0003674//molecular_function;GO:0003676//nucleic acid binding;GO:0003723//RNA binding;GO:0005488//binding;GO:0005515//protein binding;GO:0005543//phospholipid binding;GO:0008289//lipid binding;GO:0019899//enzyme binding;GO:0035091//phosphatidylinositol binding;GO:0036033//mediator complex binding;GO:0042393//histone binding;GO:0042826//histone deacetylase binding;GO:0043167//ion binding;GO:0043…	GO:0000003//reproduction;GO:0000122//negative regulation of transcription by RNA polymerase II;GO:0000375//RNA splicing, via transesterification reactions;GO:0000377//RNA splicing, via transesterification reactions with bulged adenosine as nucleophile;GO:0000398//mRNA splicing, via spliceosome;GO:0000429//carbon catabolite regulation of transcription from RNA polymerase II promoter;GO:0000430//re…	--
Unigene0001204	62.843	58.387	61.155	67.593	47.071	93.053	1993	1924	1864	2186	1565	3272	Timp2	XP_016427773.1 PREDICTED: metalloproteinase inhibitor 2-like [Sinocyclocheilus rhinocerous]	-	-	-	-	GO:0005575//cellular_component;GO:0005576//extracellular region;GO:0005604//basement membrane;GO:0005615//extracellular space;GO:0005622//intracellular anatomical structure;GO:0005737//cytoplasm;GO:0009986//cell surface;GO:0012505//endomembrane system;GO:0030141//secretory granule;GO:0030424//axon;GO:0030426//growth cone;GO:0030427//site of polarized growth;GO:0031012//extracellular matrix;GO:003…	GO:0002020//protease binding;GO:0003674//molecular_function;GO:0004857//enzyme inhibitor activity;GO:0004866//endopeptidase inhibitor activity;GO:0005102//signaling receptor binding;GO:0005178//integrin binding;GO:0005488//binding;GO:0005515//protein binding;GO:0008047//enzyme activator activity;GO:0008191//metalloendopeptidase inhibitor activity;GO:0008270//zinc ion binding;GO:0019899//enzyme bi…	GO:0000003//reproduction;GO:0001775//cell activation;GO:0001932//regulation of protein phosphorylation;GO:0001934//positive regulation of protein phosphorylation;GO:0002252//immune effector process;GO:0002263//cell activation involved in immune response;GO:0002274//myeloid leukocyte activation;GO:0002275//myeloid cell activation involved in immune response;GO:0002283//neutrophil activation involv…	--
Unigene0001205	0	0	0	0	0	0	0	0	0	0	0	0	--	-	-	-	-	-	-	-	-	--
Unigene0001206	8.578	8.593	9.024	11.257	9.033	11.791	269	280	272	360	297	410	SFXN2	KTG44639.1 hypothetical protein cypCar_00007129 [Cyprinus carpio]	-	-	-	-	GO:0005575//cellular_component;GO:0005622//intracellular anatomical structure;GO:0005737//cytoplasm;GO:0005739//mitochondrion;GO:0005740//mitochondrial envelope;GO:0016020//membrane;GO:0016021//integral component of membrane;GO:0031090//organelle membrane;GO:0031224//intrinsic component of membrane;GO:0031966//mitochondrial membrane;GO:0031967//organelle envelope;GO:0031975//envelope;GO:0043226//…	GO:0003674//molecular_function;GO:0005215//transporter activity;GO:0015075//ion transmembrane transporter activity;GO:0022857//transmembrane transporter activity	GO:0006810//transport;GO:0006811//ion transport;GO:0008150//biological_process;GO:0034220//ion transmembrane transport;GO:0042592//homeostatic process;GO:0048878//chemical homeostasis;GO:0050801//ion homeostasis;GO:0051179//localization;GO:0051234//establishment of localization;GO:0055065//metal ion homeostasis;GO:0055072//iron ion homeostasis;GO:0055076//transition metal ion homeostasis;GO:00550…	--
Unigene0001207	0	0	0	0	0	0	0	0	0	0	0	0	--	-	-	-	-	-	-	-	-	--
Unigene0001208	24.039	8.008	9.139	2.607	5.402	7.818	208	72	76	23	49	75	COX4I1	KAF4095723.1 hypothetical protein G5714_023326 [Onychostoma macrolepis]	Metabolism;Human Diseases;Human Diseases;Human Diseases;Human Diseases;Human Diseases;Human Diseases;Human Diseases;Human Diseases;Organismal Systems;Human Diseases;Metabolism;Organismal Systems	Global and overview maps;Neurodegenerative disease;Neurodegenerative disease;Neurodegenerative disease;Neurodegenerative disease;Neurodegenerative disease;Neurodegenerative disease;Cardiovascular disease;Cancer: overview;Environmental adaptation;Endocrine and metabolic disease;Energy metabolism;Circulatory system	ko01100//Metabolic pathways;ko05022//Pathways of neurodegeneration - multiple diseases;ko05014//Amyotrophic lateral sclerosis;ko05010//Alzheimer disease;ko05016//Huntington disease;ko05012//Parkinson disease;ko05020//Prion disease;ko05415//Diabetic cardiomyopathy;ko05208//Chemical carcinogenesis - reactive oxygen species;ko04714//Thermogenesis;ko04932//Non-alcoholic fatty liver disease;ko00190//O…	K02263;K02263;K02263;K02263;K02263;K02263;K02263;K02263;K02263;K02263;K02263;K02263;K02263	-	GO:0004129//cytochrome-c oxidase activity	-	--
Unigene0001209	0	0	0	0	0.282	0	0	0	0	0	1	0	--	-	-	-	-	-	-	-	-	--
Unigene0001210	3.556	2.016	2.23	2.866	2.881	3.646	73	43	44	60	62	83	harbi1	KAF4110998.1 hypothetical protein G5714_008029 [Onychostoma macrolepis]	-	-	-	-	GO:0005575//cellular_component;GO:0005622//intracellular anatomical structure;GO:0005634//nucleus;GO:0005737//cytoplasm;GO:0005815//microtubule organizing center;GO:0005829//cytosol;GO:0005856//cytoskeleton;GO:0005886//plasma membrane;GO:0015630//microtubule cytoskeleton;GO:0016020//membrane;GO:0043226//organelle;GO:0043227//membrane-bounded organelle;GO:0043228//non-membrane-bounded organelle;GO…	GO:0003674//molecular_function;GO:0003677//DNA binding;GO:0003824//catalytic activity;GO:0004518//nuclease activity;GO:0004803//transposase activity;GO:0005488//binding;GO:0016787//hydrolase activity;GO:0016788//hydrolase activity, acting on ester bonds;GO:0043167//ion binding;GO:0043169//cation binding;GO:0046872//metal ion binding	GO:0006139//nucleobase-containing compound metabolic process;GO:0006313//transposition, DNA-mediated;GO:0006725//cellular aromatic compound metabolic process;GO:0006807//nitrogen compound metabolic process;GO:0008150//biological_process;GO:0008152//metabolic process;GO:0009987//cellular process;GO:0034641//cellular nitrogen compound metabolic process;GO:0043170//macromolecule metabolic process;GO…	--
Unigene0001211	4.634	7.168	6.285	3.976	5.052	7.837	56	90	73	49	64	105	--	-	-	-	-	-	-	-	-	--
Unigene0001212	0	0	0	0.507	0	0	0	0	0	2	0	0	--	-	-	-	-	-	-	-	-	--
Unigene0001213	0.46	1.415	1.052	0.451	1.403	0.995	5	16	11	5	16	12	--	XP_026057171.1 apoptosis regulator Bcl-2-like isoform X1 [Carassius auratus]	Human Diseases;Human Diseases;Human Diseases;Human Diseases;Environmental Information Processing;Human Diseases;Human Diseases;Cellular Processes;Human Diseases;Human Diseases;Human Diseases;Human Diseases;Genetic Information Processing;Organismal Systems;Human Diseases;Cellular Processes;Human Diseases;Organismal Systems;Human Diseases;Cellular Processes;Cellular Processes;Human Diseases;Environ…	Neurodegenerative disease;Cancer: overview;Neurodegenerative disease;Infectious disease: viral;Signal transduction;Infectious disease: bacterial;Infectious disease: bacterial;Cellular community - eukaryotes;Infectious disease: viral;Cardiovascular disease;Infectious disease: bacterial;Infectious disease: viral;Folding, sorting and degradation;Circulatory system;Cancer: overview;Cell growth and de…	ko05022//Pathways of neurodegeneration - multiple diseases;ko05200//Pathways in cancer;ko05014//Amyotrophic lateral sclerosis;ko05168//Herpes simplex virus 1 infection;ko04151//PI3K-Akt signaling pathway;ko05131//Shigellosis;ko05132//Salmonella infection;ko04510//Focal adhesion;ko05170//Human immunodeficiency virus 1 infection;ko05417//Lipid and atherosclerosis;ko05152//Tuberculosis;ko05169//Epst…	K02161;K02161;K02161;K02161;K02161;K02161;K02161;K02161;K02161;K02161;K02161;K02161;K02161;K02161;K02161;K02161;K02161;K02161;K02161;K02161;K02161;K02161;K02161;K02161;K02161;K02161;K02161;K02161;K02161;K02161;K02161;K02161;K02161;K02161;K02161;K02161;K02161;K02161;K02161;K02161;K02161;K02161;K02161	-	-	-	--
Unigene0001214	0	0.654	0	0	0	0	0	2	0	0	0	0	--	-	-	-	-	-	-	-	-	--
Unigene0001215	3.747	3.718	4.562	3.22	2.801	2.753	194	200	227	170	152	158	PEX1	KAF4100333.1 hypothetical protein G5714_018529 [Onychostoma macrolepis]	Cellular Processes	Transport and catabolism	ko04146//Peroxisome	K13338	GO:0000502//proteasome complex;GO:0005575//cellular_component;GO:0005622//intracellular anatomical structure;GO:0005737//cytoplasm;GO:0005777//peroxisome;GO:0005778//peroxisomal membrane;GO:0005829//cytosol;GO:0009368//endopeptidase Clp complex;GO:0009379//Holliday junction helicase complex;GO:0009898//cytoplasmic side of plasma membrane;GO:0016020//membrane;GO:0031090//organelle membrane;GO:0031…	GO:0000166//nucleotide binding;GO:0003674//molecular_function;GO:0003677//DNA binding;GO:0003678//DNA helicase activity;GO:0003688//DNA replication origin binding;GO:0003723//RNA binding;GO:0003724//RNA helicase activity;GO:0003824//catalytic activity;GO:0004222//metalloendopeptidase activity;GO:0004252//serine-type endopeptidase activity;GO:0005488//binding;GO:0005515//protein binding;GO:0005524…	GO:0000003//reproduction;GO:0000910//cytokinesis;GO:0001881//receptor recycling;GO:0002949//tRNA threonylcarbamoyladenosine modification;GO:0006082//organic acid metabolic process;GO:0006270//DNA replication initiation;GO:0006275//regulation of DNA replication;GO:0006281//DNA repair;GO:0006310//DNA recombination;GO:0006355//regulation of transcription, DNA-templated;GO:0006508//proteolysis;GO:000…	--
Unigene0001216	0.362	0.996	1.911	0.457	0.37	0.257	14	40	71	18	15	11	--	-	-	-	-	-	-	-	-	--
Unigene0001217	0.814	1.002	1.795	0.862	0.497	0.411	25	32	53	27	16	14	--	-	-	-	-	-	-	-	-	--
Unigene0001218	0.026	0	0	0.026	0	0	1	0	0	1	0	0	Cpne4	XP_026087887.1 copine-4-like isoform X1 [Carassius auratus]	-	-	-	-	-	-	-	--
[truncated: 101,137 more rows]
