# Supplementary material for: Multi-Omics Analysis of the Potential Mechanisms of Skin Albinism in Edangered Percocypris pingi: Abnormal Ubiquitination and Calcium Signal Inhibition
Source: Cells. 2025 Oct 27;14(21):1684. doi: 10.3390/cells14211684 (PMC12607500; doi:10.3390/cells14211684)
Supplement: Supplementary file 1 [file cells-14-01684-s001.zip › Table S2. skin-DEGs.xlsx]

## Sheet: genes.expression (20)
id	C1-S_fpkm	C2-S_fpkm	C3-S_fpkm	W1-S_fpkm	W2-S_fpkm	W3-S_fpkm	C1-S_count	C2-S_count	C3-S_count	W1-S_count	W2-S_count	W3-S_count	Symbol	Description	KEGG_A_class	KEGG_B_class	Pathway	K_ID	GO Component	GO Function	GO Process	TF_family
Unigene0000702	23.82	28.917	23.765	12.932	10.893	11.845	876	1105	840	485	420	483	Noct	KAF4104937.1 hypothetical protein G5714_014268 [Onychostoma macrolepis]	-	-	-	-	GO:0000932//P-body;GO:0005575//cellular_component;GO:0005622//intracellular anatomical structure;GO:0005634//nucleus;GO:0005654//nucleoplasm;GO:0005737//cytoplasm;GO:0031974//membrane-enclosed lumen;GO:0031981//nuclear lumen;GO:0032991//protein-containing complex;GO:0035770//ribonucleoprotein granule;GO:0036464//cytoplasmic ribonucleoprotein granule;GO:0043226//organelle;GO:0043227//membrane-boun…	GO:0000175//3'-5'-exoribonuclease activity;GO:0003674//molecular_function;GO:0003676//nucleic acid binding;GO:0003700//DNA-binding transcription factor activity;GO:0003723//RNA binding;GO:0003729//mRNA binding;GO:0003824//catalytic activity;GO:0004518//nuclease activity;GO:0004527//exonuclease activity;GO:0004532//exoribonuclease activity;GO:0004535//poly(A)-specific ribonuclease activity;GO:0004…	GO:0000288//nuclear-transcribed mRNA catabolic process, deadenylation-dependent decay;GO:0000290//deadenylation-dependent decapping of nuclear-transcribed mRNA;GO:0000956//nuclear-transcribed mRNA catabolic process;GO:0002237//response to molecule of bacterial origin;GO:0006139//nucleobase-containing compound metabolic process;GO:0006351//transcription, DNA-templated;GO:0006355//regulation of tra…	--
Unigene0002779	10.211	14.263	23.819	2.777	2.557	4.211	339	492	760	94	89	155	CREB5	KAF4100547.1 hypothetical protein G5714_018743 [Onychostoma macrolepis]	Human Diseases;Human Diseases;Environmental Information Processing;Human Diseases;Environmental Information Processing;Organismal Systems;Human Diseases;Human Diseases;Human Diseases;Organismal Systems;Human Diseases;Environmental Information Processing;Organismal Systems;Human Diseases;Human Diseases;Organismal Systems;Organismal Systems;Organismal Systems;Organismal Systems;Human Diseases;Envir…	Neurodegenerative disease;Neurodegenerative disease;Signal transduction;Infectious disease: viral;Signal transduction;Environmental adaptation;Infectious disease: viral;Infectious disease: viral;Cancer: overview;Circulatory system;Cancer: overview;Signal transduction;Nervous system;Infectious disease: viral;Endocrine and metabolic disease;Nervous system;Endocrine system;Endocrine system;Endocrine…	ko05016//Huntington disease;ko05020//Prion disease;ko04151//PI3K-Akt signaling pathway;ko05165//Human papillomavirus infection;ko04024//cAMP signaling pathway;ko04714//Thermogenesis;ko05166//Human T-cell leukemia virus 1 infection;ko05163//Human cytomegalovirus infection;ko05203//Viral carcinogenesis;ko04261//Adrenergic signaling in cardiomyocytes;ko05207//Chemical carcinogenesis - receptor activ…	K09047;K09047;K09047;K09047;K09047;K09047;K09047;K09047;K09047;K09047;K09047;K09047;K09047;K09047;K09047;K09047;K09047;K09047;K09047;K09047;K09047;K09047;K09047;K09047;K09047;K09047;K09047;K09047;K09047;K09047;K09047;K09047;K09047;K09047	-	GO:0003677//DNA binding;GO:0003700//DNA-binding transcription factor activity	GO:0006355//regulation of transcription, DNA-templated;GO:0070206//protein trimerization	--
Unigene0002927	9.145	42.803	13.725	5.226	6.432	7.002	278	1352	401	162	205	236	slc5a8	KAF4114827.1 hypothetical protein G5714_005050 [Onychostoma macrolepis]	-	-	-	-	GO:0005575//cellular_component;GO:0005622//intracellular anatomical structure;GO:0005634//nucleus;GO:0005737//cytoplasm;GO:0005829//cytosol;GO:0005887//integral component of plasma membrane;GO:0043226//organelle;GO:0043227//membrane-bounded organelle;GO:0043229//intracellular organelle;GO:0043231//intracellular membrane-bounded organelle	GO:0003674//molecular_function;GO:0003824//catalytic activity;GO:0004843//thiol-dependent deubiquitinase;GO:0005515//protein binding;GO:0008233//peptidase activity;GO:0008234//cysteine-type peptidase activity;GO:0015370//solute:sodium symporter activity;GO:0016787//hydrolase activity;GO:0019783//ubiquitin-like protein-specific protease activity;GO:0019785//ISG15-specific protease activity;GO:0101…	GO:0006464//cellular protein modification process;GO:0006508//proteolysis;GO:0006511//ubiquitin-dependent protein catabolic process;GO:0006807//nitrogen compound metabolic process;GO:0006810//transport;GO:0008150//biological_process;GO:0008152//metabolic process;GO:0009056//catabolic process;GO:0009057//macromolecule catabolic process;GO:0009605//response to external stimulus;GO:0009607//response…	--
Unigene0003712	2.232	2.569	1.73	5.343	4.759	7.243	102	122	76	249	228	367	SLC2A9	XP_016378152.1 PREDICTED: solute carrier family 2, facilitated glucose transporter member 9-like [Sinocyclocheilus rhinocerous]	-	-	-	-	GO:0005887//integral component of plasma membrane;GO:0016021//integral component of membrane	GO:0015295//solute:proton symporter activity;GO:0022857//transmembrane transporter activity;GO:0051119//sugar transmembrane transporter activity	GO:0006810//transport;GO:0008643//carbohydrate transport;GO:0055085//transmembrane transport	--
Unigene0003730	4.07	6.093	10.681	1.33	1.294	2.57	90	140	227	30	30	63	--	KAF4105130.1 hypothetical protein G5714_014461 [Onychostoma macrolepis]	-	-	-	-	GO:0005887//integral component of plasma membrane	-	-	--
Unigene0004019	57.892	65.188	101.246	35.282	34.319	39.485	1247	1459	2096	775	775	943	CLDN3	KTF82542.1 hypothetical protein cypCar_00028569 [Cyprinus carpio]	Human Diseases;Environmental Information Processing;Cellular Processes;Organismal Systems;Human Diseases	Infectious disease: bacterial;Signaling molecules and interaction;Cellular community - eukaryotes;Immune system;Infectious disease: viral	ko05130//Pathogenic Escherichia coli infection;ko04514//Cell adhesion molecules;ko04530//Tight junction;ko04670//Leukocyte transendothelial migration;ko05160//Hepatitis C	K06087;K06087;K06087;K06087;K06087	GO:0005575//cellular_component;GO:0005622//intracellular anatomical structure;GO:0005737//cytoplasm;GO:0005886//plasma membrane;GO:0005887//integral component of plasma membrane;GO:0005911//cell-cell junction;GO:0005923//bicellular tight junction;GO:0016020//membrane;GO:0016021//integral component of membrane;GO:0016327//apicolateral plasma membrane;GO:0016328//lateral plasma membrane;GO:0030054/…	GO:0003674//molecular_function;GO:0004888//transmembrane signaling receptor activity;GO:0005198//structural molecule activity;GO:0005488//binding;GO:0005515//protein binding;GO:0038023//signaling receptor activity;GO:0042802//identical protein binding;GO:0060089//molecular transducer activity	GO:0000902//cell morphogenesis;GO:0000904//cell morphogenesis involved in differentiation;GO:0001666//response to hypoxia;GO:0002064//epithelial cell development;GO:0003382//epithelial cell morphogenesis;GO:0006950//response to stress;GO:0007043//cell-cell junction assembly;GO:0007154//cell communication;GO:0007155//cell adhesion;GO:0007165//signal transduction;GO:0008150//biological_process;GO:0…	--
Unigene0004072	0	0	0	0.561	1.364	2.493	0	0	0	6	15	29	--	XP_042566859.1 cilia- and flagella-associated protein 251-like isoform X1 [Cyprinus carpio]	Organismal Systems	Immune system	ko04621//NOD-like receptor signaling pathway	K12798	-	-	GO:0042981//regulation of apoptotic process	--
Unigene0004224	1.145	0.964	1.315	7.087	3.163	4.087	48	42	53	303	139	190	SLC22A7	XP_016113123.1 PREDICTED: solute carrier family 22 member 7-like [Sinocyclocheilus grahami]	Organismal Systems	Digestive system	ko04976//Bile secretion	K08204	GO:0005887//integral component of plasma membrane;GO:0016021//integral component of membrane	GO:0008028//monocarboxylic acid transmembrane transporter activity;GO:0015295//solute:proton symporter activity;GO:0022857//transmembrane transporter activity;GO:0042910//xenobiotic transmembrane transporter activity;GO:0051119//sugar transmembrane transporter activity	GO:0006810//transport;GO:0008643//carbohydrate transport;GO:0015718//monocarboxylic acid transport;GO:0042908//xenobiotic transport;GO:0055085//transmembrane transport	--
Unigene0005102	9.173	17.927	16.483	4.585	6.775	7.098	359	729	620	183	278	308	--	XP_016384592.1 PREDICTED: uncharacterized protein LOC107721211 [Sinocyclocheilus rhinocerous]	-	-	-	-	GO:0000145//exocyst	-	GO:0006355//regulation of transcription, DNA-templated;GO:0006887//exocytosis	--
Unigene0005126	5.63	2.373	14.292	2.178	1.801	0.731	507	222	1237	200	170	73	xirp1	XP_018926264.2 xin actin-binding repeat-containing protein 1 isoform X1 [Cyprinus carpio]	-	-	-	-	GO:0005575//cellular_component;GO:0005911//cell-cell junction;GO:0005912//adherens junction;GO:0005916//fascia adherens;GO:0014704//intercalated disc;GO:0030054//cell junction;GO:0044291//cell-cell contact zone;GO:0070161//anchoring junction	GO:0003674//molecular_function;GO:0003779//actin binding;GO:0005488//binding;GO:0005515//protein binding;GO:0008092//cytoskeletal protein binding;GO:0031005//filamin binding	GO:0003007//heart morphogenesis;GO:0006996//organelle organization;GO:0007010//cytoskeleton organization;GO:0007154//cell communication;GO:0007165//signal transduction;GO:0007166//cell surface receptor signaling pathway;GO:0007219//Notch signaling pathway;GO:0007275//multicellular organism development;GO:0007507//heart development;GO:0008150//biological_process;GO:0008285//negative regulation of …	--
Unigene0006221	13.406	10.672	7.06	38.87	45.545	40.378	162	134	82	479	577	541	--	KAF4106690.1 hypothetical protein G5714_012680 [Onychostoma macrolepis]	-	-	-	-	GO:0000139//Golgi membrane;GO:0005575//cellular_component;GO:0005622//intracellular anatomical structure;GO:0005737//cytoplasm;GO:0005794//Golgi apparatus;GO:0005886//plasma membrane;GO:0005887//integral component of plasma membrane;GO:0012505//endomembrane system;GO:0016020//membrane;GO:0016021//integral component of membrane;GO:0031090//organelle membrane;GO:0031224//intrinsic component of memb…	-	-	--
Unigene0006230	0.673	0.567	1.314	2.861	3.077	2.252	24	21	45	104	115	89	Slc23a2	XP_043083255.1 solute carrier family 23 member 2 isoform X1 [Puntigrus tetrazona]	Organismal Systems	Digestive system	ko04977//Vitamin digestion and absorption	K14611	GO:0016020//membrane;GO:0016021//integral component of membrane	GO:0015205//nucleobase transmembrane transporter activity;GO:0022857//transmembrane transporter activity;GO:0042907//xanthine transmembrane transporter activity	GO:0015851//nucleobase transport;GO:0042906//xanthine transport;GO:0055085//transmembrane transport	--
Unigene0006440	1.314	1.19	1.487	5.19	6.154	9.025	34	32	37	137	167	259	tyrp1	KAF4110469.1 hypothetical protein G5714_007500 [Onychostoma macrolepis]	Metabolism;Organismal Systems;Metabolism	Global and overview maps;Endocrine system;Amino acid metabolism	ko01100//Metabolic pathways;ko04916//Melanogenesis;ko00350//Tyrosine metabolism	K00506;K00506;K00506	-	GO:0016491//oxidoreductase activity	-	--
Unigene0007489	3.264	8.195	4.688	2.018	1.286	2.016	92	240	127	58	38	63	Gvin1	KTF94151.1 hypothetical protein cypCar_00023038, partial [Cyprinus carpio]	-	-	-	-	-	-	-	--
Unigene0007684	1.864	0.897	1.787	4.233	4.82	8.584	38	19	35	88	103	194	--	-	-	-	-	-	-	-	-	--
Unigene0007857	6.947	6.563	8.647	13.332	15.814	17.913	163	160	195	319	389	466	--	KAF4106495.1 hypothetical protein G5714_012485 [Onychostoma macrolepis]	-	-	-	-	GO:0005575//cellular_component;GO:0005622//intracellular anatomical structure;GO:0005634//nucleus;GO:0043226//organelle;GO:0043227//membrane-bounded organelle;GO:0043229//intracellular organelle;GO:0043231//intracellular membrane-bounded organelle	GO:0003674//molecular_function;GO:0003682//chromatin binding;GO:0003712//transcription coregulator activity;GO:0003714//transcription corepressor activity;GO:0005488//binding;GO:0140110//transcription regulator activity	GO:0006139//nucleobase-containing compound metabolic process;GO:0006351//transcription, DNA-templated;GO:0006355//regulation of transcription, DNA-templated;GO:0006725//cellular aromatic compound metabolic process;GO:0006807//nitrogen compound metabolic process;GO:0007275//multicellular organism development;GO:0007399//nervous system development;GO:0008150//biological_process;GO:0008152//metaboli…	--
Unigene0008937	7.587	6.685	6.893	0.943	1.937	1.253	71	65	62	9	19	13	--	XP_042582857.1 mucin-2-like isoform X1 [Cyprinus carpio]	-	-	-	-	-	-	-	--
Unigene0009241	14.093	11.76	11.784	21.21	36.185	44.66	331	287	266	508	891	1163	nfil3	XP_016097381.1 PREDICTED: nuclear factor interleukin-3-regulated protein [Sinocyclocheilus grahami]	-	-	-	-	GO:0005575//cellular_component;GO:0005622//intracellular anatomical structure;GO:0005634//nucleus;GO:0005737//cytoplasm;GO:0043226//organelle;GO:0043227//membrane-bounded organelle;GO:0043229//intracellular organelle;GO:0043231//intracellular membrane-bounded organelle	GO:0000976//transcription cis-regulatory region binding;GO:0000977//RNA polymerase II transcription regulatory region sequence-specific DNA binding;GO:0000978//RNA polymerase II cis-regulatory region sequence-specific DNA binding;GO:0000981//DNA-binding transcription factor activity, RNA polymerase II-specific;GO:0000987//cis-regulatory region sequence-specific DNA binding;GO:0001067//transcripti…	GO:0000122//negative regulation of transcription by RNA polymerase II;GO:0002376//immune system process;GO:0002520//immune system development;GO:0006139//nucleobase-containing compound metabolic process;GO:0006351//transcription, DNA-templated;GO:0006355//regulation of transcription, DNA-templated;GO:0006357//regulation of transcription by RNA polymerase II;GO:0006366//transcription by RNA polyme…	--
Unigene0010217	13.304	9.106	4.654	1.068	2.188	3.465	232	165	78	19	40	67	Gimap9	ROI63309.1 GTPase IMAP family member 7 [Anabarilius grahami]	-	-	-	-	-	GO:0004649//poly(ADP-ribose) glycohydrolase activity;GO:0005525//GTP binding	GO:0005975//carbohydrate metabolic process	--
Unigene0010815	13.77	13.68	47.798	3.371	4.436	7.842	681	703	2272	170	230	430	Adgrf5	KAF4101917.1 hypothetical protein G5714_016717 [Onychostoma macrolepis]	-	-	-	-	GO:0016021//integral component of membrane	GO:0004930//G protein-coupled receptor activity	GO:0007186//G protein-coupled receptor signaling pathway	--
Unigene0011608	5.967	4.561	2.082	14.526	20.692	43.341	170	135	57	422	618	1369	CYP2J4	XP_016376460.1 PREDICTED: cytochrome P450 2J6-like isoform X1 [Sinocyclocheilus rhinocerous]	-	-	-	-	-	GO:0005506//iron ion binding;GO:0016705//oxidoreductase activity, acting on paired donors, with incorporation or reduction of molecular oxygen;GO:0020037//heme binding	-	--
Unigene0011847	14.758	9.961	19.901	6.175	4.58	4.472	375	263	486	160	122	126	Bag3	XP_016392130.1 PREDICTED: BAG family molecular chaperone regulator 3-like [Sinocyclocheilus rhinocerous]	-	-	-	-	GO:0005575//cellular_component;GO:0005622//intracellular anatomical structure;GO:0005634//nucleus;GO:0005737//cytoplasm;GO:0005829//cytosol;GO:0005886//plasma membrane;GO:0016020//membrane;GO:0030016//myofibril;GO:0030017//sarcomere;GO:0030018//Z disc;GO:0031674//I band;GO:0042995//cell projection;GO:0043005//neuron projection;GO:0043226//organelle;GO:0043227//membrane-bounded organelle;GO:004322…	GO:0000166//nucleotide binding;GO:0000774//adenyl-nucleotide exchange factor activity;GO:0003674//molecular_function;GO:0005488//binding;GO:0005515//protein binding;GO:0017076//purine nucleotide binding;GO:0030234//enzyme regulator activity;GO:0030554//adenyl nucleotide binding;GO:0036094//small molecule binding;GO:0044877//protein-containing complex binding;GO:0051087//chaperone binding;GO:00605…	GO:0000122//negative regulation of transcription by RNA polymerase II;GO:0006355//regulation of transcription, DNA-templated;GO:0006357//regulation of transcription by RNA polymerase II;GO:0006457//protein folding;GO:0006915//apoptotic process;GO:0006950//response to stress;GO:0007154//cell communication;GO:0007165//signal transduction;GO:0007166//cell surface receptor signaling pathway;GO:000727…	--
Unigene0013158	9.863	7.298	10.932	3.208	4.255	4.291	199	153	212	66	90	96	sox8	KAF4115273.1 hypothetical protein G5714_002762 [Onychostoma macrolepis]	-	-	-	-	GO:0005575//cellular_component;GO:0005622//intracellular anatomical structure;GO:0005634//nucleus;GO:0005667//transcription regulator complex;GO:0005737//cytoplasm;GO:0032991//protein-containing complex;GO:0043226//organelle;GO:0043227//membrane-bounded organelle;GO:0043229//intracellular organelle;GO:0043231//intracellular membrane-bounded organelle	GO:0000976//transcription cis-regulatory region binding;GO:0000977//RNA polymerase II transcription regulatory region sequence-specific DNA binding;GO:0000979//RNA polymerase II core promoter sequence-specific DNA binding;GO:0000981//DNA-binding transcription factor activity, RNA polymerase II-specific;GO:0001046//core promoter sequence-specific DNA binding;GO:0001067//transcription regulatory re…	GO:0000003//reproduction;GO:0001503//ossification;GO:0001649//osteoblast differentiation;GO:0001654//eye development;GO:0001655//urogenital system development;GO:0001656//metanephros development;GO:0001667//ameboidal-type cell migration;GO:0001701//in utero embryonic development;GO:0001754//eye photoreceptor cell differentiation;GO:0001755//neural crest cell migration;GO:0001763//morphogenesis of…	HMG
Unigene0014761	4.386	2.319	4.313	12.619	16.825	6.868	91	50	86	267	366	158	GPR143	XP_016345241.1 PREDICTED: G-protein coupled receptor 143 [Sinocyclocheilus anshuiensis]	-	-	-	-	GO:0000323//lytic vacuole;GO:0005575//cellular_component;GO:0005622//intracellular anatomical structure;GO:0005737//cytoplasm;GO:0005764//lysosome;GO:0005765//lysosomal membrane;GO:0005773//vacuole;GO:0005774//vacuolar membrane;GO:0005794//Golgi apparatus;GO:0005886//plasma membrane;GO:0012505//endomembrane system;GO:0012506//vesicle membrane;GO:0016020//membrane;GO:0016021//integral component of…	GO:0001653//peptide receptor activity;GO:0003674//molecular_function;GO:0004888//transmembrane signaling receptor activity;GO:0004930//G protein-coupled receptor activity;GO:0005488//binding;GO:0008188//neuropeptide receptor activity;GO:0008528//G protein-coupled peptide receptor activity;GO:0016597//amino acid binding;GO:0031406//carboxylic acid binding;GO:0035240//dopamine binding;GO:0035643//L…	GO:0003008//system process;GO:0006726//eye pigment biosynthetic process;GO:0006810//transport;GO:0006996//organelle organization;GO:0007154//cell communication;GO:0007165//signal transduction;GO:0007186//G protein-coupled receptor signaling pathway;GO:0007218//neuropeptide signaling pathway;GO:0007600//sensory perception;GO:0007601//visual perception;GO:0008150//biological_process;GO:0008152//met…	--
Unigene0015243	847.883	1337.66	1639.47	55.055	61.342	92.295	6645	10893	12349	440	504	802	Fcer2	KAF4095134.1 hypothetical protein G5714_024212 [Onychostoma macrolepis]	Human Diseases	Cancer: specific types	ko05226//Gastric cancer	K22244	-	-	-	--
Unigene0015356	1.404	9.981	1.769	0.352	0.759	0.816	90	665	109	23	51	58	mx	KAF4108943.1 hypothetical protein G5714_010016 [Onychostoma macrolepis]	-	-	-	-	GO:0005737//cytoplasm	GO:0003924//GTPase activity;GO:0005525//GTP binding;GO:0043022//ribosome binding	GO:0042254//ribosome biogenesis	--
Unigene0019063	6.713	7.839	5.681	1.053	2.647	1.372	75	91	61	12	31	17	--	XP_016321693.1 PREDICTED: protein FAM26D-like [Sinocyclocheilus anshuiensis]	-	-	-	-	GO:0005576//extracellular region	GO:0008047//enzyme activator activity	GO:0007586//digestion;GO:0016042//lipid catabolic process	--
Unigene0019554	83.07	104.164	114.667	25.511	48.945	41.385	1852	2413	2457	580	1144	1023	FOSB	XP_043120901.1 protein fosB isoform X2 [Puntigrus tetrazona]	Human Diseases;Organismal Systems;Human Diseases;Organismal Systems;Human Diseases	Substance dependence;Development and regeneration;Substance dependence;Immune system;Substance dependence	ko05034//Alcoholism;ko04380//Osteoclast differentiation;ko05031//Amphetamine addiction;ko04657//IL-17 signaling pathway;ko05030//Cocaine addiction	K09029;K09029;K09029;K09029;K09029	-	-	-	--
Unigene0020060	7.421	9.161	20.647	2.953	3.334	3.929	138	177	369	56	65	81	--	XP_026122180.1 C-type mannose receptor 2-like [Carassius auratus]	-	-	-	-	-	-	-	--
Unigene0020627	41.544	75.038	69.072	148.532	92.464	169.608	771	1447	1232	2811	1799	3490	--	KAF4116117.1 hypothetical protein G5714_003606 [Onychostoma macrolepis]	-	-	-	-	GO:0046930//pore complex	GO:0015267//channel activity	GO:0006812//cation transport;GO:0046931//pore complex assembly;GO:0052331//hemolysis in other organism involved in symbiotic interaction	--
Unigene0021279	5.976	9.091	9.829	2.788	3.494	3.869	124	196	196	59	76	89	CLDN8	XP_016318072.1 PREDICTED: claudin-8-like [Sinocyclocheilus anshuiensis]	Human Diseases;Environmental Information Processing;Cellular Processes;Organismal Systems;Human Diseases	Infectious disease: bacterial;Signaling molecules and interaction;Cellular community - eukaryotes;Immune system;Infectious disease: viral	ko05130//Pathogenic Escherichia coli infection;ko04514//Cell adhesion molecules;ko04530//Tight junction;ko04670//Leukocyte transendothelial migration;ko05160//Hepatitis C	K06087;K06087;K06087;K06087;K06087	GO:0016021//integral component of membrane	-	-	--
Unigene0022702	45.743	28.719	73.237	10.313	14.323	16.742	722	471	1111	166	237	293	--	KAF4114571.1 hypothetical protein G5714_004794 [Onychostoma macrolepis]	-	-	-	-	-	-	-	--
Unigene0023712	0	0	0	3.482	3.097	1.464	0	0	0	35	32	16	Mup11	ACF70716.1 major urinary protein 17 [Mus musculus]	-	-	-	-	-	-	-	--
Unigene0026278	7.234	4.702	6.272	29.183	21.426	27.699	114	77	95	469	354	484	RDH12	XP_026056759.1 retinol dehydrogenase 12-like [Carassius auratus]	Metabolism;Metabolism	Global and overview maps;Metabolism of cofactors and vitamins	ko01100//Metabolic pathways;ko00830//Retinol metabolism	K11153;K11153	-	GO:0003824//catalytic activity;GO:0004316//3-oxoacyl-[acyl-carrier-protein] reductase (NADPH) activity;GO:0004757//sepiapterin reductase activity;GO:0008667//2,3-dihydro-2,3-dihydroxybenzoate dehydrogenase activity;GO:0008678//2-deoxy-D-gluconate 3-dehydrogenase activity;GO:0016491//oxidoreductase activity;GO:0016630//protochlorophyllide reductase activity;GO:0051287//NAD binding	GO:0000272//polysaccharide catabolic process;GO:0006633//fatty acid biosynthetic process;GO:0006729//tetrahydrobiopterin biosynthetic process;GO:0015995//chlorophyll biosynthetic process	--
Unigene0026676	4.213	1.979	2.485	10.117	13.575	11.938	127	62	72	311	429	399	VNX1	XP_016390420.1 PREDICTED: low affinity vacuolar monovalent cation/H(+) antiporter-like [Sinocyclocheilus rhinocerous]	-	-	-	-	GO:0016021//integral component of membrane	GO:0015368//calcium:cation antiporter activity	GO:0006816//calcium ion transport;GO:0055085//transmembrane transport	--
Unigene0026713	4.868	5.707	4.913	1.22	1.536	2.608	133	162	129	34	44	79	tph1	XP_043083273.1 tryptophan 5-hydroxylase 1a [Puntigrus tetrazona]	Metabolism;Organismal Systems;Organismal Systems;Metabolism;Metabolism	Global and overview maps;Nervous system;Development and regeneration;Amino acid metabolism;Metabolism of cofactors and vitamins	ko01100//Metabolic pathways;ko04726//Serotonergic synapse;ko04361//Axon regeneration;ko00380//Tryptophan metabolism;ko00790//Folate biosynthesis	K00502;K00502;K00502;K00502;K00502	-	GO:0003824//catalytic activity;GO:0004505//phenylalanine 4-monooxygenase activity;GO:0004510//tryptophan 5-monooxygenase activity;GO:0004511//tyrosine 3-monooxygenase activity;GO:0016714//oxidoreductase activity, acting on paired donors, with incorporation or reduction of molecular oxygen, reduced pteridine as one donor, and incorporation of one atom of oxygen	GO:0006559//L-phenylalanine catabolic process;GO:0006568//tryptophan metabolic process;GO:0006570//tyrosine metabolic process;GO:0015968//stringent response;GO:0015969//guanosine tetraphosphate metabolic process	--
Unigene0027041	3.304	3.455	5.437	0	0	0	196	213	310	0	0	0	Tnfrsf14	KTG38275.1 hypothetical protein cypCar_00046390 [Cyprinus carpio]	Human Diseases;Environmental Information Processing;Environmental Information Processing	Infectious disease: viral;Signaling molecules and interaction;Signaling molecules and interaction	ko05168//Herpes simplex virus 1 infection;ko04060//Cytokine-cytokine receptor interaction;ko04061//Viral protein interaction with cytokine and cytokine receptor	K05152;K05152;K05152	-	GO:0005515//protein binding	-	--
Unigene0027233	193.892	158.274	185.266	508.409	575.468	461.771	1739	1475	1597	4650	5411	4592	--	KAF4116808.1 hypothetical protein G5714_001361 [Onychostoma macrolepis]	-	-	-	-	-	-	-	--
Unigene0027324	1.597	0.939	1.323	4.262	3.582	6.747	54	33	43	147	127	253	TMEM163	XP_016389938.1 PREDICTED: transmembrane protein 163-like isoform X1 [Sinocyclocheilus rhinocerous]	-	-	-	-	GO:0016020//membrane;GO:0016021//integral component of membrane	GO:0008324//cation transmembrane transporter activity;GO:0015562//efflux transmembrane transporter activity	GO:0006812//cation transport;GO:0055085//transmembrane transport	--
Unigene0027333	7.601	17.008	11.901	4.689	5.018	4.929	523	1216	787	329	362	376	NAB1	KAF4108808.1 hypothetical protein G5714_009881 [Onychostoma macrolepis]	-	-	-	-	GO:0005575//cellular_component;GO:0005622//intracellular anatomical structure;GO:0005634//nucleus;GO:0043226//organelle;GO:0043227//membrane-bounded organelle;GO:0043229//intracellular organelle;GO:0043231//intracellular membrane-bounded organelle	GO:0003674//molecular_function;GO:0003712//transcription coregulator activity;GO:0005488//binding;GO:0005515//protein binding;GO:0008134//transcription factor binding	GO:0001501//skeletal system development;GO:0001503//ossification;GO:0001958//endochondral ossification;GO:0006139//nucleobase-containing compound metabolic process;GO:0006268//DNA unwinding involved in DNA replication;GO:0006281//DNA repair;GO:0006310//DNA recombination;GO:0006351//transcription, DNA-templated;GO:0006355//regulation of transcription, DNA-templated;GO:0006725//cellular aromatic co…	--
Unigene0027733	7.33	5.796	20.5	4.533	1.648	2.021	157	129	422	99	37	48	--	XP_043084861.1 uncharacterized protein LOC122331483 isoform X2 [Puntigrus tetrazona]	-	-	-	-	-	-	-	--
Unigene0027900	0.25	0.06	0	0.122	1.726	6.809	4	1	0	2	29	121	--	KAG1925657.1 hypothetical protein F2P79_025384 [Pimephales promelas]	-	-	-	-	-	-	-	--
Unigene0030163	6.23	7.287	6.815	12.187	11.946	17.981	195	237	205	389	392	624	--	-	-	-	-	-	-	-	-	--
Unigene0031185	17.417	46.71	18.727	5.007	8.014	13.494	539	1502	557	158	260	463	MPEG1	XP_018964619.1 macrophage expressed 1, tandem duplicate 2 [Cyprinus carpio]	-	-	-	-	-	-	-	--
Unigene0033471	37.765	50.306	59.92	20.488	25.269	22.769	1484	2054	2263	821	1041	992	F2RL1	KAF4098848.1 hypothetical protein G5714_020878 [Onychostoma macrolepis]	Environmental Information Processing;Organismal Systems;Human Diseases	Signaling molecules and interaction;Sensory system;Infectious disease: parasitic	ko04080//Neuroactive ligand-receptor interaction;ko04750//Inflammatory mediator regulation of TRP channels;ko05143//African trypanosomiasis	K04234;K04234;K04234	GO:0016021//integral component of membrane	GO:0004930//G protein-coupled receptor activity	GO:0007186//G protein-coupled receptor signaling pathway	--
Unigene0034557	7.983	11.598	12.699	3.726	4.796	5.539	208	314	318	99	131	160	--	-	-	-	-	-	-	-	-	--
Unigene0036056	0.126	0.319	0.583	2.096	1.853	1.124	11	29	49	187	170	109	--	XP_036827202.1 uncharacterized protein LOC110492871 [Oncorhynchus mykiss]	-	-	-	-	GO:0005575//cellular_component;GO:0005622//intracellular anatomical structure;GO:0005737//cytoplasm;GO:0016020//membrane;GO:0016021//integral component of membrane;GO:0030424//axon;GO:0031224//intrinsic component of membrane;GO:0036477//somatodendritic compartment;GO:0042995//cell projection;GO:0043005//neuron projection;GO:0043025//neuronal cell body;GO:0044297//cell body;GO:0048471//perinuclear…	GO:0003674//molecular_function;GO:0005488//binding;GO:0005515//protein binding	GO:0001558//regulation of cell growth;GO:0003008//system process;GO:0007275//multicellular organism development;GO:0007399//nervous system development;GO:0007600//sensory perception;GO:0008150//biological_process;GO:0008361//regulation of cell size;GO:0009987//cellular process;GO:0010769//regulation of cell morphogenesis involved in differentiation;GO:0010975//regulation of neuron projection deve…	--
Unigene0036405	15.182	8.732	16.496	70.755	63.958	72.542	497	297	519	2362	2195	2633	tyrp1	XP_016299448.1 PREDICTED: 5,6-dihydroxyindole-2-carboxylic acid oxidase-like isoform X1 [Sinocyclocheilus anshuiensis]	Metabolism;Organismal Systems;Metabolism	Global and overview maps;Endocrine system;Amino acid metabolism	ko01100//Metabolic pathways;ko04916//Melanogenesis;ko00350//Tyrosine metabolism	K00506;K00506;K00506	-	GO:0016491//oxidoreductase activity	-	--
Unigene0036436	0.493	0.446	0.693	0.739	1.852	8.127	17	16	23	26	67	311	Ggt1	XP_016087871.1 PREDICTED: gamma-glutamyltranspeptidase 1-like [Sinocyclocheilus grahami]	Metabolism;Metabolism;Metabolism;Metabolism	Global and overview maps;Metabolism of other amino acids;Lipid metabolism;Metabolism of other amino acids	ko01100//Metabolic pathways;ko00480//Glutathione metabolism;ko00590//Arachidonic acid metabolism;ko00430//Taurine and hypotaurine metabolism	K18592;K18592;K18592;K18592	-	-	GO:0006750//glutathione biosynthetic process	--
Unigene0036506	12.228	5.688	3.562	22.663	21.773	31.027	300	145	84	567	560	844	BCO1	XP_042616971.1 beta,beta-carotene 15,15'-dioxygenase-like [Cyprinus carpio]	Metabolism;Metabolism	Global and overview maps;Metabolism of cofactors and vitamins	ko01100//Metabolic pathways;ko00830//Retinol metabolism	K00515;K00515	GO:0005575//cellular_component;GO:0005622//intracellular anatomical structure;GO:0005737//cytoplasm;GO:0005829//cytosol	GO:0003674//molecular_function;GO:0003824//catalytic activity;GO:0003834//beta-carotene 15,15'-dioxygenase activity;GO:0004497//monooxygenase activity;GO:0005488//binding;GO:0016491//oxidoreductase activity;GO:0016701//oxidoreductase activity, acting on single donors with incorporation of molecular oxygen;GO:0016702//oxidoreductase activity, acting on single donors with incorporation of molecular…	GO:0001101//response to acid chemical;GO:0001523//retinoid metabolic process;GO:0006066//alcohol metabolic process;GO:0006081//cellular aldehyde metabolic process;GO:0006629//lipid metabolic process;GO:0006720//isoprenoid metabolic process;GO:0006721//terpenoid metabolic process;GO:0006766//vitamin metabolic process;GO:0006775//fat-soluble vitamin metabolic process;GO:0006776//vitamin A metabolic…	--
Unigene0036826	7.22	4.382	4.894	13.895	14.03	20.723	241	152	157	473	491	767	PLIN2	XP_016410052.1 PREDICTED: perilipin-2-like [Sinocyclocheilus rhinocerous]	Organismal Systems	Endocrine system	ko03320//PPAR signaling pathway	K17284	-	-	-	--
Unigene0037142	34.711	46.651	72.547	10.618	11.39	24.187	343	479	689	107	118	265	--	TRY56278.1 hypothetical protein DNTS_028392 [Danionella translucida]	-	-	-	-	-	GO:0005515//protein binding	-	--
Unigene0037408	23.107	25.843	39.523	11.389	10.127	17.091	1345	1563	2211	676	618	1103	SNRK	XP_016113844.1 PREDICTED: SNF-related serine/threonine-protein kinase-like [Sinocyclocheilus grahami]	-	-	-	-	-	GO:0004672//protein kinase activity;GO:0005524//ATP binding	GO:0006468//protein phosphorylation	--
Unigene0037720	8.274	10.526	16.392	4.168	3.243	4.396	146	193	278	75	60	86	--	-	-	-	-	-	-	-	-	--
Unigene0038730	4.235	2.573	3.739	9.354	8.976	9.51	198	125	168	446	440	493	PAX7	XP_042607113.1 paired box protein Pax-7-like isoform X3 [Cyprinus carpio]	Human Diseases	Cancer: overview	ko05202//Transcriptional misregulation in cancer	K09381	-	GO:0003677//DNA binding	GO:0006355//regulation of transcription, DNA-templated	PAX
Unigene0038983	43.578	29.417	37.999	94.681	73.374	97.146	988	693	828	2189	1744	2442	--	XP_042614128.1 uncharacterized protein si:ch73-389b16.1 [Cyprinus carpio]	-	-	-	-	-	-	-	--
Unigene0039924	14.629	25.997	26.836	8.317	8.547	9.222	671	1239	1183	389	411	469	midn	XP_043079450.1 midnolin isoform X1 [Puntigrus tetrazona]	-	-	-	-	GO:0005575//cellular_component;GO:0005622//intracellular anatomical structure;GO:0005634//nucleus;GO:0005730//nucleolus;GO:0005737//cytoplasm;GO:0005829//cytosol;GO:0031974//membrane-enclosed lumen;GO:0031981//nuclear lumen;GO:0043226//organelle;GO:0043227//membrane-bounded organelle;GO:0043228//non-membrane-bounded organelle;GO:0043229//intracellular organelle;GO:0043231//intracellular membrane-…	GO:0003674//molecular_function;GO:0005488//binding;GO:0005515//protein binding;GO:0019899//enzyme binding;GO:0019900//kinase binding	GO:0002791//regulation of peptide secretion;GO:0002792//negative regulation of peptide secretion;GO:0006109//regulation of carbohydrate metabolic process;GO:0008150//biological_process;GO:0009892//negative regulation of metabolic process;GO:0010563//negative regulation of phosphorus metabolic process;GO:0010646//regulation of cell communication;GO:0010648//negative regulation of cell communicatio…	--
Unigene0041366	4.939	3.169	42.36	0.294	0.286	1.215	33	22	272	2	2	9	--	-	-	-	-	-	-	-	-	--
Unigene0041483	5.308	8.223	11.387	0.107	0	0.131	146	235	301	3	0	4	ptprc	XP_016138508.1 PREDICTED: receptor-type tyrosine-protein phosphatase C-like isoform X2 [Sinocyclocheilus grahami]	Human Diseases;Environmental Information Processing;Organismal Systems;Organismal Systems;Human Diseases	Infectious disease: bacterial;Signaling molecules and interaction;Immune system;Immune system;Immune disease	ko05132//Salmonella infection;ko04514//Cell adhesion molecules;ko04666//Fc gamma R-mediated phagocytosis;ko04660//T cell receptor signaling pathway;ko05340//Primary immunodeficiency	K06478;K06478;K06478;K06478;K06478	GO:0005575//cellular_component;GO:0005622//intracellular anatomical structure;GO:0005737//cytoplasm;GO:0005886//plasma membrane;GO:0005887//integral component of plasma membrane;GO:0005912//adherens junction;GO:0005925//focal adhesion;GO:0009897//external side of plasma membrane;GO:0009898//cytoplasmic side of plasma membrane;GO:0009986//cell surface;GO:0012505//endomembrane system;GO:0012506//ve…	GO:0003674//molecular_function;GO:0003824//catalytic activity;GO:0004721//phosphoprotein phosphatase activity;GO:0004725//protein tyrosine phosphatase activity;GO:0004888//transmembrane signaling receptor activity;GO:0005001//transmembrane receptor protein tyrosine phosphatase activity;GO:0005488//binding;GO:0005515//protein binding;GO:0005539//glycosaminoglycan binding;GO:0008201//heparin bindin…	GO:0000018//regulation of DNA recombination;GO:0001501//skeletal system development;GO:0001775//cell activation;GO:0001910//regulation of leukocyte mediated cytotoxicity;GO:0001911//negative regulation of leukocyte mediated cytotoxicity;GO:0001912//positive regulation of leukocyte mediated cytotoxicity;GO:0001914//regulation of T cell mediated cytotoxicity;GO:0001915//negative regulation of T cel…	--
Unigene0045252	24.193	13.783	22.279	0.954	0.928	0.752	174	103	154	7	7	6	--	XP_016344326.1 PREDICTED: galactose-specific lectin nattectin-like [Sinocyclocheilus anshuiensis]	-	-	-	-	-	-	-	--
Unigene0045253	333.215	301.505	1347.24	14.509	19.129	38.269	2725	2562	10589	121	164	347	Mrc2	KAF4108931.1 hypothetical protein G5714_010004 [Onychostoma macrolepis]	-	-	-	-	-	-	-	--
Unigene0045254	510.009	403.066	946.931	28.137	72.984	77.636	3786	3109	6756	213	568	639	--	XP_018944889.1 ladderlectin-like [Cyprinus carpio]	-	-	-	-	-	-	-	--
Unigene0045646	33.781	18.987	48.172	96.961	93.96	92.368	726	424	995	2125	2117	2201	--	KAF4113685.1 hypothetical protein G5714_006230 [Onychostoma macrolepis]	-	-	-	-	-	-	-	--
Unigene0046087	2.079	2.088	2.351	0	0	0	23	24	25	0	0	0	--	KTG38275.1 hypothetical protein cypCar_00046390 [Cyprinus carpio]	Human Diseases;Environmental Information Processing;Environmental Information Processing	Infectious disease: viral;Signaling molecules and interaction;Signaling molecules and interaction	ko05168//Herpes simplex virus 1 infection;ko04060//Cytokine-cytokine receptor interaction;ko04061//Viral protein interaction with cytokine and cytokine receptor	K05152;K05152;K05152	-	GO:0005515//protein binding	-	--
Unigene0046389	21.04	28.981	43.783	9.193	11.044	18.353	487	697	974	217	268	471	BTG3	KAF4103220.1 hypothetical protein G5714_016103 [Onychostoma macrolepis]	Genetic Information Processing	Folding, sorting and degradation	ko03018//RNA degradation	K14443	-	-	-	--
Unigene0048678	221.321	113.087	149.906	79.233	63.834	74.283	4673	2481	3042	1706	1413	1739	Myh6	XP_023661767.1 myosin-7-like [Paramormyrops kingsleyae]	Organismal Systems;Environmental Information Processing;Human Diseases;Organismal Systems;Organismal Systems;Human Diseases;Human Diseases	Circulatory system;Signal transduction;Cardiovascular disease;Endocrine system;Circulatory system;Cardiovascular disease;Cardiovascular disease	ko04261//Adrenergic signaling in cardiomyocytes;ko04022//cGMP-PKG signaling pathway;ko05414//Dilated cardiomyopathy;ko04919//Thyroid hormone signaling pathway;ko04260//Cardiac muscle contraction;ko05410//Hypertrophic cardiomyopathy;ko05416//Viral myocarditis	K17751;K17751;K17751;K17751;K17751;K17751;K17751	GO:0001725//stress fiber;GO:0005575//cellular_component;GO:0005622//intracellular anatomical structure;GO:0005737//cytoplasm;GO:0005856//cytoskeleton;GO:0005859//muscle myosin complex;GO:0015629//actin cytoskeleton;GO:0016459//myosin complex;GO:0016460//myosin II complex;GO:0030016//myofibril;GO:0030017//sarcomere;GO:0030018//Z disc;GO:0031674//I band;GO:0032432//actin filament bundle;GO:0032982/…	GO:0000146//microfilament motor activity;GO:0000166//nucleotide binding;GO:0003674//molecular_function;GO:0003774//cytoskeletal motor activity;GO:0003777//microtubule motor activity;GO:0003779//actin binding;GO:0003824//catalytic activity;GO:0005488//binding;GO:0005515//protein binding;GO:0005516//calmodulin binding;GO:0005524//ATP binding;GO:0008017//microtubule binding;GO:0008092//cytoskeletal …	GO:0001101//response to acid chemical;GO:0002026//regulation of the force of heart contraction;GO:0002027//regulation of heart rate;GO:0003007//heart morphogenesis;GO:0003008//system process;GO:0003009//skeletal muscle contraction;GO:0003012//muscle system process;GO:0003013//circulatory system process;GO:0003015//heart process;GO:0003205//cardiac chamber development;GO:0003206//cardiac chamber m…	--
Unigene0051724	10.036	16.903	7.941	3.486	2.892	1.792	96	168	73	34	29	19	--	RXN03144.1 ubiquitin [Labeo rohita]	-	-	-	-	-	GO:0005515//protein binding	GO:0006289//nucleotide-excision repair	--
Unigene0052175	19.654	13.493	25.545	39.731	46.453	52.817	293	209	366	604	726	873	mreg	XP_016086547.1 PREDICTED: melanoregulin-like isoform X1 [Sinocyclocheilus grahami]	-	-	-	-	GO:0005575//cellular_component;GO:0005622//intracellular anatomical structure;GO:0005737//cytoplasm;GO:0005886//plasma membrane;GO:0016020//membrane;GO:0016324//apical plasma membrane;GO:0031410//cytoplasmic vesicle;GO:0031982//vesicle;GO:0042470//melanosome;GO:0043226//organelle;GO:0043227//membrane-bounded organelle;GO:0043229//intracellular organelle;GO:0045177//apical part of cell;GO:0048770/…	-	GO:0006810//transport;GO:0008150//biological_process;GO:0009987//cellular process;GO:0032400//melanosome localization;GO:0032401//establishment of melanosome localization;GO:0032402//melanosome transport;GO:0033059//cellular pigmentation;GO:0043473//pigmentation;GO:0046907//intracellular transport;GO:0051179//localization;GO:0051234//establishment of localization;GO:0051640//organelle localizatio…	--
Unigene0052513	1.914	2.16	6.661	0.388	0.441	0.714	29	34	97	6	7	12	--	-	-	-	-	-	-	-	-	--
Unigene0052766	4.771	5.389	10.515	3.087	1.833	2.51	144	169	305	95	58	84	F2RL2	KAF4098888.1 hypothetical protein G5714_020918 [Onychostoma macrolepis]	Environmental Information Processing;Organismal Systems	Signaling molecules and interaction;Immune system	ko04080//Neuroactive ligand-receptor interaction;ko04610//Complement and coagulation cascades	K04235;K04235	GO:0005575//cellular_component;GO:0005576//extracellular region;GO:0005886//plasma membrane;GO:0005887//integral component of plasma membrane;GO:0016020//membrane;GO:0016021//integral component of membrane;GO:0016324//apical plasma membrane;GO:0031224//intrinsic component of membrane;GO:0031226//intrinsic component of plasma membrane;GO:0032991//protein-containing complex;GO:0045177//apical part …	GO:0001653//peptide receptor activity;GO:0003674//molecular_function;GO:0003824//catalytic activity;GO:0004435//phosphatidylinositol phospholipase C activity;GO:0004620//phospholipase activity;GO:0004629//phospholipase C activity;GO:0004888//transmembrane signaling receptor activity;GO:0004930//G protein-coupled receptor activity;GO:0008081//phosphoric diester hydrolase activity;GO:0008528//G pro…	GO:0001775//cell activation;GO:0006873//cellular ion homeostasis;GO:0006874//cellular calcium ion homeostasis;GO:0006875//cellular metal ion homeostasis;GO:0006950//response to stress;GO:0007154//cell communication;GO:0007165//signal transduction;GO:0007186//G protein-coupled receptor signaling pathway;GO:0007200//phospholipase C-activating G protein-coupled receptor signaling pathway;GO:0007204/…	--
Unigene0053270	0	0	0	1.024	4.552	3.766	0	0	0	7	32	28	Trim39	XP_016111313.1 PREDICTED: nuclear factor 7, ovary-like [Sinocyclocheilus grahami]	-	-	-	-	-	GO:0005515//protein binding	-	--
Unigene0053609	2.018	2.442	6.42	0.339	0.77	0.52	35	44	107	6	14	10	--	KAG9280288.1 hypothetical protein AMEX_G2976 [Astyanax mexicanus]	Metabolism;Environmental Information Processing;Metabolism;Metabolism	Global and overview maps;Signal transduction;Lipid metabolism;Lipid metabolism	ko01100//Metabolic pathways;ko04072//Phospholipase D signaling pathway;ko00564//Glycerophospholipid metabolism;ko00561//Glycerolipid metabolism	K19007;K19007;K19007;K19007	-	-	-	--
Unigene0053774	0	0	0	5.181	4.449	5.686	0	0	0	145	128	173	--	XP_042610514.1 butyrophilin-like protein 10 [Cyprinus carpio]	-	-	-	-	-	-	-	--
Unigene0053804	79.929	35.83	43.26	6.325	1.605	0.759	1140	531	593	92	24	12	mb	KAF4118242.1 hypothetical protein G5714_000293 [Onychostoma macrolepis]	-	-	-	-	GO:0005575//cellular_component;GO:0005622//intracellular anatomical structure;GO:0005737//cytoplasm;GO:0005829//cytosol;GO:0019028//viral capsid	GO:0003674//molecular_function;GO:0005344//oxygen carrier activity;GO:0005488//binding;GO:0019825//oxygen binding;GO:0020037//heme binding;GO:0036094//small molecule binding;GO:0043167//ion binding;GO:0043169//cation binding;GO:0046872//metal ion binding;GO:0046906//tetrapyrrole binding;GO:0097159//organic cyclic compound binding;GO:0140104//molecular carrier activity;GO:1901363//heterocyclic com…	GO:0000302//response to reactive oxygen species;GO:0001568//blood vessel development;GO:0001570//vasculogenesis;GO:0001666//response to hypoxia;GO:0001944//vasculature development;GO:0002262//myeloid cell homeostasis;GO:0002376//immune system process;GO:0002520//immune system development;GO:0003008//system process;GO:0003009//skeletal muscle contraction;GO:0003010//voluntary skeletal muscle contr…	--
Unigene0055890	2.741	1.489	1.564	5.462	6.535	5.94	62	35	34	126	155	149	tfap2e	XP_043074146.1 transcription factor AP-2-epsilon isoform X2 [Puntigrus tetrazona]	-	-	-	-	GO:0005575//cellular_component;GO:0005622//intracellular anatomical structure;GO:0005634//nucleus;GO:0043226//organelle;GO:0043227//membrane-bounded organelle;GO:0043229//intracellular organelle;GO:0043231//intracellular membrane-bounded organelle	GO:0000976//transcription cis-regulatory region binding;GO:0000977//RNA polymerase II transcription regulatory region sequence-specific DNA binding;GO:0000978//RNA polymerase II cis-regulatory region sequence-specific DNA binding;GO:0000981//DNA-binding transcription factor activity, RNA polymerase II-specific;GO:0000987//cis-regulatory region sequence-specific DNA binding;GO:0001067//transcripti…	GO:0006139//nucleobase-containing compound metabolic process;GO:0006351//transcription, DNA-templated;GO:0006355//regulation of transcription, DNA-templated;GO:0006357//regulation of transcription by RNA polymerase II;GO:0006366//transcription by RNA polymerase II;GO:0006725//cellular aromatic compound metabolic process;GO:0006807//nitrogen compound metabolic process;GO:0008150//biological_proces…	AP-2
Unigene0056656	26.611	41.285	48.428	16.261	11.634	17.889	1080	1741	1889	673	495	805	midn	KAA0712214.1 Midnolin Midbrain nucleolar protein [Triplophysa tibetana]	-	-	-	-	-	-	-	--
Unigene0056684	13.443	10.024	17.642	47.921	44.822	43.037	222	172	280	807	776	788	MLANA	KAF4099037.1 hypothetical protein G5714_021067 [Onychostoma macrolepis]	-	-	-	-	GO:0000139//Golgi membrane;GO:0005575//cellular_component;GO:0005622//intracellular anatomical structure;GO:0005737//cytoplasm;GO:0005783//endoplasmic reticulum;GO:0005789//endoplasmic reticulum membrane;GO:0005794//Golgi apparatus;GO:0005802//trans-Golgi network;GO:0005886//plasma membrane;GO:0005887//integral component of plasma membrane;GO:0012505//endomembrane system;GO:0016020//membrane;GO:0…	-	-	--
Unigene0057458	196.858	231.028	285.547	762.984	549.74	540.506	2101	2562	2929	8304	6151	6396	At3g10130	XP_016131398.1 PREDICTED: heme-binding protein 2-like [Sinocyclocheilus grahami]	-	-	-	-	-	-	-	--
Unigene0059042	41.247	37.482	44.323	18.665	19.698	21.241	2958	2793	3055	1365	1481	1689	PMP22	XP_016336223.1 PREDICTED: peripheral myelin protein 22-like [Sinocyclocheilus anshuiensis]	-	-	-	-	GO:0016021//integral component of membrane	-	-	--
Unigene0059467	7.701	13.056	17.57	0.485	4.516	0.892	109	192	239	7	67	14	CD1C	KAF4109796.1 hypothetical protein G5714_009048 [Onychostoma macrolepis]	Human Diseases;Human Diseases;Human Diseases;Environmental Information Processing;Human Diseases;Cellular Processes;Human Diseases;Human Diseases;Organismal Systems;Human Diseases;Organismal Systems;Human Diseases;Human Diseases;Human Diseases;Human Diseases;Organismal Systems;Organismal Systems;Human Diseases;Organismal Systems;Human Diseases;Human Diseases;Human Diseases;Human Diseases;Human Di…	Infectious disease: viral;Infectious disease: viral;Infectious disease: bacterial;Signaling molecules and interaction;Infectious disease: viral;Transport and catabolism;Infectious disease: viral;Infectious disease: parasitic;Immune system;Infectious disease: parasitic;Immune system;Cardiovascular disease;Infectious disease: bacterial;Immune disease;Immune disease;Immune system;Immune system;Immun…	ko05168//Herpes simplex virus 1 infection;ko05166//Human T-cell leukemia virus 1 infection;ko05152//Tuberculosis;ko04514//Cell adhesion molecules;ko05169//Epstein-Barr virus infection;ko04145//Phagosome;ko05164//Influenza A;ko05145//Toxoplasmosis;ko04659//Th17 cell differentiation;ko05140//Leishmaniasis;ko04612//Antigen processing and presentation;ko05416//Viral myocarditis;ko05150//Staphylococcu…	K06752;K06752;K06752;K06752;K06752;K06752;K06752;K06752;K06752;K06752;K06752;K06752;K06752;K06752;K06752;K06752;K06752;K06752;K06752;K06752;K06752;K06752;K06752;K06752	GO:0016020//membrane;GO:0042613//MHC class II protein complex	-	GO:0006955//immune response;GO:0019882//antigen processing and presentation	--
Unigene0059981	2.114	18.749	9.887	1.838	2.349	1.442	115	1060	517	102	134	87	HELZ2	XP_016431351.1 PREDICTED: helicase with zinc finger domain 2-like [Sinocyclocheilus rhinocerous]	-	-	-	-	GO:0009338//exodeoxyribonuclease V complex	GO:0003676//nucleic acid binding;GO:0003678//DNA helicase activity;GO:0003723//RNA binding;GO:0004386//helicase activity;GO:0004540//ribonuclease activity;GO:0005524//ATP binding;GO:0008854//exodeoxyribonuclease V activity;GO:0008859//exoribonuclease II activity;GO:0008997//ribonuclease R activity;GO:0016896//exoribonuclease activity, producing 5'-phosphomonoesters	GO:0006281//DNA repair;GO:0006310//DNA recombination;GO:0006401//RNA catabolic process	--
Unigene0059983	1.452	13.229	7.261	1.585	1.43	1.098	62	587	298	69	64	52	HELZ2	XP_016097277.1 PREDICTED: helicase with zinc finger domain 2-like [Sinocyclocheilus grahami]	-	-	-	-	GO:0009338//exodeoxyribonuclease V complex	GO:0003677//DNA binding;GO:0003678//DNA helicase activity;GO:0003688//DNA replication origin binding;GO:0003723//RNA binding;GO:0003924//GTPase activity;GO:0004386//helicase activity;GO:0004540//ribonuclease activity;GO:0005047//signal recognition particle binding;GO:0005524//ATP binding;GO:0005525//GTP binding;GO:0008854//exodeoxyribonuclease V activity;GO:0016787//hydrolase activity;GO:0016818/…	GO:0000724//double-strand break repair via homologous recombination;GO:0006268//DNA unwinding involved in DNA replication;GO:0006270//DNA replication initiation;GO:0006275//regulation of DNA replication;GO:0006281//DNA repair;GO:0006310//DNA recombination;GO:0006614//SRP-dependent cotranslational protein targeting to membrane;GO:0009306//protein secretion	--
Unigene0061372	11.38	13.784	12.651	32.461	28.149	37.427	263	331	281	765	682	959	cybrd1	KAF4109229.1 hypothetical protein G5714_010302 [Onychostoma macrolepis]	Organismal Systems	Digestive system	ko04978//Mineral absorption	K08370	GO:0000323//lytic vacuole;GO:0005575//cellular_component;GO:0005622//intracellular anatomical structure;GO:0005737//cytoplasm;GO:0005764//lysosome;GO:0005765//lysosomal membrane;GO:0005773//vacuole;GO:0005774//vacuolar membrane;GO:0005886//plasma membrane;GO:0005903//brush border;GO:0016020//membrane;GO:0016021//integral component of membrane;GO:0031090//organelle membrane;GO:0031224//intrinsic c…	GO:0000293//ferric-chelate reductase activity;GO:0003674//molecular_function;GO:0003824//catalytic activity;GO:0005488//binding;GO:0016491//oxidoreductase activity;GO:0016722//oxidoreductase activity, acting on metal ions;GO:0016723//oxidoreductase activity, acting on metal ions, NAD or NADP as acceptor;GO:0043167//ion binding;GO:0043169//cation binding;GO:0046872//metal ion binding	GO:0001505//regulation of neurotransmitter levels;GO:0003008//system process;GO:0006873//cellular ion homeostasis;GO:0006875//cellular metal ion homeostasis;GO:0006879//cellular iron ion homeostasis;GO:0007610//behavior;GO:0007611//learning or memory;GO:0007613//memory;GO:0007626//locomotory behavior;GO:0008150//biological_process;GO:0008152//metabolic process;GO:0009987//cellular process;GO:0010…	--
Unigene0062191	7.167	4.996	3.91	35.864	21.914	23.237	185	134	97	944	593	665	SLC2A11	XP_016295347.1 PREDICTED: solute carrier family 2, facilitated glucose transporter member 11-like isoform X1 [Sinocyclocheilus anshuiensis]	-	-	-	-	GO:0005887//integral component of plasma membrane;GO:0016021//integral component of membrane	GO:0008028//monocarboxylic acid transmembrane transporter activity;GO:0015114//phosphate ion transmembrane transporter activity;GO:0015295//solute:proton symporter activity;GO:0022857//transmembrane transporter activity;GO:0042910//xenobiotic transmembrane transporter activity;GO:0051119//sugar transmembrane transporter activity	GO:0006810//transport;GO:0006817//phosphate ion transport;GO:0008643//carbohydrate transport;GO:0015718//monocarboxylic acid transport;GO:0042908//xenobiotic transport;GO:0055085//transmembrane transport	--
Unigene0062254	41.214	53.417	61.392	22.626	18.76	25.317	1295	1744	1854	725	618	882	Csrnp1	KTF93136.1 hypothetical protein cypCar_00015701 [Cyprinus carpio]	-	-	-	-	GO:0005575//cellular_component;GO:0005622//intracellular anatomical structure;GO:0005634//nucleus;GO:0043226//organelle;GO:0043227//membrane-bounded organelle;GO:0043229//intracellular organelle;GO:0043231//intracellular membrane-bounded organelle	GO:0000981//DNA-binding transcription factor activity, RNA polymerase II-specific;GO:0001228//DNA-binding transcription activator activity, RNA polymerase II-specific;GO:0003674//molecular_function;GO:0003676//nucleic acid binding;GO:0003677//DNA binding;GO:0003700//DNA-binding transcription factor activity;GO:0005488//binding;GO:0043565//sequence-specific DNA binding;GO:0097159//organic cyclic c…	GO:0001501//skeletal system development;GO:0006139//nucleobase-containing compound metabolic process;GO:0006351//transcription, DNA-templated;GO:0006355//regulation of transcription, DNA-templated;GO:0006357//regulation of transcription by RNA polymerase II;GO:0006366//transcription by RNA polymerase II;GO:0006725//cellular aromatic compound metabolic process;GO:0006807//nitrogen compound metabol…	CSRNPN
Unigene0062981	3.57	7.879	9.991	1.449	0.822	1.665	58	133	156	24	14	30	--	-	-	-	-	-	-	-	-	--
Unigene0065898	1.706	4.196	4.339	0.093	0	0	18	46	44	1	0	0	VTCN1	XP_016106885.1 PREDICTED: CD276 antigen homolog isoform X1 [Sinocyclocheilus grahami]	-	-	-	-	GO:0016021//integral component of membrane	GO:0003674//molecular_function	GO:0009306//protein secretion	--
Unigene0067032	50.107	83.248	61.411	34.564	29.99	30.614	961	1659	1132	676	603	651	--	-	-	-	-	-	-	-	-	--
Unigene0067041	60.391	75.892	89.013	38.142	35.832	36.798	2950	3852	4179	1900	1835	1993	CSRNP1	XP_016409067.1 PREDICTED: cysteine/serine-rich nuclear protein 1-like [Sinocyclocheilus rhinocerous]	-	-	-	-	-	-	-	CSRNPN
Unigene0067177	6.352	10.124	14.237	2.634	3.401	4.461	253	419	545	107	142	197	Avil	KAF4107189.1 hypothetical protein G5714_011553 [Onychostoma macrolepis]	-	-	-	-	GO:0005575//cellular_component;GO:0005622//intracellular anatomical structure;GO:0005737//cytoplasm;GO:0005856//cytoskeleton;GO:0015629//actin cytoskeleton;GO:0030424//axon;GO:0042995//cell projection;GO:0043005//neuron projection;GO:0043226//organelle;GO:0043228//non-membrane-bounded organelle;GO:0043229//intracellular organelle;GO:0043232//intracellular non-membrane-bounded organelle;GO:0120025…	GO:0003674//molecular_function;GO:0003779//actin binding;GO:0005488//binding;GO:0005515//protein binding;GO:0008092//cytoskeletal protein binding;GO:0044877//protein-containing complex binding;GO:0051015//actin filament binding	GO:0006996//organelle organization;GO:0007010//cytoskeleton organization;GO:0007015//actin filament organization;GO:0007275//multicellular organism development;GO:0007399//nervous system development;GO:0008064//regulation of actin polymerization or depolymerization;GO:0008150//biological_process;GO:0009987//cellular process;GO:0010639//negative regulation of organelle organization;GO:0010720//pos…	--
Unigene0067899	2.107	0.507	0.548	3.409	7.537	11.117	20	5	5	33	75	117	--	XP_016414311.1 PREDICTED: keratin-associated protein 5-4-like [Sinocyclocheilus rhinocerous]	-	-	-	-	-	-	-	--
Unigene0068250	22.815	38.204	40.87	14.364	14.431	17.358	1042	1813	1794	669	691	879	PKP2	XP_016304407.1 PREDICTED: LOW QUALITY PROTEIN: plakophilin-2-like [Sinocyclocheilus anshuiensis]	-	-	-	-	GO:0001533//cornified envelope;GO:0005575//cellular_component;GO:0005622//intracellular anatomical structure;GO:0005634//nucleus;GO:0005654//nucleoplasm;GO:0005856//cytoskeleton;GO:0005882//intermediate filament;GO:0005886//plasma membrane;GO:0005911//cell-cell junction;GO:0005912//adherens junction;GO:0014704//intercalated disc;GO:0016020//membrane;GO:0016021//integral component of membrane;GO:0…	GO:0003674//molecular_function;GO:0005080//protein kinase C binding;GO:0005198//structural molecule activity;GO:0005488//binding;GO:0005515//protein binding;GO:0016247//channel regulator activity;GO:0017080//sodium channel regulator activity;GO:0019215//intermediate filament binding;GO:0019899//enzyme binding;GO:0019900//kinase binding;GO:0019901//protein kinase binding;GO:0044325//transmembrane …	GO:0001508//action potential;GO:0002027//regulation of heart rate;GO:0002028//regulation of sodium ion transport;GO:0002159//desmosome assembly;GO:0002934//desmosome organization;GO:0003007//heart morphogenesis;GO:0003008//system process;GO:0003012//muscle system process;GO:0003013//circulatory system process;GO:0003015//heart process;GO:0003205//cardiac chamber development;GO:0003206//cardiac ch…	--
Unigene0068464	0.172	0.543	0.792	1.324	5.293	2.325	7	23	31	55	226	105	PCSK2	KAF4105406.1 hypothetical protein G5714_013068 [Onychostoma macrolepis]	-	-	-	-	GO:0005575//cellular_component;GO:0005576//extracellular region;GO:0005615//extracellular space;GO:0005622//intracellular anatomical structure;GO:0005634//nucleus;GO:0005737//cytoplasm;GO:0005783//endoplasmic reticulum;GO:0005788//endoplasmic reticulum lumen;GO:0012505//endomembrane system;GO:0016020//membrane;GO:0030133//transport vesicle;GO:0030141//secretory granule;GO:0030424//axon;GO:0030425…	GO:0003674//molecular_function;GO:0003824//catalytic activity;GO:0004175//endopeptidase activity;GO:0004252//serine-type endopeptidase activity;GO:0005488//binding;GO:0005515//protein binding;GO:0008233//peptidase activity;GO:0008236//serine-type peptidase activity;GO:0016787//hydrolase activity;GO:0017171//serine hydrolase activity;GO:0044877//protein-containing complex binding;GO:0098770//FBXO …	GO:0001505//regulation of neurotransmitter levels;GO:0001956//positive regulation of neurotransmitter secretion;GO:0002165//instar larval or pupal development;GO:0006508//proteolysis;GO:0006518//peptide metabolic process;GO:0006807//nitrogen compound metabolic process;GO:0006937//regulation of muscle contraction;GO:0007154//cell communication;GO:0007267//cell-cell signaling;GO:0007268//chemical s…	--
Unigene0068557	284.021	337.144	361.658	107.922	148.545	133.504	11572	14273	14162	4484	6345	6031	FOSB	AZM69447.1 fosB protein [Ctenopharyngodon idella]	Human Diseases;Organismal Systems;Human Diseases;Organismal Systems;Human Diseases	Substance dependence;Development and regeneration;Substance dependence;Immune system;Substance dependence	ko05034//Alcoholism;ko04380//Osteoclast differentiation;ko05031//Amphetamine addiction;ko04657//IL-17 signaling pathway;ko05030//Cocaine addiction	K09029;K09029;K09029;K09029;K09029	-	GO:0003700//DNA-binding transcription factor activity	GO:0006355//regulation of transcription, DNA-templated	--
Unigene0069405	8.263	34.477	16.293	3.8	5.104	6.867	420	1821	796	197	272	387	aste1	XP_016379568.1 PREDICTED: protein asteroid homolog 1-like [Sinocyclocheilus rhinocerous]	-	-	-	-	-	GO:0004518//nuclease activity	-	--
Unigene0069584	2.712	5.766	10.209	1.642	1.867	2.276	115	254	416	71	83	107	--	XP_016393589.1 PREDICTED: receptor-type tyrosine-protein phosphatase eta-like [Sinocyclocheilus rhinocerous]	-	-	-	-	-	GO:0005515//protein binding	-	--
Unigene0070773	2.078	3.111	5.656	0.885	1.181	1.533	99	154	259	43	59	81	PTPRJ	XP_016085817.1 PREDICTED: receptor-type tyrosine-protein phosphatase eta-like [Sinocyclocheilus grahami]	Human Diseases;Cellular Processes	Cancer: overview;Cellular community - eukaryotes	ko05208//Chemical carcinogenesis - reactive oxygen species;ko04520//Adherens junction	K05698;K05698	GO:0019867//outer membrane	GO:0004721//phosphoprotein phosphatase activity;GO:0004725//protein tyrosine phosphatase activity;GO:0005515//protein binding	GO:0006470//protein dephosphorylation	--
Unigene0071230	6.828	2.767	5.733	7.988	35.534	26.361	57	24	46	68	311	244	--	XP_016394117.1 PREDICTED: tumor suppressor candidate 5 homolog [Sinocyclocheilus rhinocerous]	-	-	-	-	GO:0016021//integral component of membrane	-	-	--
Unigene0071387	0.874	0.42	0.966	3.641	2.864	6.451	16	8	17	68	55	131	slc38a11	KAF4108729.1 hypothetical protein G5714_009802 [Onychostoma macrolepis]	-	-	-	-	-	-	GO:0003333//amino acid transmembrane transport	--
Unigene0071622	0.667	0.642	1.003	2.073	2.759	3.344	18	18	26	57	78	100	opn4b	KTG46899.1 hypothetical protein cypCar_00014843, partial [Cyprinus carpio]	-	-	-	-	GO:0016021//integral component of membrane	GO:0004930//G protein-coupled receptor activity	GO:0007186//G protein-coupled receptor signaling pathway	--
Unigene0075601	3.407	3.131	4.323	1.638	1.405	0.892	155	148	189	76	67	45	SIX4	KAF4105902.1 hypothetical protein G5714_013564 [Onychostoma macrolepis]	Human Diseases	Cancer: overview	ko05202//Transcriptional misregulation in cancer	K15615	-	GO:0003677//DNA binding	GO:0006355//regulation of transcription, DNA-templated	TF_Otx
Unigene0075706	3.101	8.648	10.616	1.478	2.129	1.176	107	310	352	52	77	45	P4HA1	KAF4117672.1 hypothetical protein G5714_002225 [Onychostoma macrolepis]	Metabolism;Metabolism	Global and overview maps;Amino acid metabolism	ko01100//Metabolic pathways;ko00330//Arginine and proline metabolism	K00472;K00472	GO:0005783//endoplasmic reticulum	GO:0004656//procollagen-proline 4-dioxygenase activity;GO:0016491//oxidoreductase activity;GO:0016702//oxidoreductase activity, acting on single donors with incorporation of molecular oxygen, incorporation of two atoms of oxygen	-	--
Unigene0075848	1.087	1.465	2.375	0	0	0	10	14	21	0	0	0	--	-	-	-	-	-	-	-	-	--
Unigene0076233	84.935	104.752	182.313	2.37	8.645	10.743	984	1261	2030	28	105	138	--	XP_016092173.1 PREDICTED: hemagglutinin/amebocyte aggregation factor-like [Sinocyclocheilus grahami]	-	-	-	-	-	-	-	--
Unigene0076236	241.123	154.439	542.93	1.357	6.07	3.618	1743	1160	3772	10	46	29	--	KAF4099024.1 hypothetical protein G5714_021054 [Onychostoma macrolepis]	-	-	-	-	-	-	-	--
Unigene0076415	8.977	12.328	15.223	4.755	5.029	3.246	424	605	691	229	249	170	Nr4a3	KAF4103150.1 hypothetical protein G5714_016033 [Onychostoma macrolepis]	Human Diseases	Cancer: overview	ko05202//Transcriptional misregulation in cancer	K08559	GO:0000323//lytic vacuole;GO:0005575//cellular_component;GO:0005622//intracellular anatomical structure;GO:0005634//nucleus;GO:0005654//nucleoplasm;GO:0005667//transcription regulator complex;GO:0005737//cytoplasm;GO:0005764//lysosome;GO:0005773//vacuole;GO:0031974//membrane-enclosed lumen;GO:0031981//nuclear lumen;GO:0032991//protein-containing complex;GO:0042629//mast cell granule;GO:0043226//o…	GO:0000976//transcription cis-regulatory region binding;GO:0000977//RNA polymerase II transcription regulatory region sequence-specific DNA binding;GO:0000978//RNA polymerase II cis-regulatory region sequence-specific DNA binding;GO:0000981//DNA-binding transcription factor activity, RNA polymerase II-specific;GO:0000987//cis-regulatory region sequence-specific DNA binding;GO:0001067//transcripti…	GO:0000122//negative regulation of transcription by RNA polymerase II;GO:0000302//response to reactive oxygen species;GO:0000902//cell morphogenesis;GO:0000904//cell morphogenesis involved in differentiation;GO:0001704//formation of primary germ layer;GO:0001707//mesoderm formation;GO:0001775//cell activation;GO:0001817//regulation of cytokine production;GO:0001819//positive regulation of cytokin…	NGFIB-like
Unigene0076790	0	0	0	0.947	1.25	0.56	0	0	0	14	19	9	Tf2-11	KAA0712407.1 Retrovirus-related Pol polyprotein from transposon 297 [Triplophysa tibetana]	-	-	-	-	GO:0005575//cellular_component;GO:0016020//membrane;GO:0016021//integral component of membrane;GO:0031224//intrinsic component of membrane	GO:0003676//nucleic acid binding;GO:0008270//zinc ion binding	GO:0007275//multicellular organism development;GO:0008150//biological_process;GO:0032501//multicellular organismal process;GO:0032502//developmental process;GO:0048856//anatomical structure development	--
Unigene0077293	12.938	15.399	21.697	3.543	5.416	4.5	376	465	606	105	165	145	--	XP_042582857.1 mucin-2-like isoform X1 [Cyprinus carpio]	-	-	-	-	-	-	-	--
Unigene0079136	3.985	2.16	6.672	14.733	9.94	18.879	174	98	280	656	455	914	OPN5	KAF4099701.1 hypothetical protein G5714_019827 [Onychostoma macrolepis]	-	-	-	-	GO:0001750//photoreceptor outer segment;GO:0005575//cellular_component;GO:0005929//cilium;GO:0016020//membrane;GO:0016021//integral component of membrane;GO:0031224//intrinsic component of membrane;GO:0042995//cell projection;GO:0043005//neuron projection;GO:0043226//organelle;GO:0097730//non-motile cilium;GO:0097731//9+0 non-motile cilium;GO:0097733//photoreceptor cell cilium;GO:0120025//plasma …	GO:0003674//molecular_function;GO:0004888//transmembrane signaling receptor activity;GO:0004930//G protein-coupled receptor activity;GO:0005488//binding;GO:0005501//retinoid binding;GO:0005502//11-cis retinal binding;GO:0008020//G protein-coupled photoreceptor activity;GO:0008289//lipid binding;GO:0009881//photoreceptor activity;GO:0016918//retinal binding;GO:0019840//isoprenoid binding;GO:001984…	GO:0003008//system process;GO:0006464//cellular protein modification process;GO:0006807//nitrogen compound metabolic process;GO:0007154//cell communication;GO:0007165//signal transduction;GO:0007186//G protein-coupled receptor signaling pathway;GO:0007600//sensory perception;GO:0007601//visual perception;GO:0007602//phototransduction;GO:0008150//biological_process;GO:0008152//metabolic process;GO…	--
Unigene0079167	0	0	0	1.395	1.566	0.74	0	0	0	26	30	15	--	KAF7645433.1 hypothetical protein LDENG_00204610 [Lucifuga dentata]	-	-	-	-	-	-	-	--
Unigene0080528	2.566	2.092	3.863	5.654	7.314	7.542	85	72	123	191	254	277	C10orf90	KAF4106319.1 hypothetical protein G5714_012309 [Onychostoma macrolepis]	-	-	-	-	-	-	-	--
Unigene0080541	12.794	14.302	15.746	2.682	4.232	8.908	421	489	498	90	146	325	Mep1b	XP_026084036.1 meprin A subunit beta-like [Carassius auratus]	Organismal Systems	Digestive system	ko04974//Protein digestion and absorption	K08606	GO:0016020//membrane	GO:0004222//metalloendopeptidase activity	GO:0006508//proteolysis	--
Unigene0081204	274.304	388.318	327.996	164.983	181.735	143.192	7177	10557	8248	4402	4985	4154	Klf4	KAF4099045.1 hypothetical protein G5714_021075 [Onychostoma macrolepis]	Human Diseases;Cellular Processes	Cancer: overview;Cellular community - eukaryotes	ko05207//Chemical carcinogenesis - receptor activation;ko04550//Signaling pathways regulating pluripotency of stem cells	K17846;K17846	GO:0000228//nuclear chromosome;GO:0000785//chromatin;GO:0000791//euchromatin;GO:0005575//cellular_component;GO:0005622//intracellular anatomical structure;GO:0005634//nucleus;GO:0005654//nucleoplasm;GO:0005667//transcription regulator complex;GO:0005694//chromosome;GO:0005737//cytoplasm;GO:0031974//membrane-enclosed lumen;GO:0031981//nuclear lumen;GO:0032991//protein-containing complex;GO:0043226…	GO:0000976//transcription cis-regulatory region binding;GO:0000977//RNA polymerase II transcription regulatory region sequence-specific DNA binding;GO:0000978//RNA polymerase II cis-regulatory region sequence-specific DNA binding;GO:0000981//DNA-binding transcription factor activity, RNA polymerase II-specific;GO:0000987//cis-regulatory region sequence-specific DNA binding;GO:0001010//RNA polymer…	GO:0000122//negative regulation of transcription by RNA polymerase II;GO:0000302//response to reactive oxygen species;GO:0001101//response to acid chemical;GO:0001505//regulation of neurotransmitter levels;GO:0001654//eye development;GO:0001704//formation of primary germ layer;GO:0001707//mesoderm formation;GO:0001709//cell fate determination;GO:0001710//mesodermal cell fate commitment;GO:0001817…	zf-C2H2
Unigene0081322	11.943	45.568	20.912	5.382	6.489	11.887	309	1225	520	142	176	341	MEFV	KAF4110491.1 hypothetical protein G5714_007522 [Onychostoma macrolepis]	-	-	-	-	GO:0000109//nucleotide-excision repair complex	GO:0004842//ubiquitin-protein transferase activity;GO:0005515//protein binding;GO:0008270//zinc ion binding;GO:0008855//exodeoxyribonuclease VII activity;GO:0046872//metal ion binding;GO:0061630//ubiquitin protein ligase activity	GO:0006289//nucleotide-excision repair;GO:0016567//protein ubiquitination	--
Unigene0083582	1.592	0.255	1.656	0	0	0	24	4	24	0	0	0	METTL21C	KAF4108889.1 hypothetical protein G5714_009962 [Onychostoma macrolepis]	-	-	-	-	-	GO:0008168//methyltransferase activity;GO:0008689//3-demethylubiquinone-9 3-O-methyltransferase activity;GO:0008757//S-adenosylmethionine-dependent methyltransferase activity;GO:0046406//magnesium protoporphyrin IX methyltransferase activity	GO:0006464//cellular protein modification process;GO:0006744//ubiquinone biosynthetic process;GO:0015995//chlorophyll biosynthetic process	--
Unigene0083949	71.87	211.447	45.849	12.903	19.299	31.235	579	1770	355	106	163	279	--	KAF4098572.1 hypothetical protein G5714_020602 [Onychostoma macrolepis]	-	-	-	-	-	GO:0003950//NAD+ ADP-ribosyltransferase activity;GO:0047286//NAD+-diphthamide ADP-ribosyltransferase activity	-	--
Unigene0084617	91.973	43.532	102.307	26.93	28.25	19.718	854	420	913	255	275	203	Tnni1	KAF4095148.1 hypothetical protein G5714_024226 [Onychostoma macrolepis]	-	-	-	-	GO:0005861//troponin complex	-	-	--
Unigene0084654	16.977	6.505	5.316	39.09	25.89	39.12	319	127	96	749	510	815	GCH1	KAF4106566.1 hypothetical protein G5714_012556 [Onychostoma macrolepis]	Metabolism;Metabolism	Global and overview maps;Metabolism of cofactors and vitamins	ko01100//Metabolic pathways;ko00790//Folate biosynthesis	K01495;K01495	-	GO:0003934//GTP cyclohydrolase I activity;GO:0033739//preQ1 synthase activity	GO:0008616//queuosine biosynthetic process;GO:0042559//pteridine-containing compound biosynthetic process;GO:0046654//tetrahydrofolate biosynthetic process	--
Unigene0085465	8.721	59.033	15.224	4.086	4.991	3.671	90	633	151	43	54	42	--	KTF81920.1 hypothetical protein cypCar_00020733 [Cyprinus carpio]	-	-	-	-	-	GO:0003723//RNA binding;GO:0004521//endoribonuclease activity	-	--
Unigene0085933	1.316	3.596	6.11	1.178	0.727	1.152	69	196	308	63	40	67	nlrp1	XP_016385345.1 PREDICTED: uncharacterized protein LOC107721716 isoform X5 [Sinocyclocheilus rhinocerous]	Organismal Systems	Immune system	ko04621//NOD-like receptor signaling pathway	K12798	-	GO:0005515//protein binding	-	--
Unigene0086300	4.808	6.941	4.735	1.179	1.638	1.394	56	84	53	14	20	18	--	-	-	-	-	-	-	-	-	--
Unigene0086432	8.912	50.778	20.586	1.573	4.591	7.717	50	296	111	9	27	48	aste1	XP_016315597.1 PREDICTED: protein asteroid homolog 1-like [Sinocyclocheilus anshuiensis]	-	-	-	-	-	GO:0004518//nuclease activity	-	--
Unigene0087044	0.896	0.529	0.812	0	0.11	0.026	31	19	27	0	4	1	EEF2	KAF3829591.1 hypothetical protein GH733_003855 [Mirounga leonina]	Organismal Systems;Environmental Information Processing	Endocrine system;Signal transduction	ko04921//Oxytocin signaling pathway;ko04152//AMPK signaling pathway	K03234;K03234	GO:0005575//cellular_component;GO:0005576//extracellular region;GO:0005618//cell wall;GO:0005622//intracellular anatomical structure;GO:0005634//nucleus;GO:0005737//cytoplasm;GO:0005829//cytosol;GO:0005840//ribosome;GO:0005844//polysome;GO:0005886//plasma membrane;GO:0009277//fungal-type cell wall;GO:0009986//cell surface;GO:0012505//endomembrane system;GO:0016020//membrane;GO:0016234//inclusion …	GO:0000166//nucleotide binding;GO:0001882//nucleoside binding;GO:0001883//purine nucleoside binding;GO:0002039//p53 binding;GO:0003674//molecular_function;GO:0003676//nucleic acid binding;GO:0003723//RNA binding;GO:0003743//translation initiation factor activity;GO:0003746//translation elongation factor activity;GO:0003747//translation release factor activity;GO:0003779//actin binding;GO:0003824/…	GO:0000103//sulfate assimilation;GO:0000302//response to reactive oxygen species;GO:0001101//response to acid chemical;GO:0001514//selenocysteine incorporation;GO:0001775//cell activation;GO:0002244//hematopoietic progenitor cell differentiation;GO:0002252//immune effector process;GO:0002263//cell activation involved in immune response;GO:0002274//myeloid leukocyte activation;GO:0002275//myeloid …	--
Unigene0089692	1.304	0.517	0.918	5.53	3.476	7.647	34	14	23	147	95	221	tyr	XP_018952990.2 tyrosinase [Cyprinus carpio]	Metabolism;Organismal Systems;Metabolism	Global and overview maps;Endocrine system;Amino acid metabolism	ko01100//Metabolic pathways;ko04916//Melanogenesis;ko00350//Tyrosine metabolism	K00505;K00505;K00505	GO:0000323//lytic vacuole;GO:0005575//cellular_component;GO:0005622//intracellular anatomical structure;GO:0005634//nucleus;GO:0005737//cytoplasm;GO:0005764//lysosome;GO:0005773//vacuole;GO:0005798//Golgi-associated vesicle;GO:0005829//cytosol;GO:0012506//vesicle membrane;GO:0016020//membrane;GO:0016021//integral component of membrane;GO:0030659//cytoplasmic vesicle membrane;GO:0031090//organelle…	GO:0003674//molecular_function;GO:0003824//catalytic activity;GO:0004497//monooxygenase activity;GO:0004503//tyrosinase activity;GO:0005488//binding;GO:0005507//copper ion binding;GO:0005515//protein binding;GO:0016491//oxidoreductase activity;GO:0016705//oxidoreductase activity, acting on paired donors, with incorporation or reduction of molecular oxygen;GO:0016716//oxidoreductase activity, acti…	GO:0002376//immune system process;GO:0002520//immune system development;GO:0003008//system process;GO:0006082//organic acid metabolic process;GO:0006520//cellular amino acid metabolic process;GO:0006570//tyrosine metabolic process;GO:0006582//melanin metabolic process;GO:0006583//melanin biosynthetic process from tyrosine;GO:0006725//cellular aromatic compound metabolic process;GO:0006726//eye pi…	--
Unigene0090106	19.617	23.774	28.273	12.254	11.643	10.812	270	340	374	172	168	165	--	KAF4098339.1 hypothetical protein G5714_020369 [Onychostoma macrolepis]	Human Diseases;Human Diseases;Human Diseases;Human Diseases;Human Diseases;Human Diseases;Environmental Information Processing;Human Diseases;Human Diseases;Human Diseases;Human Diseases;Human Diseases;Human Diseases;Environmental Information Processing;Human Diseases;Organismal Systems;Human Diseases;Human Diseases;Organismal Systems;Organismal Systems;Human Diseases;Human Diseases;Human Disease…	Cancer: overview;Infectious disease: viral;Infectious disease: viral;Cancer: overview;Cardiovascular disease;Infectious disease: bacterial;Signaling molecules and interaction;Infectious disease: parasitic;Infectious disease: viral;Infectious disease: viral;Endocrine and metabolic disease;Infectious disease: parasitic;Infectious disease: parasitic;Signal transduction;Infectious disease: parasitic;…	ko05200//Pathways in cancer;ko05168//Herpes simplex virus 1 infection;ko05171//Coronavirus disease - COVID-19;ko05205//Proteoglycans in cancer;ko05417//Lipid and atherosclerosis;ko05152//Tuberculosis;ko04060//Cytokine-cytokine receptor interaction;ko05142//Chagas disease;ko05164//Influenza A;ko05162//Measles;ko04936//Alcoholic liver disease;ko05145//Toxoplasmosis;ko05146//Amoebiasis;ko04630//JAK-…	K05425;K05425;K05425;K05425;K05425;K05425;K05425;K05425;K05425;K05425;K05425;K05425;K05425;K05425;K05425;K05425;K05425;K05425;K05425;K05425;K05425;K05425;K05425;K05425;K05425	GO:0005575//cellular_component;GO:0005576//extracellular region;GO:0005615//extracellular space;GO:0005622//intracellular anatomical structure;GO:0005737//cytoplasm;GO:0005768//endosome;GO:0005770//late endosome;GO:0005783//endoplasmic reticulum;GO:0005788//endoplasmic reticulum lumen;GO:0005829//cytosol;GO:0009986//cell surface;GO:0012505//endomembrane system;GO:0016020//membrane;GO:0031410//cyt…	GO:0003674//molecular_function;GO:0004888//transmembrane signaling receptor activity;GO:0004896//cytokine receptor activity;GO:0005102//signaling receptor binding;GO:0005125//cytokine activity;GO:0005126//cytokine receptor binding;GO:0005143//interleukin-12 receptor binding;GO:0005488//binding;GO:0005515//protein binding;GO:0008083//growth factor activity;GO:0019955//cytokine binding;GO:0019972//…	GO:0000003//reproduction;GO:0001562//response to protozoan;GO:0001775//cell activation;GO:0001816//cytokine production;GO:0001817//regulation of cytokine production;GO:0001818//negative regulation of cytokine production;GO:0001819//positive regulation of cytokine production;GO:0001910//regulation of leukocyte mediated cytotoxicity;GO:0001912//positive regulation of leukocyte mediated cytotoxicity…	--
Unigene0090925	1.567	1.127	1.693	0.523	0.394	0.365	182	136	189	62	48	47	Shank1	KAF4095562.1 hypothetical protein G5714_023165 [Onychostoma macrolepis]	-	-	-	-	-	GO:0005515//protein binding;GO:0043565//sequence-specific DNA binding	-	--
Unigene0091964	8.434	10.546	9.843	3.727	4.896	3.603	304	395	341	137	185	144	ML1136	XP_042593783.1 uncharacterized protein LOC109060023 [Cyprinus carpio]	-	-	-	-	GO:0000781//chromosome, telomeric region;GO:0005575//cellular_component;GO:0005622//intracellular anatomical structure;GO:0005634//nucleus;GO:0005694//chromosome;GO:0005737//cytoplasm;GO:0005829//cytosol;GO:0043226//organelle;GO:0043227//membrane-bounded organelle;GO:0043228//non-membrane-bounded organelle;GO:0043229//intracellular organelle;GO:0043231//intracellular membrane-bounded organelle;GO…	GO:0000049//tRNA binding;GO:0000166//nucleotide binding;GO:0003674//molecular_function;GO:0003676//nucleic acid binding;GO:0003677//DNA binding;GO:0003697//single-stranded DNA binding;GO:0003723//RNA binding;GO:0003725//double-stranded RNA binding;GO:0003824//catalytic activity;GO:0005488//binding;GO:0005524//ATP binding;GO:0016740//transferase activity;GO:0016772//transferase activity, transferr…	GO:0000723//telomere maintenance;GO:0002949//tRNA threonylcarbamoyladenosine modification;GO:0006139//nucleobase-containing compound metabolic process;GO:0006259//DNA metabolic process;GO:0006396//RNA processing;GO:0006399//tRNA metabolic process;GO:0006400//tRNA modification;GO:0006417//regulation of translation;GO:0006450//regulation of translational fidelity;GO:0006725//cellular aromatic compo…	--
Unigene0092528	6.691	4.273	22.53	1.074	1.276	1.481	110	73	356	18	22	27	MOG	XP_042589466.1 polymeric immunoglobulin receptor-like isoform X1 [Cyprinus carpio]	-	-	-	-	GO:0016021//integral component of membrane	-	GO:0007155//cell adhesion	--
Unigene0092584	3.679	1.852	3.297	10.322	15.925	14.751	65	34	56	186	295	289	Bdh1	XP_016424993.1 PREDICTED: retinol dehydrogenase 7-like [Sinocyclocheilus rhinocerous]	Metabolism;Metabolism	Global and overview maps;Carbohydrate metabolism	ko01100//Metabolic pathways;ko00650//Butanoate metabolism	K00019;K00019	-	GO:0004316//3-oxoacyl-[acyl-carrier-protein] reductase (NADPH) activity;GO:0004757//sepiapterin reductase activity;GO:0008667//2,3-dihydro-2,3-dihydroxybenzoate dehydrogenase activity;GO:0008678//2-deoxy-D-gluconate 3-dehydrogenase activity;GO:0016491//oxidoreductase activity;GO:0051287//NAD binding	GO:0000272//polysaccharide catabolic process;GO:0006633//fatty acid biosynthetic process;GO:0006729//tetrahydrobiopterin biosynthetic process	--
Unigene0093145	2.722	2.288	0.758	11.619	10.607	3.77	71	62	19	309	290	109	GGT1	XP_042573437.1 glutathione hydrolase 1 proenzyme-like isoform X1 [Cyprinus carpio]	Metabolism;Metabolism;Metabolism;Metabolism	Global and overview maps;Metabolism of other amino acids;Lipid metabolism;Metabolism of other amino acids	ko01100//Metabolic pathways;ko00480//Glutathione metabolism;ko00590//Arachidonic acid metabolism;ko00430//Taurine and hypotaurine metabolism	K18592;K18592;K18592;K18592	-	-	GO:0006750//glutathione biosynthetic process	--
Unigene0093780	2.904	2.234	4.084	6.947	5.506	7.53	239	191	323	583	475	687	AOX1	KAF4097574.1 hypothetical protein G5714_021582 [Onychostoma macrolepis]	Metabolism;Environmental Information Processing;Metabolism;Metabolism;Metabolism;Metabolism;Metabolism;Metabolism;Metabolism	Global and overview maps;Signal transduction;Amino acid metabolism;Metabolism of cofactors and vitamins;Amino acid metabolism;Xenobiotics biodegradation and metabolism;Metabolism of cofactors and vitamins;Amino acid metabolism;Metabolism of cofactors and vitamins	ko01100//Metabolic pathways;ko04630//JAK-STAT signaling pathway;ko00280//Valine, leucine and isoleucine degradation;ko00830//Retinol metabolism;ko00380//Tryptophan metabolism;ko00982//Drug metabolism - cytochrome P450;ko00760//Nicotinate and nicotinamide metabolism;ko00350//Tyrosine metabolism;ko00750//Vitamin B6 metabolism	K00157;K00157;K00157;K00157;K00157;K00157;K00157;K00157;K00157	GO:0005575//cellular_component;GO:0005622//intracellular anatomical structure;GO:0005737//cytoplasm;GO:0005829//cytosol	GO:0000166//nucleotide binding;GO:0003674//molecular_function;GO:0003824//catalytic activity;GO:0004031//aldehyde oxidase activity;GO:0004854//xanthine dehydrogenase activity;GO:0005488//binding;GO:0005506//iron ion binding;GO:0005515//protein binding;GO:0009055//electron transfer activity;GO:0016491//oxidoreductase activity;GO:0016614//oxidoreductase activity, acting on CH-OH group of donors;GO:…	GO:0006091//generation of precursor metabolites and energy;GO:0006139//nucleobase-containing compound metabolic process;GO:0006144//purine nucleobase metabolic process;GO:0006145//purine nucleobase catabolic process;GO:0006725//cellular aromatic compound metabolic process;GO:0006766//vitamin metabolic process;GO:0006767//water-soluble vitamin metabolic process;GO:0006805//xenobiotic metabolic pro…	--
Unigene0094955	13.053	12.448	24.322	2.618	4.414	5.94	220	218	394	45	78	111	Tspan1	KAF4115692.1 hypothetical protein G5714_003181 [Onychostoma macrolepis]	-	-	-	-	GO:0016021//integral component of membrane	-	-	--
Unigene0095631	1.978	3.681	3.797	0.345	0.21	1.071	45	87	83	8	5	27	IPL1	KAF4102785.1 hypothetical protein G5714_015668 [Onychostoma macrolepis]	-	-	-	-	-	GO:0004672//protein kinase activity;GO:0005524//ATP binding	GO:0006468//protein phosphorylation	--
Unigene0095913	2.652	0.952	1.194	12.537	12.497	20.313	67	25	29	323	331	569	Pnpla2	XP_016353004.1 PREDICTED: patatin-like phospholipase domain-containing protein 3 [Sinocyclocheilus anshuiensis]	Metabolism;Organismal Systems;Organismal Systems;Metabolism	Global and overview maps;Environmental adaptation;Endocrine system;Lipid metabolism	ko01100//Metabolic pathways;ko04714//Thermogenesis;ko04923//Regulation of lipolysis in adipocytes;ko00561//Glycerolipid metabolism	K16816;K16816;K16816;K16816	-	-	GO:0006629//lipid metabolic process	--
Unigene0097422	16.8	33.19	26.785	8.153	10.411	10.102	588	1207	901	291	382	392	samhd1	XP_016304291.1 PREDICTED: uncharacterized protein LOC107659778 [Sinocyclocheilus anshuiensis]	Human Diseases	Infectious disease: viral	ko05170//Human immunodeficiency virus 1 infection	K22544	-	-	-	--
Unigene0098035	1.525	1.631	8.462	0	0	0	9	10	48	0	0	0	--	XP_016386979.1 PREDICTED: L-rhamnose-binding lectin CSL2-like isoform X1 [Sinocyclocheilus rhinocerous]	-	-	-	-	-	GO:0030246//carbohydrate binding	-	--
Unigene0099372	0.394	2.29	0.721	0.092	0.054	0.101	21	127	37	5	3	6	Nefm	XP_016417458.1 PREDICTED: neurofilament medium polypeptide-like [Sinocyclocheilus rhinocerous]	Human Diseases;Human Diseases	Neurodegenerative disease;Neurodegenerative disease	ko05022//Pathways of neurodegeneration - multiple diseases;ko05014//Amyotrophic lateral sclerosis	K04573;K04573	-	GO:0005524//ATP binding	GO:0007059//chromosome segregation;GO:0030261//chromosome condensation	--
Unigene0100399	2.855	2.228	8.189	0.227	0.515	0.418	37	30	102	3	7	6	Mrc1	XP_018932966.1 C-type lectin mannose-binding isoform-like [Cyprinus carpio]	-	-	-	-	-	-	-	--
Unigene0100635	26.868	54.106	44.756	13.654	18.956	10.908	411	860	658	213	304	185	samhd1	KAF4119217.1 hypothetical protein G5714_001268 [Onychostoma macrolepis]	Human Diseases	Infectious disease: viral	ko05170//Human immunodeficiency virus 1 infection	K22544	-	GO:0008832//dGTPase activity	GO:0015949//nucleobase-containing small molecule interconversion	--
Unigene0101561	7.455	11.906	11.167	2.812	3.204	4.286	91	151	131	35	41	58	--	XP_016124914.1 PREDICTED: uncharacterized protein LOC107583268 [Sinocyclocheilus grahami]	-	-	-	-	GO:0005634//nucleus	GO:0003677//DNA binding;GO:0004521//endoribonuclease activity;GO:0005515//protein binding	GO:0006402//mRNA catabolic process	SAND
Unigene0103692	1.064	8.743	2.384	0.401	0.312	0.664	13	111	28	5	4	9	--	KAF4097169.1 hypothetical protein G5714_021177 [Onychostoma macrolepis]	-	-	-	-	-	-	-	--
Unigene0104303	63.21	26.28	79.886	21.323	16.641	5.853	750	324	911	258	207	77	hspb11	XP_016136414.1 PREDICTED: heat shock protein beta-11-like [Sinocyclocheilus grahami]	-	-	-	-	GO:0005575//cellular_component;GO:0005622//intracellular anatomical structure;GO:0005634//nucleus;GO:0005737//cytoplasm;GO:0043226//organelle;GO:0043227//membrane-bounded organelle;GO:0043229//intracellular organelle;GO:0043231//intracellular membrane-bounded organelle	-	-	--
Unigene0106786	36.887	52.973	118.053	14.17	18.653	29.333	896	1337	2756	351	475	790	GIMAP4	KAG1926305.1 GTPase IMAP family member 8-like [Pimephales promelas]	-	-	-	-	-	GO:0005525//GTP binding	-	--
Unigene0106822	6.395	9.68	17.212	14.868	32.704	58.028	213	335	551	505	1142	2143	TGM2	XP_016361140.1 PREDICTED: protein-glutamine gamma-glutamyltransferase 2-like [Sinocyclocheilus anshuiensis]	-	-	-	-	GO:0005575//cellular_component;GO:0005622//intracellular anatomical structure;GO:0005737//cytoplasm;GO:0005886//plasma membrane;GO:0016020//membrane;GO:0030126//COPI vesicle coat;GO:0071944//cell periphery	GO:0003674//molecular_function;GO:0003810//protein-glutamine gamma-glutamyltransferase activity;GO:0003824//catalytic activity;GO:0005198//structural molecule activity;GO:0005488//binding;GO:0016740//transferase activity;GO:0016746//acyltransferase activity;GO:0016755//aminoacyltransferase activity;GO:0043167//ion binding;GO:0043169//cation binding;GO:0046872//metal ion binding;GO:0140096//cataly…	GO:0006464//cellular protein modification process;GO:0006807//nitrogen compound metabolic process;GO:0006886//intracellular protein transport;GO:0007275//multicellular organism development;GO:0008150//biological_process;GO:0008152//metabolic process;GO:0008219//cell death;GO:0008544//epidermis development;GO:0009888//tissue development;GO:0009913//epidermal cell differentiation;GO:0009987//cellul…	--
Unigene0107046	5.432	4.922	4.632	12.915	13.548	20.243	205	193	168	497	536	847	SOAT1	KAF4110188.1 hypothetical protein G5714_009440 [Onychostoma macrolepis]	Organismal Systems;Metabolism	Digestive system;Lipid metabolism	ko04979//Cholesterol metabolism;ko00100//Steroid biosynthesis	K00637;K00637	GO:0005575//cellular_component;GO:0005622//intracellular anatomical structure;GO:0005737//cytoplasm;GO:0005783//endoplasmic reticulum;GO:0005789//endoplasmic reticulum membrane;GO:0012505//endomembrane system;GO:0016020//membrane;GO:0016021//integral component of membrane;GO:0031224//intrinsic component of membrane;GO:0031984//organelle subcompartment;GO:0042175//nuclear outer membrane-endoplasmi…	GO:0000062//fatty-acyl-CoA binding;GO:0000166//nucleotide binding;GO:0003674//molecular_function;GO:0003824//catalytic activity;GO:0004772//sterol O-acyltransferase activity;GO:0005488//binding;GO:0005496//steroid binding;GO:0008289//lipid binding;GO:0008374//O-acyltransferase activity;GO:0015485//cholesterol binding;GO:0016740//transferase activity;GO:0016746//acyltransferase activity;GO:0016747…	GO:0006066//alcohol metabolic process;GO:0006629//lipid metabolic process;GO:0006810//transport;GO:0006869//lipid transport;GO:0008150//biological_process;GO:0008152//metabolic process;GO:0008202//steroid metabolic process;GO:0008203//cholesterol metabolic process;GO:0009889//regulation of biosynthetic process;GO:0009891//positive regulation of biosynthetic process;GO:0009893//positive regulation…	--
Unigene0108325	3.761	4.166	4.873	0.765	1.489	1.024	53	61	66	11	22	16	--	KAF4103491.1 hypothetical protein G5714_016374 [Onychostoma macrolepis]	Human Diseases;Environmental Information Processing;Environmental Information Processing	Infectious disease: viral;Signaling molecules and interaction;Signaling molecules and interaction	ko05168//Herpes simplex virus 1 infection;ko04060//Cytokine-cytokine receptor interaction;ko04061//Viral protein interaction with cytokine and cytokine receptor	K05152;K05152;K05152	GO:0000139//Golgi membrane;GO:0005575//cellular_component;GO:0005576//extracellular region;GO:0005615//extracellular space;GO:0005622//intracellular anatomical structure;GO:0005634//nucleus;GO:0005737//cytoplasm;GO:0005739//mitochondrion;GO:0005794//Golgi apparatus;GO:0005829//cytosol;GO:0005886//plasma membrane;GO:0005887//integral component of plasma membrane;GO:0009986//cell surface;GO:0012505…	GO:0002020//protease binding;GO:0003674//molecular_function;GO:0004888//transmembrane signaling receptor activity;GO:0005031//tumor necrosis factor-activated receptor activity;GO:0005035//death receptor activity;GO:0005488//binding;GO:0005515//protein binding;GO:0019899//enzyme binding;GO:0019955//cytokine binding;GO:0038023//signaling receptor activity;GO:0042802//identical protein binding;GO:00…	GO:0001101//response to acid chemical;GO:0001666//response to hypoxia;GO:0001817//regulation of cytokine production;GO:0001818//negative regulation of cytokine production;GO:0001819//positive regulation of cytokine production;GO:0001932//regulation of protein phosphorylation;GO:0001934//positive regulation of protein phosphorylation;GO:0001959//regulation of cytokine-mediated signaling pathway;GO…	--
Unigene0108731	0	0	0	4.409	5.551	6.68	0	0	0	51	66	84	--	XP_025760092.1 uncharacterized protein LOC112844671 [Oreochromis niloticus]	-	-	-	-	-	-	-	--
Unigene0109166	13.643	20.939	21.507	6.464	6.058	8.886	565	901	856	273	263	408	mfsd2ab	XP_016388730.1 PREDICTED: sodium-dependent lysophosphatidylcholine symporter 1-B [Sinocyclocheilus rhinocerous]	-	-	-	-	GO:0005575//cellular_component;GO:0005622//intracellular anatomical structure;GO:0005737//cytoplasm;GO:0005783//endoplasmic reticulum;GO:0005789//endoplasmic reticulum membrane;GO:0005886//plasma membrane;GO:0005887//integral component of plasma membrane;GO:0012505//endomembrane system;GO:0016020//membrane;GO:0016021//integral component of membrane;GO:0031224//intrinsic component of membrane;GO:0…	GO:0003674//molecular_function;GO:0005215//transporter activity;GO:0005319//lipid transporter activity;GO:0005548//phospholipid transporter activity;GO:0015291//secondary active transmembrane transporter activity;GO:0015293//symporter activity;GO:0015486//glycoside-pentoside-hexuronide:cation symporter activity;GO:0022804//active transmembrane transporter activity;GO:0022857//transmembrane transp…	GO:0006810//transport;GO:0006811//ion transport;GO:0006812//cation transport;GO:0006820//anion transport;GO:0006869//lipid transport;GO:0008150//biological_process;GO:0008643//carbohydrate transport;GO:0009987//cellular process;GO:0010876//lipid localization;GO:0015711//organic anion transport;GO:0015718//monocarboxylic acid transport;GO:0015748//organophosphate ester transport;GO:0015849//organi…	--
Unigene0109981	0.803	3.384	0.576	0.136	0.132	0.125	29	127	20	5	5	5	--	ROJ25351.1 hypothetical protein DPX16_20164 [Anabarilius grahami]	-	-	-	-	-	GO:0008270//zinc ion binding	-	--
Unigene0110101	257.065	131.361	185.063	93.989	80.04	53.738	11675	6199	8078	4353	3811	2706	Myh6	XP_042608168.1 LOW QUALITY PROTEIN: uncharacterized protein LOC109050376 [Cyprinus carpio]	Organismal Systems;Environmental Information Processing;Human Diseases;Organismal Systems;Organismal Systems;Human Diseases;Human Diseases	Circulatory system;Signal transduction;Cardiovascular disease;Endocrine system;Circulatory system;Cardiovascular disease;Cardiovascular disease	ko04261//Adrenergic signaling in cardiomyocytes;ko04022//cGMP-PKG signaling pathway;ko05414//Dilated cardiomyopathy;ko04919//Thyroid hormone signaling pathway;ko04260//Cardiac muscle contraction;ko05410//Hypertrophic cardiomyopathy;ko05416//Viral myocarditis	K17751;K17751;K17751;K17751;K17751;K17751;K17751	GO:0016459//myosin complex	GO:0003774//cytoskeletal motor activity;GO:0005524//ATP binding	GO:0007059//chromosome segregation;GO:0030261//chromosome condensation	--
Unigene0110120	7.753	6.345	8.424	34.937	36.776	42.907	294	250	307	1351	1462	1804	PMEL	XP_042589548.1 melanocyte protein PMEL-like [Cyprinus carpio]	-	-	-	-	-	-	-	--
Unigene0110496	16.352	13.017	12.27	2.365	5.463	6.932	434	359	313	64	152	204	--	XP_018956083.1 urokinase plasminogen activator surface receptor-like isoform X1 [Cyprinus carpio]	Human Diseases;Organismal Systems	Cancer: overview;Immune system	ko05205//Proteoglycans in cancer;ko04610//Complement and coagulation cascades	K03985;K03985	-	-	-	--
Unigene0111018	4.482	26.973	8.108	3.87	2.456	3.258	134	838	233	118	77	108	Parp11	KAF4114496.1 hypothetical protein G5714_004719 [Onychostoma macrolepis]	-	-	-	-	-	GO:0003950//NAD+ ADP-ribosyltransferase activity	-	--
Unigene0111214	3.288	3.553	6.326	1.126	0.976	2.21	106	119	196	37	33	79	Adgrg2	XP_016126936.1 PREDICTED: adhesion G-protein coupled receptor G2-like [Sinocyclocheilus grahami]	-	-	-	-	GO:0016021//integral component of membrane	GO:0004930//G protein-coupled receptor activity	GO:0007186//G protein-coupled receptor signaling pathway	--
